# Supplementary material for: DNA metabarcoding reveals ecological patterns and driving mechanisms of archaeal, bacterial, and eukaryotic communities in sediments of the Sansha Yongle Blue Hole
Source: Sci Rep. 2024 Mar 21;14:6745. doi: 10.1038/s41598-024-57214-8 (PMC10954614; doi:10.1038/s41598-024-57214-8)
Supplement: Supplementary file 2 — Supplementary Table S1. [file 41598_2024_57214_MOESM2_ESM.xlsx]

## Sheet: Sheet1
Table S1
The supplementary information of the sediment samples
Site	Date of collection	Depth (m)	Method	Dissolved Oxygen (μmol/L)	Sulfide (μmol/L)	Nitrate (μmol/L)	Nitrite (μmol/L)	Ammonia Nitrogen (μmol/L)	Reactive Phosphate (μmol/L)	Silicate (μmol/L)	Nitrous Oxide (nmol/L)	Methane (nmol/L)	Dissolved Organic Carbon (μmol/L)	Particulate Organic Carbon (μmol/L)	Total Suspended Solid (mg/L)	Dissolved Inorganic Carbon (μmol/kg)	pH	Temperature (℃)	Salinity
SYBH1	2017-05-17	3.1	SCUBA diving	227	0.00313	0.005	0.081	0.82	0.01	3.18	7.4	8.2	108	7.9	12.2	1910	8.09	29.957	33.451
SYBH2	2017-05-17	5.6	SCUBA diving	212	0.00313	0.0113	0.085	0.84	0.01	3.2	7.44	7.56	106.5	7.1	9.3	1920	8.08	29.972	33.421
SYBH3	2017-05-17	9	SCUBA diving	195	0.00313	0.0177	0.09	0.87	0.01	3.3	7.5	6.65	104.5	6	5.3	1935	8.06	29.937	33.42
SYBH4	2017-05-17	15.4	SCUBA diving	173	0.00313	0.8	0.175	0.84	0.032	3.32	7.86	6.4	100	6	4	1948	8.02	28.748	33.531
SYBH5	2017-05-17	16.2	SCUBA diving	171	0.00313	0.92	0.18	0.83	0.035	3.32	7.9	6.4	99.4	6.04	4	1949	8.015	27.103	33.653
SYBH6	2017-05-17	18.4	SCUBA diving	165	0.00313	1.24	0.215	0.82	0.04	3.34	8.04	6.38	98	6.2	4	1950	8	26.235	33.678
SYBH7	2017-05-17	23.2	SCUBA diving	152	0.00313	1.92	0.285	0.78	0.07	3.38	8.32	6.32	94.4	6.5	3.98	1958	7.97	25.877	33.688
SYBH8	2017-05-17	28	SCUBA diving	138	0.00313	2.6	0.356	0.74	0.09	3.4	8.62	6.3	91	6.8	3.92	1960	7.94	25.764	33.68
SYBH9	2017-05-17	35	SCUBA diving	139	0.00313	3.35	0.312	0.77	0.12	3.94	8.48	6.22	95	6	3.98	1980	7.945	25.498	33.715
SYBH10	2017-05-17	38.6	SCUBA diving	144	0.00313	3.65	0.26	0.8	0.13	4.3	8.28	6.2	99	5.3	4	1988	7.96	25.208	33.786
SYBH11	2017-05-28	150	ROV	0	47.6115	0.005	0.0727	99.4153	5.0784	132.444	0	2400.93	94.375	5.4049	5.55	3073	7.608	15.909	34.496
SYBH12	2017-05-23	300	ROV	0	45.9396	0.005	0.0652	99.4828	4.5027	132.401	0	2716.32	59.9083	4.9668	1.6	3116	7.493	14.739	34.508
