# Supplementary material for: DNA metabarcoding reveals ecological patterns and driving mechanisms of archaeal, bacterial, and eukaryotic communities in sediments of the Sansha Yongle Blue Hole
Source: Sci Rep. 2024 Mar 21;14:6745. doi: 10.1038/s41598-024-57214-8 (PMC10954614; doi:10.1038/s41598-024-57214-8)
Supplement: Supplementary file 3 — Supplementary Table S2. [file 41598_2024_57214_MOESM3_ESM.xls]

## Sheet: Eukaryotic table
Table S2
The final eukaryotic OTU table.
OTU ID	SYBH1	SYBH2	SYBH3	SYBH4	SYBH5	SYBH6	SYBH7	SYBH8	SYBH9	SYBH10	SYBH11	SYBH12	Taxonomy
OTU_1641	1	0	0	0	6	1	0	0	1	0	0	0	k__Metazoa_(Animalia);p__Xenacoelomorpha;c__Nemertodermatida;o__unidentified_Nemertodermatida;f__Nemertodermatidae;g__unidentified_Nemertodermatidae;s__Sterreria_lundini
OTU_1224	0	0	1	0	0	32	0	0	1	0	0	0	k__Metazoa_(Animalia);p__Xenacoelomorpha;c__Acoela;o__unidentified_Acoela;f__unidentified_Acoela;g__unidentified_Acoela;s__Solenofilomorpha_pellucida
OTU_1429	24	0	0	0	0	1	0	0	0	0	0	0	k__Metazoa_(Animalia);p__Xenacoelomorpha;c__Acoela;o__unidentified_Acoela;f__unidentified_Acoela;g__unidentified_Acoela;s__Picola_caribbea
OTU_3165	0	0	2	0	0	0	0	1	0	0	0	0	k__Metazoa_(Animalia);p__Xenacoelomorpha;c__Acoela;o__unidentified_Acoela;f__unidentified_Acoela;g__unidentified_Acoela;s__Philactinoposthia_brevis
OTU_699	112	0	0	0	0	0	1	1	0	1	0	0	k__Metazoa_(Animalia);p__Xenacoelomorpha;c__Acoela;o__unidentified_Acoela;f__unidentified_Acoela;g__unidentified_Acoela
OTU_1035	2	0	0	0	0	0	30	0	0	41	0	0	k__Metazoa_(Animalia);p__Xenacoelomorpha;c__Acoela;o__unidentified_Acoela;f__unidentified_Acoela;g__unidentified_Acoela
OTU_3070	0	0	2	0	0	0	0	0	0	0	0	0	k__Metazoa_(Animalia);p__Rotifera;c__Monogononta;o__Ploimida;f__unidentified_Ploimida;g__unidentified_Ploimida
OTU_3227	0	0	0	1	0	0	1	0	0	2	0	0	k__Metazoa_(Animalia);p__Rotifera;c__Monogononta;o__Ploimida;f__unidentified_Ploimida;g__unidentified_Ploimida
OTU_3027	0	0	3	0	0	0	0	0	0	1	0	0	k__Metazoa_(Animalia);p__Rotifera;c__Monogononta;o__Flosculariacea;f__unidentified_Flosculariacea;g__unidentified_Flosculariacea;s__Testudinella_clypeata
OTU_3499	0	0	0	0	0	0	0	7	0	0	0	0	k__Metazoa_(Animalia);p__Porifera;c__Demospongiae;o__Verongiida;f__unidentified_Verongiida;g__unidentified_Verongiida
OTU_482	0	0	0	1	1	0	1	134	3	1	4	8	k__Metazoa_(Animalia);p__Porifera;c__Demospongiae;o__Tetractinellida;f__unidentified_Tetractinellida;g__unidentified_Tetractinellida;s__Cinachyrella_sp._22-XI-02-1-13_N25
OTU_939	1	0	1	0	0	0	0	30	1	0	0	0	k__Metazoa_(Animalia);p__Porifera;c__Demospongiae;o__Suberitida;f__unidentified_Suberitida;g__unidentified_Suberitida;s__Topsentia_sp._0CDN8723-Q
OTU_347	2	3	3	34	1	139	44	188	16	6	2	0	k__Metazoa_(Animalia);p__Porifera;c__Demospongiae;o__Suberitida;f__unidentified_Suberitida;g__unidentified_Suberitida
OTU_829	0	1	1	1	0	0	19	4	1	0	0	0	k__Metazoa_(Animalia);p__Porifera;c__Demospongiae;o__Poecilosclerida;f__unidentified_Poecilosclerida;g__unidentified_Poecilosclerida
OTU_3354	0	0	0	0	0	5	0	0	0	0	0	0	k__Metazoa_(Animalia);p__Porifera;c__Demospongiae;o__Haplosclerida;f__unidentified_Haplosclerida;g__unidentified_Haplosclerida;s__Chalinula_molitba
OTU_8	62	59	45	45	62	94	62	10162	75	51	0	8	k__Metazoa_(Animalia);p__Porifera;c__Demospongiae;o__Haplosclerida;f__unidentified_Haplosclerida;g__unidentified_Haplosclerida
OTU_2041	0	0	0	0	0	0	0	10	0	0	0	0	k__Metazoa_(Animalia);p__Porifera;c__Demospongiae;o__Haplosclerida;f__unidentified_Haplosclerida;g__unidentified_Haplosclerida
OTU_2068	1	0	0	0	0	0	0	19	0	0	0	0	k__Metazoa_(Animalia);p__Porifera;c__Demospongiae;o__Haplosclerida;f__unidentified_Haplosclerida;g__unidentified_Haplosclerida
OTU_3012	0	2	0	0	0	0	0	0	0	0	0	0	k__Metazoa_(Animalia);p__Porifera;c__Demospongiae;o__Haplosclerida;f__unidentified_Haplosclerida;g__unidentified_Haplosclerida
OTU_3556	0	0	0	0	0	0	0	2	0	0	0	0	k__Metazoa_(Animalia);p__Porifera;c__Demospongiae;o__Haplosclerida;f__unidentified_Haplosclerida;g__unidentified_Haplosclerida
OTU_3603	3	3	5	2	5	12	4	299	3	3	0	0	k__Metazoa_(Animalia);p__Porifera;c__Demospongiae;o__Haplosclerida;f__unidentified_Haplosclerida;g__unidentified_Haplosclerida
OTU_792	0	1	0	19	0	3	0	5	1	0	2	11	k__Metazoa_(Animalia);p__Porifera;c__Demospongiae;o__Dictyoceratida;f__unidentified_Dictyoceratida;g__unidentified_Dictyoceratida;s__Hyrtios_violaceus
OTU_858	0	0	0	0	0	0	0	0	0	0	1	21	k__Metazoa_(Animalia);p__Porifera;c__Demospongiae;o__Dictyoceratida;f__unidentified_Dictyoceratida;g__unidentified_Dictyoceratida
OTU_2798	0	0	0	1	0	1	0	0	0	0	0	0	k__Metazoa_(Animalia);p__Porifera;c__Demospongiae;o__Dendroceratida;f__unidentified_Dendroceratida;g__unidentified_Dendroceratida;s__Halisarca_restingaensis
OTU_190	6	2	2	191	7	23	5	60	43	4	2	1	k__Metazoa_(Animalia);p__Porifera;c__Demospongiae;o__Clionaida;f__unidentified_Clionaida;g__unidentified_Clionaida
OTU_578	1	0	0	5	0	1	0	6	1	41	0	0	k__Metazoa_(Animalia);p__Porifera;c__Demospongiae;o__Biemnida;f__unidentified_Biemnida;g__unidentified_Biemnida
OTU_3007	0	0	0	2	0	0	0	0	0	0	0	0	k__Metazoa_(Animalia);p__Porifera;c__Demospongiae;o__Axinellida;f__unidentified_Axinellida;g__unidentified_Axinellida;s__Raspaciona_aculeata
OTU_18	35	38	51	49	39	78	32	107	4886	37	0	0	k__Metazoa_(Animalia);p__Porifera;c__Demospongiae;o__Axinellida;f__unidentified_Axinellida;g__unidentified_Axinellida;s__Axinella_corrugata
OTU_676	0	0	1	6	1	2	0	22	1	0	0	0	k__Metazoa_(Animalia);p__Porifera;c__Demospongiae;o__Axinellida;f__unidentified_Axinellida;g__unidentified_Axinellida
OTU_3208	0	0	0	0	0	0	0	0	2	0	0	0	k__Metazoa_(Animalia);p__Porifera;c__Demospongiae
OTU_3472	0	0	0	1	0	0	0	0	13	0	0	0	k__Metazoa_(Animalia);p__Porifera;c__Demospongiae
OTU_1868	6	5	28	4	3	290	6	13	4	6	0	0	k__Metazoa_(Animalia);p__Porifera;c__Calcarea;o__Leucosolenida;f__unidentified_Leucosolenida;g__unidentified_Leucosolenida;s__Leucosolenia_sp.
OTU_91	17	10	23	36	17	1328	22	52	12	14	0	0	k__Metazoa_(Animalia);p__Porifera;c__Calcarea;o__Leucosolenida;f__unidentified_Leucosolenida;g__unidentified_Leucosolenida
OTU_3460	0	0	0	0	0	0	0	0	0	0	10	1	k__Metazoa_(Animalia);p__Porifera;c__Calcarea;o__Leucosolenida;f__unidentified_Leucosolenida;g__unidentified_Leucosolenida
OTU_3576	2	3	7	5	2	19	6	440	10	3	0	0	k__Metazoa_(Animalia);p__Porifera;c__Calcarea;o__Leucosolenida;f__unidentified_Leucosolenida;g__unidentified_Leucosolenida
OTU_3907	0	0	1	1	0	2	20	2	0	4	42	3	k__Metazoa_(Animalia);p__Porifera;c__Calcarea;o__Leucosolenida;f__unidentified_Leucosolenida;g__unidentified_Leucosolenida
OTU_864	0	0	1	3	0	19	14	47	5	1	0	0	k__Metazoa_(Animalia);p__Porifera;c__Calcarea;o__Clathrinida;f__unidentified_Clathrinida;g__unidentified_Clathrinida;s__Ernstia_adusta
OTU_2057	0	0	0	2	2	8	0	25	2	2	0	0	k__Metazoa_(Animalia);p__Porifera;c__Calcarea;o__Clathrinida;f__unidentified_Clathrinida;g__unidentified_Clathrinida;s__Clathrina_blanca
OTU_701	0	1	3	5	1	3	16	74	0	0	1	1	k__Metazoa_(Animalia);p__Porifera;c__Calcarea;o__Clathrinida;f__unidentified_Clathrinida;g__unidentified_Clathrinida
OTU_1501	1	0	1	1	1	0	8	14	0	0	0	0	k__Metazoa_(Animalia);p__Porifera;c__Calcarea;o__Clathrinida;f__unidentified_Clathrinida;g__unidentified_Clathrinida
OTU_1811	12	7	25	79	9	28	15	580	22	14	0	0	k__Metazoa_(Animalia);p__Porifera;c__Calcarea;o__Clathrinida;f__unidentified_Clathrinida;g__unidentified_Clathrinida
OTU_37	36	28	34	36	27	204	28	2648	33	24	62	5	k__Metazoa_(Animalia);p__Porifera;c__Calcarea
OTU_1213	0	0	0	0	0	0	0	13	0	1	0	0	k__Metazoa_(Animalia);p__Platyhelminthes;c__unidentified_Platyhelminthes;o__unidentified_Platyhelminthes;f__Urastomidae;g__unidentified_Urastomidae;s__Urastoma_cyprinae
OTU_3796	0	0	0	0	1	0	0	0	7	0	0	0	k__Metazoa_(Animalia);p__Platyhelminthes;c__unidentified_Platyhelminthes;o__Rhabdocoela;f__unidentified_Rhabdocoela;g__unidentified_Rhabdocoela;s__Lagenopolycystis_sp._n._1_TJ-2014
OTU_270	4	5	3	1	2	2	3	4	123	5	0	0	k__Metazoa_(Animalia);p__Platyhelminthes;c__unidentified_Platyhelminthes;o__Rhabdocoela;f__unidentified_Rhabdocoela;g__unidentified_Rhabdocoela;s__Gyratrix_hermaphroditus
OTU_278	0	3	3	2	1	1	4	2	113	3	0	0	k__Metazoa_(Animalia);p__Platyhelminthes;c__unidentified_Platyhelminthes;o__Rhabdocoela;f__unidentified_Rhabdocoela;g__unidentified_Rhabdocoela;s__Gyratrix_hermaphroditus
OTU_1463	0	10	0	0	0	0	1	0	0	0	0	0	k__Metazoa_(Animalia);p__Platyhelminthes;c__unidentified_Platyhelminthes;o__Rhabdocoela;f__unidentified_Rhabdocoela;g__unidentified_Rhabdocoela;s__Gyratrix_hermaphroditus
OTU_11	71	45	82	32	51	16	6099	37	108	35	0	0	k__Metazoa_(Animalia);p__Platyhelminthes;c__unidentified_Platyhelminthes;o__Rhabdocoela;f__unidentified_Rhabdocoela;g__unidentified_Rhabdocoela;s__Gaziella_sp._WW-2004
OTU_1577	0	0	0	0	0	0	8	0	0	0	0	0	k__Metazoa_(Animalia);p__Platyhelminthes;c__unidentified_Platyhelminthes;o__Rhabdocoela;f__unidentified_Rhabdocoela;g__unidentified_Rhabdocoela;s__Gaziella_sp._WW-2004
OTU_3159	0	0	0	0	0	0	0	0	4	0	0	0	k__Metazoa_(Animalia);p__Platyhelminthes;c__unidentified_Platyhelminthes;o__Rhabdocoela;f__unidentified_Rhabdocoela;g__unidentified_Rhabdocoela;s__Gaziella_sp._WW-2004
OTU_3945	11	10	18	9	5	5	974	6	10	5	0	0	k__Metazoa_(Animalia);p__Platyhelminthes;c__unidentified_Platyhelminthes;o__Rhabdocoela;f__unidentified_Rhabdocoela;g__unidentified_Rhabdocoela;s__Gaziella_sp._WW-2004
OTU_399	0	0	105	0	1	0	2	2	1	0	0	0	k__Metazoa_(Animalia);p__Platyhelminthes;c__unidentified_Platyhelminthes;o__Rhabdocoela;f__unidentified_Rhabdocoela;g__unidentified_Rhabdocoela;s__Dalyellioida_sp._NVS-2013
OTU_2954	0	0	2	0	0	0	0	0	0	0	0	0	k__Metazoa_(Animalia);p__Platyhelminthes;c__unidentified_Platyhelminthes;o__Rhabdocoela;f__unidentified_Rhabdocoela;g__unidentified_Rhabdocoela;s__Dalyellioida_sp._NVS-2013
OTU_3686	0	0	2	0	0	0	0	0	0	0	0	0	k__Metazoa_(Animalia);p__Platyhelminthes;c__unidentified_Platyhelminthes;o__Rhabdocoela;f__unidentified_Rhabdocoela;g__unidentified_Rhabdocoela;s__Dalyellioida_sp._NVS-2013
OTU_2210	0	0	0	0	0	0	0	4	0	0	0	0	k__Metazoa_(Animalia);p__Platyhelminthes;c__unidentified_Platyhelminthes;o__Rhabdocoela;f__unidentified_Rhabdocoela;g__unidentified_Rhabdocoela;s__Brachyrhynchoides_triplostylis
OTU_125	4	2	4	3	337	4	9	3	2	1	0	0	k__Metazoa_(Animalia);p__Platyhelminthes;c__unidentified_Platyhelminthes;o__Rhabdocoela;f__unidentified_Rhabdocoela;g__unidentified_Rhabdocoela
OTU_2293	0	0	0	0	0	0	0	0	5	0	0	0	k__Metazoa_(Animalia);p__Platyhelminthes;c__unidentified_Platyhelminthes;o__Rhabdocoela;f__unidentified_Rhabdocoela;g__unidentified_Rhabdocoela
OTU_3240	0	0	0	0	0	0	0	0	0	5	0	0	k__Metazoa_(Animalia);p__Platyhelminthes;c__unidentified_Platyhelminthes;o__Rhabdocoela;f__unidentified_Rhabdocoela;g__unidentified_Rhabdocoela
OTU_3299	0	0	2	0	0	0	0	0	0	0	0	0	k__Metazoa_(Animalia);p__Platyhelminthes;c__unidentified_Platyhelminthes;o__Rhabdocoela;f__unidentified_Rhabdocoela;g__unidentified_Rhabdocoela
OTU_3788	0	0	0	0	0	4	0	0	0	0	0	0	k__Metazoa_(Animalia);p__Platyhelminthes;c__unidentified_Platyhelminthes;o__Rhabdocoela;f__unidentified_Rhabdocoela;g__unidentified_Rhabdocoela
OTU_2100	0	0	0	0	0	0	0	0	5	0	0	0	k__Metazoa_(Animalia);p__Platyhelminthes;c__unidentified_Platyhelminthes;o__Proseriata;f__unidentified_Proseriata;g__unidentified_Proseriata;s__Xenotoplana_acus
OTU_159	12	3	142	1	2	3	4	2	78	3	0	0	k__Metazoa_(Animalia);p__Platyhelminthes;c__unidentified_Platyhelminthes;o__Proseriata;f__unidentified_Proseriata;g__unidentified_Proseriata;s__Minona_sp._n._Canary_Island
OTU_10	82	44	369	38	91	17	40	37	66	5736	0	0	k__Metazoa_(Animalia);p__Platyhelminthes;c__unidentified_Platyhelminthes;o__Proseriata;f__unidentified_Proseriata;g__unidentified_Proseriata;s__Duplominona_brasiliensis
OTU_50	2025	23	39	27	34	12	35	21	40	37	0	0	k__Metazoa_(Animalia);p__Platyhelminthes;c__unidentified_Platyhelminthes;o__Proseriata;f__unidentified_Proseriata;g__unidentified_Proseriata;s__Cirrifera_dumosa
OTU_121	630	10	18	16	18	3	7	7	21	19	0	0	k__Metazoa_(Animalia);p__Platyhelminthes;c__unidentified_Platyhelminthes;o__Proseriata;f__unidentified_Proseriata;g__unidentified_Proseriata;s__Cirrifera_dumosa
OTU_101	10	5	13	3	3	9	631	8	7	7	0	0	k__Metazoa_(Animalia);p__Platyhelminthes;c__unidentified_Platyhelminthes;o__Proseriata;f__unidentified_Proseriata;g__unidentified_Proseriata
OTU_1688	1	0	7	0	0	0	0	0	0	0	0	0	k__Metazoa_(Animalia);p__Platyhelminthes;c__unidentified_Platyhelminthes;o__Proseriata;f__unidentified_Proseriata;g__unidentified_Proseriata
OTU_612	0	0	1	0	0	0	0	0	37	0	0	0	k__Metazoa_(Animalia);p__Platyhelminthes;c__unidentified_Platyhelminthes;o__Prolecithophora;f__unidentified_Prolecithophora;g__unidentified_Prolecithophora
OTU_1217	1	0	10	2	0	0	0	1	0	0	2	2	k__Metazoa_(Animalia);p__Platyhelminthes;c__unidentified_Platyhelminthes;o__Polycladida;f__unidentified_Polycladida;g__unidentified_Polycladida
OTU_670	2	4	57	2	2	1	4	0	5	6	0	0	k__Metazoa_(Animalia);p__Platyhelminthes;c__unidentified_Platyhelminthes;o__Macrostomida;f__unidentified_Macrostomida;g__unidentified_Macrostomida;s__Myozonariinae_sp._TJ-2015
OTU_2322	0	1	0	0	0	0	0	1	21	0	0	0	k__Metazoa_(Animalia);p__Platyhelminthes;c__unidentified_Platyhelminthes;o__Macrostomida;f__unidentified_Macrostomida;g__unidentified_Macrostomida;s__Myozonaria_fissipara
OTU_3223	0	0	3	2	1	0	1	0	77	4	0	0	k__Metazoa_(Animalia);p__Platyhelminthes;c__unidentified_Platyhelminthes;o__Macrostomida;f__unidentified_Macrostomida;g__unidentified_Macrostomida;s__Myozonaria_fissipara
OTU_934	23	560	35	27	21	2	24	23	43	22	0	0	k__Metazoa_(Animalia);p__Platyhelminthes;c__unidentified_Platyhelminthes;o__Macrostomida;f__unidentified_Macrostomida;g__unidentified_Macrostomida;s__Macrostomum_pusillum
OTU_172	1	5	9	6	4	3	5	253	6	3	0	0	k__Metazoa_(Animalia);p__Platyhelminthes;c__unidentified_Platyhelminthes;o__Macrostomida;f__unidentified_Macrostomida;g__unidentified_Macrostomida;s__Karlingia_lutheri
OTU_1975	0	0	1	0	0	0	1	8	0	0	0	0	k__Metazoa_(Animalia);p__Platyhelminthes;c__unidentified_Platyhelminthes;o__Macrostomida;f__unidentified_Macrostomida;g__unidentified_Macrostomida;s__Karlingia_lutheri
OTU_76	36	1207	51	40	46	13	35	43	80	40	0	0	k__Metazoa_(Animalia);p__Platyhelminthes;c__unidentified_Platyhelminthes;o__Macrostomida;f__unidentified_Macrostomida;g__unidentified_Macrostomida;s__Archimacrostomum_rubrocinctum
OTU_19	68	72	3618	80	91	33	57	67	205	67	0	0	k__Metazoa_(Animalia);p__Platyhelminthes;c__unidentified_Platyhelminthes;o__Macrostomida;f__unidentified_Macrostomida;g__unidentified_Macrostomida
OTU_20	64	78	169	70	101	34	53	63	4146	68	0	0	k__Metazoa_(Animalia);p__Platyhelminthes;c__unidentified_Platyhelminthes;o__Macrostomida;f__unidentified_Macrostomida;g__unidentified_Macrostomida
OTU_295	5	4	8	50	6	1	35	6	5	13	0	0	k__Metazoa_(Animalia);p__Platyhelminthes;c__unidentified_Platyhelminthes;o__Macrostomida;f__unidentified_Macrostomida;g__unidentified_Macrostomida
OTU_564	0	0	34	2	0	1	1	2	2	4	0	0	k__Metazoa_(Animalia);p__Platyhelminthes;c__unidentified_Platyhelminthes;o__Macrostomida;f__unidentified_Macrostomida;g__unidentified_Macrostomida
OTU_2824	0	0	0	0	0	0	0	2	0	0	0	0	k__Metazoa_(Animalia);p__Platyhelminthes;c__unidentified_Platyhelminthes;o__Macrostomida;f__unidentified_Macrostomida;g__unidentified_Macrostomida
OTU_2356	0	0	0	0	0	0	0	0	0	0	5	1	k__Metazoa_(Animalia);p__Platyhelminthes;c__Monogenea;o__unidentified_Monogenea;f__Diplectanidae;g__unidentified_Diplectanidae;s__Pseudorhabdosynochus_sp._1_BTD-2009
OTU_683	0	0	1	54	0	1	0	0	0	0	0	0	k__Metazoa_(Animalia);p__Platyhelminthes;c__Monogenea;o__unidentified_Monogenea;f__Ancyrocephalidae;g__unidentified_Ancyrocephalidae
OTU_3236	0	0	0	0	0	0	0	0	2	0	0	0	k__Metazoa_(Animalia);p__Platyhelminthes;c__Monogenea;o__unidentified_Monogenea;f__Ancyrocephalidae;g__unidentified_Ancyrocephalidae
OTU_262	1	1	2	127	16	0	2	4	7	6	0	0	k__Metazoa_(Animalia);p__Platyhelminthes;c__Catenulida;o__unidentified_Catenulida;f__Catenulidae;g__unidentified_Catenulidae;s__Paracatenula_sp._'dahabsche'_Dahab
OTU_430	0	2	0	2	1	1	0	2	2	68	0	0	k__Metazoa_(Animalia);p__Nemertea;c__Palaeonemertea;o__unidentified_Palaeonemertea;f__unidentified_Palaeonemertea;g__unidentified_Palaeonemertea;s__Nemertean_sp._2_SA-2011
OTU_199	3	9	285	7	17	2	2	3	25	6	0	0	k__Metazoa_(Animalia);p__Nemertea;c__Palaeonemertea;o__unidentified_Palaeonemertea;f__unidentified_Palaeonemertea;g__unidentified_Palaeonemertea;s__Cephalothrix_queenslandica
OTU_389	0	1	1	1	3	2	0	85	3	0	0	0	k__Metazoa_(Animalia);p__Nemertea;c__Palaeonemertea;o__unidentified_Palaeonemertea;f__unidentified_Palaeonemertea;g__unidentified_Palaeonemertea;s__Cephalothrix_queenslandica
OTU_668	0	0	35	0	0	2	0	0	0	0	0	0	k__Metazoa_(Animalia);p__Nemertea;c__Palaeonemertea;o__unidentified_Palaeonemertea;f__unidentified_Palaeonemertea;g__unidentified_Palaeonemertea;s__Cephalothrix_cf._alba_MCZ_IZ_45638
OTU_87	4	2	4	7	3	7	3	1037	3	2	0	0	k__Metazoa_(Animalia);p__Nemertea;c__Enopla;o__Monostilifera;f__unidentified_Monostilifera;g__unidentified_Monostilifera
OTU_211	3	1	9	2	15	133	16	1	8	7	0	0	k__Metazoa_(Animalia);p__Nemertea;c__Enopla;o__Monostilifera;f__unidentified_Monostilifera;g__unidentified_Monostilifera
OTU_646	0	0	0	0	0	0	0	27	0	0	0	0	k__Metazoa_(Animalia);p__Nemertea;c__Enopla;o__Monostilifera;f__unidentified_Monostilifera;g__unidentified_Monostilifera
OTU_3350	0	0	0	0	0	0	2	31	0	0	0	0	k__Metazoa_(Animalia);p__Nemertea;c__Enopla;o__Monostilifera;f__unidentified_Monostilifera;g__unidentified_Monostilifera
OTU_3709	0	0	0	0	0	0	0	1	2	0	0	0	k__Metazoa_(Animalia);p__Nemertea;c__Enopla;o__Monostilifera;f__unidentified_Monostilifera;g__unidentified_Monostilifera
OTU_2887	1	0	0	0	0	0	0	10	0	0	0	0	k__Metazoa_(Animalia);p__Nemertea;c__Enopla
OTU_948	0	0	0	0	0	0	0	0	0	0	0	18	k__Metazoa_(Animalia);p__Nemertea;c__Anopla;o__Heteronemertea;f__unidentified_Heteronemertea;g__unidentified_Heteronemertea;s__Baseodiscus_mexicanus
OTU_623	0	0	1	0	1	0	34	2	2	1	0	0	k__Metazoa_(Animalia);p__Nematoda;c__Enoplea;o__unidentified_Enoplea;f__unidentified_Enoplea;g__unidentified_Enoplea;s__Rhabdocoma_sp._TCR130
OTU_25	78	37	76	1840	45	25	32	1391	85	52	0	0	k__Metazoa_(Animalia);p__Nematoda;c__Enoplea;o__Enoplida;f__unidentified_Enoplida;g__unidentified_Enoplida;s__Viscosia_sp._1267
OTU_100	1126	15	29	88	14	3	16	23	29	14	0	0	k__Metazoa_(Animalia);p__Nematoda;c__Enoplea;o__Enoplida;f__unidentified_Enoplida;g__unidentified_Enoplida;s__Oncholaimidae_sp._HCL2
OTU_228	369	2	134	12	2	6	6	5	16	5	0	0	k__Metazoa_(Animalia);p__Nematoda;c__Enoplea;o__Enoplida;f__unidentified_Enoplida;g__unidentified_Enoplida;s__Oncholaimidae_sp._HCL2
OTU_47	2506	48	92	69	64	42	43	67	114	52	0	0	k__Metazoa_(Animalia);p__Nematoda;c__Enoplea;o__Enoplida;f__unidentified_Enoplida;g__unidentified_Enoplida;s__Mesacanthoides_sp._AS627
OTU_394	2	0	66	0	0	0	0	0	4	0	0	0	k__Metazoa_(Animalia);p__Nematoda;c__Enoplea;o__Enoplida;f__unidentified_Enoplida;g__unidentified_Enoplida;s__Halalaimus_sp._Cr74a
OTU_953	1	0	0	0	1	0	0	17	0	0	0	0	k__Metazoa_(Animalia);p__Nematoda;c__Enoplea;o__Enoplida;f__unidentified_Enoplida;g__unidentified_Enoplida;s__Halalaimus_sp._BCA17
OTU_1182	28	0	0	2	1	0	0	0	1	1	0	0	k__Metazoa_(Animalia);p__Nematoda;c__Enoplea;o__Enoplida;f__unidentified_Enoplida;g__unidentified_Enoplida;s__Calyptronema_sp._1068
OTU_88	19	16	21	22	15	7	16	28	27	636	0	0	k__Metazoa_(Animalia);p__Nematoda;c__Enoplea;o__Enoplida;f__unidentified_Enoplida;g__unidentified_Enoplida;s__Bathyeurystomina_sp._TCR81
OTU_721	2	5	3	3	14	0	2	1	10	9	0	0	k__Metazoa_(Animalia);p__Nematoda;c__Enoplea;o__Enoplida;f__unidentified_Enoplida;g__unidentified_Enoplida
OTU_1258	0	0	1	1	2	0	0	0	13	2	0	0	k__Metazoa_(Animalia);p__Nematoda;c__Enoplea;o__Enoplida;f__unidentified_Enoplida;g__unidentified_Enoplida
OTU_2789	0	0	0	0	0	0	0	2	0	0	0	0	k__Metazoa_(Animalia);p__Nematoda;c__Enoplea;o__Enoplida;f__unidentified_Enoplida;g__unidentified_Enoplida
OTU_1233	0	0	1	3	0	0	18	0	0	0	0	0	k__Metazoa_(Animalia);p__Nematoda;c__Chromadorea;o__Monhysterida;f__unidentified_Monhysterida;g__unidentified_Monhysterida;s__Sabatieria_pulchra
OTU_2827	0	0	0	0	0	0	1	1	0	0	0	0	k__Metazoa_(Animalia);p__Nematoda;c__Chromadorea;o__Monhysterida;f__unidentified_Monhysterida;g__unidentified_Monhysterida;s__Monhysteridae_environmental_sample
OTU_3517	0	0	0	0	0	0	3	0	0	0	0	0	k__Metazoa_(Animalia);p__Nematoda;c__Chromadorea;o__Monhysterida;f__unidentified_Monhysterida;g__unidentified_Monhysterida;s__Desmolaimus_sp._DeLaSp2
OTU_788	38	21	0	2	2	1	0	1	1	0	0	0	k__Metazoa_(Animalia);p__Nematoda;c__Chromadorea;o__Monhysterida;f__unidentified_Monhysterida;g__unidentified_Monhysterida;s__Daptonema_sp._PFN-2007
OTU_2741	0	0	0	0	0	3	0	0	0	0	0	0	k__Metazoa_(Animalia);p__Nematoda;c__Chromadorea;o__Monhysterida;f__unidentified_Monhysterida;g__unidentified_Monhysterida;s__Daptonema_sp._PFN-2007
OTU_2541	11	1	0	0	0	0	1	0	0	0	0	0	k__Metazoa_(Animalia);p__Nematoda;c__Chromadorea;o__Monhysterida;f__unidentified_Monhysterida;g__unidentified_Monhysterida;s__Daptonema_procerus
OTU_3391	0	0	0	0	0	2	0	0	0	0	0	0	k__Metazoa_(Animalia);p__Nematoda;c__Chromadorea;o__Monhysterida;f__unidentified_Monhysterida;g__unidentified_Monhysterida;s__Comesomatidae_sp._TCR82
OTU_2377	0	0	0	0	0	4	0	0	0	1	0	0	k__Metazoa_(Animalia);p__Nematoda;c__Chromadorea;o__Monhysterida;f__unidentified_Monhysterida;g__unidentified_Monhysterida
OTU_2795	0	0	0	0	0	0	3	0	0	0	0	0	k__Metazoa_(Animalia);p__Nematoda;c__Chromadorea;o__Monhysterida;f__unidentified_Monhysterida;g__unidentified_Monhysterida
OTU_3849	2	1	0	0	1	0	2	0	1	1	0	0	k__Metazoa_(Animalia);p__Nematoda;c__Chromadorea;o__Monhysterida;f__unidentified_Monhysterida;g__unidentified_Monhysterida
OTU_2487	0	0	0	9	0	0	0	0	0	0	0	0	k__Metazoa_(Animalia);p__Nematoda;c__Chromadorea;o__Desmoscolecida;f__unidentified_Desmoscolecida;g__unidentified_Desmoscolecida;s__Desmoscolex_sp._DeCoSp2
OTU_1089	0	1	0	2	10	2	0	39	1	0	0	0	k__Metazoa_(Animalia);p__Nematoda;c__Chromadorea;o__Desmodorida;f__unidentified_Desmodorida;g__unidentified_Desmodorida;s__Molgolaimus_demani
OTU_1392	0	1	8	1	0	1	1	2	1	31	0	0	k__Metazoa_(Animalia);p__Nematoda;c__Chromadorea;o__Desmodorida;f__unidentified_Desmodorida;g__unidentified_Desmodorida;s__Molgolaimus_demani
OTU_2978	0	0	0	0	0	0	0	3	0	0	0	0	k__Metazoa_(Animalia);p__Nematoda;c__Chromadorea;o__Desmodorida;f__unidentified_Desmodorida;g__unidentified_Desmodorida;s__Molgolaimus_demani
OTU_3774	1	3	1	2	17	8	0	19	4	12	0	0	k__Metazoa_(Animalia);p__Nematoda;c__Chromadorea;o__Desmodorida;f__unidentified_Desmodorida;g__unidentified_Desmodorida;s__Molgolaimus_demani
OTU_3611	0	0	0	6	0	0	0	1	0	0	0	0	k__Metazoa_(Animalia);p__Nematoda;c__Chromadorea;o__Desmodorida;f__unidentified_Desmodorida;g__unidentified_Desmodorida;s__Dracograllus_sp._1_HSR-2009
OTU_530	2	0	5	20	23	2	2	3	2	10	0	0	k__Metazoa_(Animalia);p__Nematoda;c__Chromadorea;o__Desmodorida;f__unidentified_Desmodorida;g__unidentified_Desmodorida;s__Calomicrolaimus_parahonestus
OTU_674	13	0	0	1	0	36	0	9	1	0	0	0	k__Metazoa_(Animalia);p__Nematoda;c__Chromadorea;o__Desmodorida;f__unidentified_Desmodorida;g__unidentified_Desmodorida;s__Calomicrolaimus_parahonestus
OTU_705	1	0	0	1	0	0	2	46	0	0	0	0	k__Metazoa_(Animalia);p__Nematoda;c__Chromadorea;o__Desmodorida;f__unidentified_Desmodorida;g__unidentified_Desmodorida;s__Calomicrolaimus_parahonestus
OTU_842	2	8	1	1	0	0	0	1	0	32	0	0	k__Metazoa_(Animalia);p__Nematoda;c__Chromadorea;o__Desmodorida;f__unidentified_Desmodorida;g__unidentified_Desmodorida;s__Calomicrolaimus_parahonestus
OTU_1512	5	0	7	3	4	1	1	8	2	4	0	0	k__Metazoa_(Animalia);p__Nematoda;c__Chromadorea;o__Desmodorida;f__unidentified_Desmodorida;g__unidentified_Desmodorida;s__Calomicrolaimus_parahonestus
OTU_1790	0	0	1	0	0	0	0	7	0	0	0	0	k__Metazoa_(Animalia);p__Nematoda;c__Chromadorea;o__Desmodorida;f__unidentified_Desmodorida;g__unidentified_Desmodorida;s__Calomicrolaimus_parahonestus
OTU_1840	0	0	0	0	0	0	0	6	1	0	0	0	k__Metazoa_(Animalia);p__Nematoda;c__Chromadorea;o__Desmodorida;f__unidentified_Desmodorida;g__unidentified_Desmodorida;s__Calomicrolaimus_parahonestus
OTU_2330	0	1	0	0	0	0	0	11	0	0	0	0	k__Metazoa_(Animalia);p__Nematoda;c__Chromadorea;o__Desmodorida;f__unidentified_Desmodorida;g__unidentified_Desmodorida;s__Calomicrolaimus_parahonestus
OTU_2628	0	0	0	1	0	0	0	7	0	0	0	0	k__Metazoa_(Animalia);p__Nematoda;c__Chromadorea;o__Desmodorida;f__unidentified_Desmodorida;g__unidentified_Desmodorida;s__Calomicrolaimus_parahonestus
OTU_604	2	1	30	9	1	0	0	13	3	0	0	0	k__Metazoa_(Animalia);p__Nematoda;c__Chromadorea;o__Desmodorida;f__unidentified_Desmodorida;g__unidentified_Desmodorida;s__Acanthopharynx_micans
OTU_3083	0	0	4	1	0	0	0	7	0	0	0	0	k__Metazoa_(Animalia);p__Nematoda;c__Chromadorea;o__Desmodorida;f__unidentified_Desmodorida;g__unidentified_Desmodorida;s__Acanthopharynx_micans
OTU_799	0	0	1	2	1	0	1	0	27	0	0	0	k__Metazoa_(Animalia);p__Nematoda;c__Chromadorea;o__Desmodorida;f__unidentified_Desmodorida;g__unidentified_Desmodorida
OTU_903	0	0	0	34	1	0	0	2	4	0	0	0	k__Metazoa_(Animalia);p__Nematoda;c__Chromadorea;o__Desmodorida;f__unidentified_Desmodorida;g__unidentified_Desmodorida
OTU_1101	2	4	0	1	3	0	3	0	7	2	0	12	k__Metazoa_(Animalia);p__Nematoda;c__Chromadorea;o__Desmodorida;f__unidentified_Desmodorida;g__unidentified_Desmodorida
OTU_1194	0	1	0	0	0	1	0	14	0	0	0	0	k__Metazoa_(Animalia);p__Nematoda;c__Chromadorea;o__Desmodorida;f__unidentified_Desmodorida;g__unidentified_Desmodorida
OTU_2360	0	0	0	0	0	0	0	4	0	0	0	0	k__Metazoa_(Animalia);p__Nematoda;c__Chromadorea;o__Desmodorida;f__unidentified_Desmodorida;g__unidentified_Desmodorida
OTU_2413	8	0	0	0	0	0	0	0	1	2	0	0	k__Metazoa_(Animalia);p__Nematoda;c__Chromadorea;o__Desmodorida;f__unidentified_Desmodorida;g__unidentified_Desmodorida
OTU_2683	0	0	0	2	0	0	0	0	1	0	0	0	k__Metazoa_(Animalia);p__Nematoda;c__Chromadorea;o__Desmodorida;f__unidentified_Desmodorida;g__unidentified_Desmodorida
OTU_2745	0	0	0	0	0	0	0	0	2	0	0	0	k__Metazoa_(Animalia);p__Nematoda;c__Chromadorea;o__Desmodorida;f__unidentified_Desmodorida;g__unidentified_Desmodorida
OTU_2940	0	0	0	0	0	0	0	2	0	0	0	0	k__Metazoa_(Animalia);p__Nematoda;c__Chromadorea;o__Desmodorida;f__unidentified_Desmodorida;g__unidentified_Desmodorida
OTU_3310	0	0	0	5	1	0	0	0	0	0	0	0	k__Metazoa_(Animalia);p__Nematoda;c__Chromadorea;o__Desmodorida;f__unidentified_Desmodorida;g__unidentified_Desmodorida
OTU_3388	0	1	0	0	1	1	0	2	0	0	0	0	k__Metazoa_(Animalia);p__Nematoda;c__Chromadorea;o__Desmodorida;f__unidentified_Desmodorida;g__unidentified_Desmodorida
OTU_3451	0	0	0	0	0	0	1	6	1	0	0	0	k__Metazoa_(Animalia);p__Nematoda;c__Chromadorea;o__Desmodorida;f__unidentified_Desmodorida;g__unidentified_Desmodorida
OTU_3464	0	0	0	1	0	0	0	0	0	4	0	0	k__Metazoa_(Animalia);p__Nematoda;c__Chromadorea;o__Desmodorida;f__unidentified_Desmodorida;g__unidentified_Desmodorida
OTU_3927	0	0	0	0	0	0	0	2	0	0	0	0	k__Metazoa_(Animalia);p__Nematoda;c__Chromadorea;o__Desmodorida;f__unidentified_Desmodorida;g__unidentified_Desmodorida
OTU_1146	14	1	0	0	7	0	0	2	1	0	0	0	k__Metazoa_(Animalia);p__Nematoda;c__Chromadorea;o__Desmodorida;f__;g__;s__
OTU_3737	0	0	0	0	4	0	0	0	1	0	0	0	k__Metazoa_(Animalia);p__Nematoda;c__Chromadorea;o__Desmodorida;f__;g__;s__
OTU_1590	0	0	0	0	0	2	0	12	0	1	0	0	k__Metazoa_(Animalia);p__Nematoda;c__Chromadorea;o__Desmodorida
OTU_2414	0	0	0	0	0	0	0	0	4	0	0	0	k__Metazoa_(Animalia);p__Nematoda;c__Chromadorea;o__Desmodorida
OTU_3016	0	0	0	0	0	1	0	1	0	0	0	0	k__Metazoa_(Animalia);p__Nematoda;c__Chromadorea;o__Desmodorida
OTU_3094	0	0	0	0	0	2	0	0	0	0	0	0	k__Metazoa_(Animalia);p__Nematoda;c__Chromadorea;o__Desmodorida
OTU_3562	3	0	0	0	0	0	0	1	0	0	0	0	k__Metazoa_(Animalia);p__Nematoda;c__Chromadorea;o__Desmodorida
OTU_1259	0	1	15	2	2	0	0	1	0	1	0	0	k__Metazoa_(Animalia);p__Nematoda;c__Chromadorea;o__Chromadorida;f__unidentified_Chromadorida;g__unidentified_Chromadorida;s__Spilophorella_paradoxa
OTU_245	9	10	254	46	6	2	14	7	12	5	0	0	k__Metazoa_(Animalia);p__Nematoda;c__Chromadorea;o__Chromadorida;f__unidentified_Chromadorida;g__unidentified_Chromadorida;s__Punctodora_ratzeburgensis
OTU_600	2	2	71	2	3	1	0	2	2	1	0	0	k__Metazoa_(Animalia);p__Nematoda;c__Chromadorea;o__Chromadorida;f__unidentified_Chromadorida;g__unidentified_Chromadorida;s__Punctodora_ratzeburgensis
OTU_2484	1	0	0	0	1	0	0	11	0	0	0	0	k__Metazoa_(Animalia);p__Nematoda;c__Chromadorea;o__Chromadorida;f__unidentified_Chromadorida;g__unidentified_Chromadorida;s__Punctodora_ratzeburgensis
OTU_3489	1	0	1	12	0	1	0	0	0	0	0	0	k__Metazoa_(Animalia);p__Nematoda;c__Chromadorea;o__Chromadorida;f__unidentified_Chromadorida;g__unidentified_Chromadorida;s__Punctodora_ratzeburgensis
OTU_153	7	5	6	7	137	8	7	8	70	63	0	0	k__Metazoa_(Animalia);p__Nematoda;c__Chromadorea;o__Chromadorida;f__unidentified_Chromadorida;g__unidentified_Chromadorida;s__Ptycholaimellus_sp._1092
OTU_356	3	5	17	5	89	1	3	2	6	3	0	0	k__Metazoa_(Animalia);p__Nematoda;c__Chromadorea;o__Chromadorida;f__unidentified_Chromadorida;g__unidentified_Chromadorida;s__Ptycholaimellus_sp._1092
OTU_3300	1	2	2	1	1	1	1	1	54	0	0	0	k__Metazoa_(Animalia);p__Nematoda;c__Chromadorea;o__Chromadorida;f__unidentified_Chromadorida;g__unidentified_Chromadorida;s__Ptycholaimellus_sp._1092
OTU_168	9	188	19	9	354	14	10	27	23	10	0	0	k__Metazoa_(Animalia);p__Nematoda;c__Chromadorea;o__Chromadorida;f__unidentified_Chromadorida;g__unidentified_Chromadorida;s__Paracyatholaimus_intermedius
OTU_926	16	2	50	3	4	1	1	20	3	9	0	0	k__Metazoa_(Animalia);p__Nematoda;c__Chromadorea;o__Chromadorida;f__unidentified_Chromadorida;g__unidentified_Chromadorida;s__Paracyatholaimus_intermedius
OTU_857	0	0	0	1	0	0	0	21	1	1	0	0	k__Metazoa_(Animalia);p__Nematoda;c__Chromadorea;o__Chromadorida;f__unidentified_Chromadorida;g__unidentified_Chromadorida;s__Chromadorita_tentabundum
OTU_1200	0	0	1	0	0	2	0	1	1	17	0	0	k__Metazoa_(Animalia);p__Nematoda;c__Chromadorea;o__Chromadorida;f__unidentified_Chromadorida;g__unidentified_Chromadorida;s__Chromadorita_tentabundum
OTU_90	754	14	130	10	34	13	7	20	26	18	0	0	k__Metazoa_(Animalia);p__Nematoda;c__Chromadorea;o__Chromadorida;f__unidentified_Chromadorida;g__unidentified_Chromadorida
OTU_253	143	2	38	6	9	4	2	10	11	41	0	0	k__Metazoa_(Animalia);p__Nematoda;c__Chromadorea;o__Chromadorida;f__unidentified_Chromadorida;g__unidentified_Chromadorida
OTU_255	8	4	6	48	8	0	93	4	7	4	0	0	k__Metazoa_(Animalia);p__Nematoda;c__Chromadorea;o__Chromadorida;f__unidentified_Chromadorida;g__unidentified_Chromadorida
OTU_258	107	2	61	5	11	0	4	1	4	5	0	0	k__Metazoa_(Animalia);p__Nematoda;c__Chromadorea;o__Chromadorida;f__unidentified_Chromadorida;g__unidentified_Chromadorida
OTU_298	3	5	8	6	4	4	3	1	6	115	0	0	k__Metazoa_(Animalia);p__Nematoda;c__Chromadorea;o__Chromadorida;f__unidentified_Chromadorida;g__unidentified_Chromadorida
OTU_324	4	0	7	5	5	2	2	5	128	2	0	0	k__Metazoa_(Animalia);p__Nematoda;c__Chromadorea;o__Chromadorida;f__unidentified_Chromadorida;g__unidentified_Chromadorida
OTU_378	1	2	1	2	0	6	1	85	3	1	0	0	k__Metazoa_(Animalia);p__Nematoda;c__Chromadorea;o__Chromadorida;f__unidentified_Chromadorida;g__unidentified_Chromadorida
OTU_458	4	1	4	2	0	1	65	36	7	1	0	0	k__Metazoa_(Animalia);p__Nematoda;c__Chromadorea;o__Chromadorida;f__unidentified_Chromadorida;g__unidentified_Chromadorida
OTU_498	37	1	0	1	22	1	0	0	3	3	0	0	k__Metazoa_(Animalia);p__Nematoda;c__Chromadorea;o__Chromadorida;f__unidentified_Chromadorida;g__unidentified_Chromadorida
OTU_545	3	0	2	2	2	0	0	1	1	47	0	0	k__Metazoa_(Animalia);p__Nematoda;c__Chromadorea;o__Chromadorida;f__unidentified_Chromadorida;g__unidentified_Chromadorida
OTU_559	6	56	6	0	4	1	1	3	2	2	0	0	k__Metazoa_(Animalia);p__Nematoda;c__Chromadorea;o__Chromadorida;f__unidentified_Chromadorida;g__unidentified_Chromadorida
OTU_597	2	4	19	74	3	1	5	1	7	5	0	0	k__Metazoa_(Animalia);p__Nematoda;c__Chromadorea;o__Chromadorida;f__unidentified_Chromadorida;g__unidentified_Chromadorida
OTU_636	0	4	3	2	3	2	1	33	0	0	0	0	k__Metazoa_(Animalia);p__Nematoda;c__Chromadorea;o__Chromadorida;f__unidentified_Chromadorida;g__unidentified_Chromadorida
OTU_819	2	1	0	6	0	3	19	2	2	0	0	0	k__Metazoa_(Animalia);p__Nematoda;c__Chromadorea;o__Chromadorida;f__unidentified_Chromadorida;g__unidentified_Chromadorida
OTU_1014	1	0	2	0	3	0	1	0	20	1	0	0	k__Metazoa_(Animalia);p__Nematoda;c__Chromadorea;o__Chromadorida;f__unidentified_Chromadorida;g__unidentified_Chromadorida
OTU_1041	1	0	2	32	2	1	0	1	1	0	0	0	k__Metazoa_(Animalia);p__Nematoda;c__Chromadorea;o__Chromadorida;f__unidentified_Chromadorida;g__unidentified_Chromadorida
OTU_1156	0	1	0	0	1	0	0	21	1	0	0	0	k__Metazoa_(Animalia);p__Nematoda;c__Chromadorea;o__Chromadorida;f__unidentified_Chromadorida;g__unidentified_Chromadorida
OTU_1218	0	1	0	16	1	0	1	0	1	1	0	0	k__Metazoa_(Animalia);p__Nematoda;c__Chromadorea;o__Chromadorida;f__unidentified_Chromadorida;g__unidentified_Chromadorida
OTU_1510	0	0	0	1	0	0	0	1	8	1	0	0	k__Metazoa_(Animalia);p__Nematoda;c__Chromadorea;o__Chromadorida;f__unidentified_Chromadorida;g__unidentified_Chromadorida
OTU_1633	0	1	1	0	5	0	0	1	0	0	0	0	k__Metazoa_(Animalia);p__Nematoda;c__Chromadorea;o__Chromadorida;f__unidentified_Chromadorida;g__unidentified_Chromadorida
OTU_1726	0	0	0	0	2	2	0	22	1	0	0	0	k__Metazoa_(Animalia);p__Nematoda;c__Chromadorea;o__Chromadorida;f__unidentified_Chromadorida;g__unidentified_Chromadorida
OTU_1794	0	1	0	10	0	0	0	0	0	0	0	0	k__Metazoa_(Animalia);p__Nematoda;c__Chromadorea;o__Chromadorida;f__unidentified_Chromadorida;g__unidentified_Chromadorida
OTU_1917	0	0	0	9	0	0	0	0	1	0	0	0	k__Metazoa_(Animalia);p__Nematoda;c__Chromadorea;o__Chromadorida;f__unidentified_Chromadorida;g__unidentified_Chromadorida
OTU_2003	0	0	0	0	0	0	0	11	0	0	0	0	k__Metazoa_(Animalia);p__Nematoda;c__Chromadorea;o__Chromadorida;f__unidentified_Chromadorida;g__unidentified_Chromadorida
OTU_2011	1	0	2	10	0	0	0	0	4	0	0	0	k__Metazoa_(Animalia);p__Nematoda;c__Chromadorea;o__Chromadorida;f__unidentified_Chromadorida;g__unidentified_Chromadorida
OTU_2027	1	0	10	1	0	0	0	0	1	0	0	0	k__Metazoa_(Animalia);p__Nematoda;c__Chromadorea;o__Chromadorida;f__unidentified_Chromadorida;g__unidentified_Chromadorida
OTU_2199	0	0	0	0	0	0	0	8	0	0	0	0	k__Metazoa_(Animalia);p__Nematoda;c__Chromadorea;o__Chromadorida;f__unidentified_Chromadorida;g__unidentified_Chromadorida
OTU_2344	1	1	0	8	0	0	1	0	1	0	0	0	k__Metazoa_(Animalia);p__Nematoda;c__Chromadorea;o__Chromadorida;f__unidentified_Chromadorida;g__unidentified_Chromadorida
OTU_2682	0	0	0	0	0	0	0	2	1	0	0	0	k__Metazoa_(Animalia);p__Nematoda;c__Chromadorea;o__Chromadorida;f__unidentified_Chromadorida;g__unidentified_Chromadorida
OTU_3034	0	0	0	0	0	5	0	0	0	0	0	0	k__Metazoa_(Animalia);p__Nematoda;c__Chromadorea;o__Chromadorida;f__unidentified_Chromadorida;g__unidentified_Chromadorida
OTU_3084	0	0	0	0	0	0	0	1	0	5	0	0	k__Metazoa_(Animalia);p__Nematoda;c__Chromadorea;o__Chromadorida;f__unidentified_Chromadorida;g__unidentified_Chromadorida
OTU_3256	0	0	1	5	0	1	0	5	0	0	0	0	k__Metazoa_(Animalia);p__Nematoda;c__Chromadorea;o__Chromadorida;f__unidentified_Chromadorida;g__unidentified_Chromadorida
OTU_3898	0	0	1	0	0	17	0	1	0	0	0	0	k__Metazoa_(Animalia);p__Nematoda;c__Chromadorea;o__Chromadorida;f__unidentified_Chromadorida;g__unidentified_Chromadorida
OTU_201	15	8	239	10	17	7	51	9	12	26	0	0	k__Metazoa_(Animalia);p__Nematoda;c__Chromadorea;o__Chromadorida;f__;g__;s__
OTU_2463	0	0	0	5	0	5	9	0	0	0	0	0	k__Metazoa_(Animalia);p__Nematoda;c__Chromadorea
OTU_3892	0	0	0	0	0	0	0	0	0	3	0	0	k__Metazoa_(Animalia);p__Nematoda;c__Chromadorea
OTU_212	2	1	6	6	4	1	209	4	10	4	0	0	k__Metazoa_(Animalia);p__Nematoda
OTU_224	15	5	12	194	7	114	2	2	12	21	0	0	k__Metazoa_(Animalia);p__Nematoda
OTU_2157	0	0	0	0	0	0	0	6	0	0	0	0	k__Metazoa_(Animalia);p__Nematoda
OTU_2173	0	0	0	0	1	0	0	9	0	0	0	0	k__Metazoa_(Animalia);p__Nematoda
OTU_2447	0	0	0	3	0	0	1	0	0	0	0	0	k__Metazoa_(Animalia);p__Nematoda
OTU_2994	4	4	150	3	4	1	4	2	5	3	0	0	k__Metazoa_(Animalia);p__Nematoda
OTU_3216	0	0	0	0	0	0	0	5	0	0	0	0	k__Metazoa_(Animalia);p__Nematoda
OTU_31	21	22	26	35	22	15	15	24	30	3089	0	0	k__Metazoa_(Animalia);p__Mollusca;c__Scaphopoda;o__Dentaliida;f__unidentified_Dentaliida;g__unidentified_Dentaliida;s__Fustiaria_rubescens
OTU_1932	1	0	0	0	0	0	0	0	0	4	0	0	k__Metazoa_(Animalia);p__Mollusca;c__Scaphopoda;o__Dentaliida;f__unidentified_Dentaliida;g__unidentified_Dentaliida;s__Fustiaria_rubescens
OTU_2935	1	0	0	0	0	0	0	0	0	22	0	0	k__Metazoa_(Animalia);p__Mollusca;c__Scaphopoda;o__Dentaliida;f__unidentified_Dentaliida;g__unidentified_Dentaliida;s__Fustiaria_rubescens
OTU_3405	0	1	2	0	0	0	0	1	0	38	0	0	k__Metazoa_(Animalia);p__Mollusca;c__Scaphopoda;o__Dentaliida;f__unidentified_Dentaliida;g__unidentified_Dentaliida;s__Fustiaria_rubescens
OTU_1199	0	0	7	1	0	0	1	0	2	0	0	0	k__Metazoa_(Animalia);p__Mollusca;c__Polyplacophora;o__Neoloricata
OTU_185	1	1	3	3	2	0	0	3	270	4	0	0	k__Metazoa_(Animalia);p__Mollusca;c__Gastropoda;o__unidentified_Gastropoda;f__unidentified_Gastropoda;g__unidentified_Gastropoda;s__Scaphander_lignarius
OTU_437	0	3	101	0	4	1	1	9	8	1	2	5	k__Metazoa_(Animalia);p__Mollusca;c__Gastropoda;o__unidentified_Gastropoda;f__unidentified_Gastropoda;g__unidentified_Gastropoda;s__Buccinum_pemphigus
OTU_78	0	0	2	1045	0	1	2	0	5	1	0	0	k__Metazoa_(Animalia);p__Mollusca;c__Gastropoda;o__unidentified_Gastropoda;f__unidentified_Gastropoda;g__unidentified_Gastropoda
OTU_594	0	0	0	0	0	44	0	1	0	1	0	0	k__Metazoa_(Animalia);p__Mollusca;c__Gastropoda;o__unidentified_Gastropoda;f__unidentified_Gastropoda;g__unidentified_Gastropoda
OTU_730	0	0	0	0	1	28	0	0	0	0	0	0	k__Metazoa_(Animalia);p__Mollusca;c__Gastropoda;o__unidentified_Gastropoda;f__unidentified_Gastropoda;g__unidentified_Gastropoda
OTU_731	1	0	40	2	3	0	0	0	1	2	3	10	k__Metazoa_(Animalia);p__Mollusca;c__Gastropoda;o__unidentified_Gastropoda;f__unidentified_Gastropoda;g__unidentified_Gastropoda
OTU_1270	0	0	0	0	0	0	0	0	1	10	0	0	k__Metazoa_(Animalia);p__Mollusca;c__Gastropoda;o__unidentified_Gastropoda;f__unidentified_Gastropoda;g__unidentified_Gastropoda
OTU_2661	0	0	0	2	0	0	0	0	0	0	0	0	k__Metazoa_(Animalia);p__Mollusca;c__Gastropoda;o__unidentified_Gastropoda;f__unidentified_Gastropoda;g__unidentified_Gastropoda
OTU_3494	1	1	3	0	0	0	0	0	0	0	0	1	k__Metazoa_(Animalia);p__Mollusca;c__Gastropoda;o__unidentified_Gastropoda;f__unidentified_Gastropoda;g__unidentified_Gastropoda
OTU_1134	0	0	0	4	1	0	2	3	1	1	0	0	k__Metazoa_(Animalia);p__Mollusca;c__Bivalvia;o__Pterioida;f__unidentified_Pterioida;g__unidentified_Pterioida;s__Malleus_malleus
OTU_120	13	17	17	652	31	8	6	12	41	8	0	2	k__Metazoa_(Animalia);p__Mollusca;c__Bivalvia;o__Pectinoida;f__;g__;s__
OTU_103	1	11	12	679	12	28	8	30	17	7	0	0	k__Metazoa_(Animalia);p__Mollusca;c__Bivalvia;o__Myoida;f__unidentified_Myoida;g__unidentified_Myoida
OTU_3871	0	0	0	0	0	0	0	2	0	0	0	0	k__Metazoa_(Animalia);p__Mollusca
OTU_703	0	1	0	1	23	1	0	0	1	1	0	0	k__Metazoa_(Animalia);p__Kinorhyncha;c__unidentified_Kinorhyncha;o__Cyclorhagida;f__unidentified_Cyclorhagida;g__unidentified_Cyclorhagida;s__Meristoderes_sp._MVS2014
OTU_675	1	1	0	0	0	0	0	51	0	0	0	0	k__Metazoa_(Animalia);p__Kinorhyncha;c__unidentified_Kinorhyncha;o__Cyclorhagida;f__unidentified_Cyclorhagida;g__unidentified_Cyclorhagida
OTU_361	1	4	84	2	2	1	1	0	2	3	0	1	k__Metazoa_(Animalia);p__Hemichordata;c__Enteropneusta;o__unidentified_Enteropneusta;f__Ptychoderidae;g__unidentified_Ptychoderidae
OTU_962	0	0	1	0	0	38	0	0	0	0	0	0	k__Metazoa_(Animalia);p__Hemichordata;c__Enteropneusta;o__unidentified_Enteropneusta;f__Harrimaniidae;g__unidentified_Harrimaniidae;s__Meioglossus_psammophilus
OTU_434	1	1	2	0	1	0	40	3	1	35	0	0	k__Metazoa_(Animalia);p__Gnathostomulida;c__unidentified_Gnathostomulida;o__Filospermoidea;f__unidentified_Filospermoidea;g__unidentified_Filospermoidea;s__Haplognathia_ruberrima
OTU_218	189	2	3	2	3	0	4	4	3	3	0	0	k__Metazoa_(Animalia);p__Gnathostomulida;c__unidentified_Gnathostomulida;o__Bursovaginoidea;f__unidentified_Bursovaginoidea;g__unidentified_Bursovaginoidea;s__Austrognathia_christianae
OTU_1575	32	3	4	2	3	0	3	2	4	105	0	0	k__Metazoa_(Animalia);p__Gnathostomulida;c__unidentified_Gnathostomulida;o__Bursovaginoidea;f__unidentified_Bursovaginoidea;g__unidentified_Bursovaginoidea;s__Austrognathia_christianae
OTU_184	1	0	3	0	1	0	286	1	3	0	0	0	k__Metazoa_(Animalia);p__Gnathostomulida;c__unidentified_Gnathostomulida;o__Bursovaginoidea;f__unidentified_Bursovaginoidea;g__unidentified_Bursovaginoidea
OTU_52	84	24	369	19	321	16	63	11	298	1216	0	0	k__Metazoa_(Animalia);p__Gastrotricha;c__unidentified_Gastrotricha;o__Macrodasyida;f__unidentified_Macrodasyida;g__unidentified_Macrodasyida;s__Urodasys_sp._GG-2003
OTU_232	3	0	3	1	2	178	3	5	6	1	0	0	k__Metazoa_(Animalia);p__Gastrotricha;c__unidentified_Gastrotricha;o__Macrodasyida;f__unidentified_Macrodasyida;g__unidentified_Macrodasyida;s__Thaidasys_tongiorgii
OTU_579	0	1	0	0	1	2	46	1	0	0	0	0	k__Metazoa_(Animalia);p__Gastrotricha;c__unidentified_Gastrotricha;o__Macrodasyida;f__unidentified_Macrodasyida;g__unidentified_Macrodasyida;s__Paraturbanella_teissieri
OTU_3862	0	0	0	0	0	0	0	3	0	0	0	0	k__Metazoa_(Animalia);p__Gastrotricha;c__unidentified_Gastrotricha;o__Macrodasyida;f__unidentified_Macrodasyida;g__unidentified_Macrodasyida;s__Diplodasys_sp._KG-2011
OTU_310	3	0	1	2	2	4	4	140	6	1	0	0	k__Metazoa_(Animalia);p__Gastrotricha;c__unidentified_Gastrotricha;o__Macrodasyida;f__unidentified_Macrodasyida;g__unidentified_Macrodasyida
OTU_2163	0	0	9	0	0	0	0	1	0	0	0	0	k__Metazoa_(Animalia);p__Gastrotricha;c__unidentified_Gastrotricha;o__Chaetonotida;f__unidentified_Chaetonotida;g__unidentified_Chaetonotida;s__Xenotrichula_sp._JP-2011
OTU_2936	0	0	0	0	0	0	9	0	0	0	0	0	k__Metazoa_(Animalia);p__Gastrotricha;c__unidentified_Gastrotricha;o__Chaetonotida;f__unidentified_Chaetonotida;g__unidentified_Chaetonotida;s__Xenotrichula_sp._JP-2011
OTU_1833	3	0	2	1	0	0	1	1	0	3	0	0	k__Metazoa_(Animalia);p__Gastrotricha;c__unidentified_Gastrotricha;o__Chaetonotida;f__unidentified_Chaetonotida;g__unidentified_Chaetonotida;s__Heterolepidoderma_loricatum
OTU_1667	35	0	1	0	0	0	0	0	0	0	0	0	k__Metazoa_(Animalia);p__Gastrotricha;c__unidentified_Gastrotricha;o__Chaetonotida;f__unidentified_Chaetonotida;g__unidentified_Chaetonotida
OTU_3270	0	0	0	0	0	0	5	0	0	0	0	0	k__Metazoa_(Animalia);p__Gastrotricha;c__unidentified_Gastrotricha;o__Chaetonotida;f__unidentified_Chaetonotida;g__unidentified_Chaetonotida
OTU_3689	2	0	0	0	0	0	5	0	0	0	0	0	k__Metazoa_(Animalia);p__Gastrotricha;c__unidentified_Gastrotricha;o__Chaetonotida;f__unidentified_Chaetonotida;g__unidentified_Chaetonotida
OTU_3733	11	0	0	1	0	1	1	0	1	0	0	0	k__Metazoa_(Animalia);p__Gastrotricha;c__unidentified_Gastrotricha;o__Chaetonotida;f__unidentified_Chaetonotida;g__unidentified_Chaetonotida
OTU_2452	2	0	1	0	0	0	0	0	1	5	0	0	k__Metazoa_(Animalia);p__Gastrotricha;c__unidentified_Gastrotricha;o__Chaetonotida
OTU_1013	0	1	2	2	0	1	0	13	0	0	0	0	k__Metazoa_(Animalia);p__Entoprocta;c__Coloniales;o__unidentified_Coloniales;f__Barentsiidae;g__unidentified_Barentsiidae
OTU_1390	0	0	0	0	0	0	0	0	0	0	0	13	k__Metazoa_(Animalia);p__Echinodermata;c__Echinoidea;o__;f__;g__;s__
OTU_3765	0	0	0	0	0	0	0	0	0	0	0	2	k__Metazoa_(Animalia);p__Echinodermata;c__;o__;f__;g__;s__
OTU_1180	0	0	7	1	0	1	0	0	1	2	0	0	k__Metazoa_(Animalia);p__Cnidaria;c__Scyphozoa;o__Stauromedusae;f__;g__;s__
OTU_1598	0	0	0	0	0	0	0	0	0	0	1	5	k__Metazoa_(Animalia);p__Cnidaria;c__Scyphozoa;o__Rhizostomeae;f__unidentified_Rhizostomeae;g__unidentified_Rhizostomeae;s__Versuriga_anadyomene
OTU_3744	0	0	0	0	0	0	0	0	0	0	0	2	k__Metazoa_(Animalia);p__Cnidaria;c__Scyphozoa;o__Coronatae;f__unidentified_Coronatae;g__unidentified_Coronatae;s__Linuche_aquila
OTU_2111	0	0	0	0	3	4	0	0	0	0	0	3	k__Metazoa_(Animalia);p__Cnidaria;c__Hydrozoa;o__Siphonophorae;f__;g__;s__
OTU_3431	0	0	0	0	0	0	0	0	0	0	1	1	k__Metazoa_(Animalia);p__Cnidaria;c__Hydrozoa;o__Leptothecata;f__unidentified_Leptothecata;g__unidentified_Leptothecata;s__Thyroscyphus_ramosus
OTU_1340	0	0	16	0	0	0	0	1	1	0	0	0	k__Metazoa_(Animalia);p__Cnidaria;c__Hydrozoa;o__Leptothecata;f__unidentified_Leptothecata;g__unidentified_Leptothecata;s__Kirchenpaueria_halecioides
OTU_1178	0	0	18	0	0	0	0	0	1	0	0	0	k__Metazoa_(Animalia);p__Cnidaria;c__Hydrozoa;o__Leptothecata;f__unidentified_Leptothecata;g__unidentified_Leptothecata;s__Halecium_pusillum
OTU_2987	0	0	2	4	0	0	0	2	0	0	0	0	k__Metazoa_(Animalia);p__Cnidaria;c__Hydrozoa;o__Leptothecata;f__unidentified_Leptothecata;g__unidentified_Leptothecata;s__Gonothyraea_loveni
OTU_509	0	0	0	33	1	1	8	5	0	1	0	0	k__Metazoa_(Animalia);p__Cnidaria;c__Hydrozoa;o__Anthoathecata;f__unidentified_Anthoathecata;g__unidentified_Anthoathecata;s__Stauridiosarsia_ophiogaster
OTU_2918	0	0	0	0	0	0	2	1	0	2	0	0	k__Metazoa_(Animalia);p__Cnidaria;c__Hydrozoa;o__Anthoathecata;f__unidentified_Anthoathecata;g__unidentified_Anthoathecata;s__Cladonema_californicum
OTU_54	22	17	19	1369	8	59	12	52	35	19	0	0	k__Metazoa_(Animalia);p__Cnidaria;c__Hydrozoa;o__Anthoathecata;f__unidentified_Anthoathecata;g__unidentified_Anthoathecata
OTU_89	8	9	8	62	5	797	14	190	12	8	0	3	k__Metazoa_(Animalia);p__Cnidaria;c__Hydrozoa;o__Anthoathecata;f__unidentified_Anthoathecata;g__unidentified_Anthoathecata
OTU_2040	0	0	0	0	0	0	0	8	0	0	0	0	k__Metazoa_(Animalia);p__Cnidaria;c__Hydrozoa;o__Anthoathecata;f__unidentified_Anthoathecata;g__unidentified_Anthoathecata
OTU_3079	0	0	0	0	0	0	0	2	0	0	0	0	k__Metazoa_(Animalia);p__Cnidaria;c__Hydrozoa;o__Anthoathecata;f__unidentified_Anthoathecata;g__unidentified_Anthoathecata
OTU_655	6	4	7	20	4	560	8	126	10	5	0	0	k__Metazoa_(Animalia);p__Cnidaria;c__Hydrozoa;o__Anthoathecata
OTU_3349	0	0	0	2	0	0	0	0	0	0	0	0	k__Metazoa_(Animalia);p__Cnidaria;c__Hydrozoa;o__Anthoathecata
OTU_2097	0	0	0	1	0	0	3	0	0	0	0	0	k__Metazoa_(Animalia);p__Cnidaria;c__Hydrozoa
OTU_433	18	0	0	0	1	0	0	3	2	0	3	35	k__Metazoa_(Animalia);p__Cnidaria;c__Anthozoa;o__unidentified_Anthozoa;f__unidentified_Anthozoa;g__unidentified_Anthozoa
OTU_164	5	4	234	10	3	4	4	9	9	3	0	18	k__Metazoa_(Animalia);p__Cnidaria;c__Anthozoa;o__Scleractinia;f__;g__;s__
OTU_163	0	3	5	4	4	14	5	351	5	1	3	0	k__Metazoa_(Animalia);p__Cnidaria;c__Anthozoa;o__Alcyonacea;f__unidentified_Alcyonacea;g__unidentified_Alcyonacea;s__Erythropodium_caribaeorum
OTU_2424	0	0	0	0	0	0	0	4	0	0	0	0	k__Metazoa_(Animalia);p__Cnidaria;c__Anthozoa;o__Alcyonacea;f__unidentified_Alcyonacea;g__unidentified_Alcyonacea;s__Erythropodium_caribaeorum
OTU_919	0	0	0	0	0	0	0	0	0	0	0	19	k__Metazoa_(Animalia);p__Cnidaria;c__Anthozoa;o__Actiniaria;f__unidentified_Actiniaria;g__unidentified_Actiniaria;s__Alvinactis_chessi
OTU_1656	0	0	0	0	0	0	0	0	0	0	0	6	k__Metazoa_(Animalia);p__Cnidaria;c__Anthozoa;o__Actiniaria;f__unidentified_Actiniaria;g__unidentified_Actiniaria
OTU_2702	0	0	0	0	0	0	0	0	0	0	0	2	k__Metazoa_(Animalia);p__Cnidaria;c__Anthozoa;o__Actiniaria;f__unidentified_Actiniaria;g__unidentified_Actiniaria
OTU_2771	0	0	0	0	0	4	0	0	0	0	0	0	k__Metazoa_(Animalia);p__Cnidaria;c__Anthozoa;o__Actiniaria;f__unidentified_Actiniaria;g__unidentified_Actiniaria
OTU_742	0	0	0	0	0	0	0	33	1	0	0	0	k__Metazoa_(Animalia);p__Chordata;c__unidentified_Chordata
OTU_1513	0	0	0	0	0	3	1	2	0	3	3	0	k__Metazoa_(Animalia);p__Chordata;c__Mammalia;o__unidentified_Mammalia;f__unidentified_Mammalia;g__Vertebrata;s__
OTU_468	0	0	4	6	0	0	73	0	1	12	0	0	k__Metazoa_(Animalia);p__Chordata;c__Ascidiacea;o__Stolidobranchia;f__unidentified_Stolidobranchia;g__unidentified_Stolidobranchia;s__Polycarpa_mytiligera
OTU_3301	0	0	0	0	0	0	3	0	0	0	0	0	k__Metazoa_(Animalia);p__Chordata;c__Ascidiacea;o__Stolidobranchia;f__unidentified_Stolidobranchia;g__unidentified_Stolidobranchia;s__Polycarpa_mytiligera
OTU_562	0	0	1	2	2	4	35	0	1	24	0	0	k__Metazoa_(Animalia);p__Chordata;c__Ascidiacea;o__Stolidobranchia;f__unidentified_Stolidobranchia;g__unidentified_Stolidobranchia;s__Molgula_occidentalis
OTU_2339	0	0	3	0	0	0	0	1	0	0	0	0	k__Metazoa_(Animalia);p__Chordata;c__Ascidiacea;o__Stolidobranchia;f__unidentified_Stolidobranchia;g__unidentified_Stolidobranchia;s__Molgula_complanata
OTU_132	5	1	181	48	4	7	16	5	8	164	2	14	k__Metazoa_(Animalia);p__Chordata;c__Ascidiacea;o__Stolidobranchia;f__unidentified_Stolidobranchia;g__unidentified_Stolidobranchia
OTU_641	1	0	3	2	0	14	0	19	1	0	0	6	k__Metazoa_(Animalia);p__Chordata;c__Ascidiacea;o__Stolidobranchia;f__unidentified_Stolidobranchia;g__unidentified_Stolidobranchia
OTU_1947	0	0	0	5	0	0	2	1	0	3	3	0	k__Metazoa_(Animalia);p__Chordata;c__Ascidiacea;o__Stolidobranchia;f__unidentified_Stolidobranchia;g__unidentified_Stolidobranchia
OTU_343	0	2	9	116	0	0	1	1	1	2	3	0	k__Metazoa_(Animalia);p__Chordata;c__Ascidiacea;o__Enterogona;f__unidentified_Enterogona;g__unidentified_Enterogona;s__Phallusia_nigra
OTU_573	0	1	1	37	1	6	0	0	0	0	0	4	k__Metazoa_(Animalia);p__Chordata;c__Ascidiacea;o__Enterogona;f__unidentified_Enterogona;g__unidentified_Enterogona;s__Ecteinascidia_turbinata
OTU_3699	0	0	0	1	0	0	0	0	0	1	0	0	k__Metazoa_(Animalia);p__Chordata;c__Appendicularia;o__Copelata;f__Oikopleuridae;g__;s__
OTU_3129	0	0	0	0	0	0	0	0	0	0	2	0	k__Metazoa_(Animalia);p__Chordata;c__Appendicularia;o__Copelata;f__Oikopleuridae
OTU_794	0	0	0	0	0	0	0	52	0	0	0	0	k__Metazoa_(Animalia);p__Chaetognatha;c__Sagittoidea;o__Phragmophora;f__unidentified_Phragmophora;g__unidentified_Phragmophora;s__Paraspadella_gotoi
OTU_2244	0	0	0	0	0	0	0	22	0	0	0	0	k__Metazoa_(Animalia);p__Chaetognatha;c__Sagittoidea;o__Aphragmophora;f__unidentified_Aphragmophora;g__unidentified_Aphragmophora;s__Pseudosagitta_lyra
OTU_390	0	2	0	86	0	1	0	0	0	0	0	0	k__Metazoa_(Animalia);p__Bryozoa;c__Stenolaemata;o__Cyclostomatida;f__unidentified_Cyclostomatida;g__unidentified_Cyclostomatida
OTU_1981	0	0	0	7	0	0	0	0	0	0	0	0	k__Metazoa_(Animalia);p__Bryozoa;c__Stenolaemata;o__Cyclostomatida;f__unidentified_Cyclostomatida;g__unidentified_Cyclostomatida
OTU_111	0	0	0	240	0	179	780	1	0	0	0	0	k__Metazoa_(Animalia);p__Bryozoa;c__Gymnolaemata;o__Ctenostomatida;f__unidentified_Ctenostomatida;g__unidentified_Ctenostomatida;s__Bowerbankia_imbricata
OTU_3137	0	0	6	0	0	1	0	9	0	0	0	0	k__Metazoa_(Animalia);p__Bryozoa;c__Gymnolaemata;o__Cheilostomatida;f__unidentified_Cheilostomatida;g__unidentified_Cheilostomatida;s__Callopora_lineata
OTU_3887	0	0	0	5	0	0	0	0	0	0	0	0	k__Metazoa_(Animalia);p__Bryozoa;c__Gymnolaemata;o__Cheilostomatida;f__unidentified_Cheilostomatida;g__unidentified_Cheilostomatida;s__Caberea_boryi
OTU_581	0	0	54	0	0	0	0	0	0	0	0	0	k__Metazoa_(Animalia);p__Bryozoa;c__Gymnolaemata;o__Cheilostomatida;f__unidentified_Cheilostomatida;g__unidentified_Cheilostomatida
OTU_3302	0	0	3	0	0	0	0	0	0	0	0	0	k__Metazoa_(Animalia);p__Arthropoda;c__Ostracoda;o__Podocopida;f__unidentified_Podocopida;g__unidentified_Podocopida;s__Tenedocythere_transoceanica
OTU_27	43	28	1477	42	27	19	36	56	1571	43	0	0	k__Metazoa_(Animalia);p__Arthropoda;c__Ostracoda;o__Podocopida;f__unidentified_Podocopida;g__unidentified_Podocopida;s__Propontocypris_pirifera
OTU_1810	0	0	7	0	0	1	0	0	1	0	0	0	k__Metazoa_(Animalia);p__Arthropoda;c__Ostracoda;o__Podocopida;f__unidentified_Podocopida;g__unidentified_Podocopida;s__Propontocypris_pirifera
OTU_3487	0	0	1	0	0	0	0	0	3	0	0	0	k__Metazoa_(Animalia);p__Arthropoda;c__Ostracoda;o__Podocopida;f__unidentified_Podocopida;g__unidentified_Podocopida;s__Propontocypris_pirifera
OTU_3913	0	0	0	0	1	0	0	0	3	0	0	0	k__Metazoa_(Animalia);p__Arthropoda;c__Ostracoda;o__Podocopida;f__unidentified_Podocopida;g__unidentified_Podocopida;s__Propontocypris_pirifera
OTU_70	1378	20	33	27	27	22	13	31	42	21	0	0	k__Metazoa_(Animalia);p__Arthropoda;c__Ostracoda;o__Podocopida;f__unidentified_Podocopida;g__unidentified_Podocopida;s__Loxocorniculum_mutsuense
OTU_3186	3	0	0	0	0	0	0	0	0	0	0	0	k__Metazoa_(Animalia);p__Arthropoda;c__Ostracoda;o__Podocopida;f__unidentified_Podocopida;g__unidentified_Podocopida;s__Loxocorniculum_mutsuense
OTU_362	1	4	80	2	5	2	2	4	5	3	0	0	k__Metazoa_(Animalia);p__Arthropoda;c__Ostracoda;o__Podocopida;f__unidentified_Podocopida;g__unidentified_Podocopida;s__Kotoracythere_inconspicua
OTU_2250	0	0	0	0	7	0	0	1	0	7	0	0	k__Metazoa_(Animalia);p__Arthropoda;c__Ostracoda;o__Podocopida;f__unidentified_Podocopida;g__unidentified_Podocopida;s__Kotoracythere_inconspicua
OTU_268	9	48	15	6	41	3	2	4	45	6	38	2	k__Metazoa_(Animalia);p__Arthropoda;c__Ostracoda;o__Podocopida;f__unidentified_Podocopida;g__unidentified_Podocopida
OTU_986	8	5	197	5	6	2	2	3	5	7	0	0	k__Metazoa_(Animalia);p__Arthropoda;c__Ostracoda;o__Podocopida;f__unidentified_Podocopida;g__unidentified_Podocopida
OTU_1403	0	0	3	1	0	1	0	0	23	3	0	0	k__Metazoa_(Animalia);p__Arthropoda;c__Ostracoda;o__Podocopida;f__unidentified_Podocopida;g__unidentified_Podocopida
OTU_1934	0	0	0	0	5	0	0	0	0	0	0	0	k__Metazoa_(Animalia);p__Arthropoda;c__Ostracoda;o__Podocopida;f__unidentified_Podocopida;g__unidentified_Podocopida
OTU_3337	0	0	1	0	1	0	0	0	0	0	0	0	k__Metazoa_(Animalia);p__Arthropoda;c__Ostracoda;o__Podocopida;f__unidentified_Podocopida;g__unidentified_Podocopida
OTU_3571	3	1	5	1	3	2	1	1	4	85	0	0	k__Metazoa_(Animalia);p__Arthropoda;c__Ostracoda;o__Podocopida;f__unidentified_Podocopida;g__unidentified_Podocopida
OTU_48	86	49	72	36	55	30	32	71	90	2124	0	0	k__Metazoa_(Animalia);p__Arthropoda;c__Ostracoda;o__Podocopida;f__;g__;s__
OTU_40	15	13	20	3	24	8	2	2883	18	7	0	0	k__Metazoa_(Animalia);p__Arthropoda;c__Ostracoda;o__Myodocopida;f__unidentified_Myodocopida;g__unidentified_Myodocopida;s__Eusarsiella_sp._Belize
OTU_2980	0	0	0	0	0	0	0	2	0	0	0	0	k__Metazoa_(Animalia);p__Arthropoda;c__Ostracoda;o__Myodocopida;f__unidentified_Myodocopida;g__unidentified_Myodocopida
OTU_317	0	0	0	1	1	112	0	1	1	2	0	0	k__Metazoa_(Animalia);p__Arthropoda;c__Ostracoda;o__Halocyprida;f__unidentified_Halocyprida;g__unidentified_Halocyprida;s__Polycope_sp._OC-2001
OTU_35	1	1	4	1	5	1318	1052	5	22	10	0	0	k__Metazoa_(Animalia);p__Arthropoda;c__Ostracoda;o__Halocyprida;f__unidentified_Halocyprida;g__unidentified_Halocyprida
OTU_69	3	1	2	2	7	35	18	5	531	461	0	0	k__Metazoa_(Animalia);p__Arthropoda;c__Ostracoda;o__Halocyprida;f__unidentified_Halocyprida;g__unidentified_Halocyprida
OTU_1301	0	0	0	0	14	0	0	0	0	0	0	0	k__Metazoa_(Animalia);p__Arthropoda;c__Ostracoda;o__Halocyprida;f__unidentified_Halocyprida;g__unidentified_Halocyprida
OTU_2248	0	0	0	0	0	1	0	0	8	2	0	0	k__Metazoa_(Animalia);p__Arthropoda;c__Ostracoda;o__Halocyprida;f__unidentified_Halocyprida;g__unidentified_Halocyprida
OTU_546	0	3	0	32	0	1	3	1	1	0	0	0	k__Metazoa_(Animalia);p__Arthropoda;c__Maxillopoda;o__Siphonostomatoida;f__unidentified_Siphonostomatoida;g__unidentified_Siphonostomatoida
OTU_3759	0	0	0	0	0	2	0	0	0	0	0	0	k__Metazoa_(Animalia);p__Arthropoda;c__Maxillopoda;o__Poecilostomatoida
OTU_1609	0	0	0	3	0	3	1	14	0	0	0	0	k__Metazoa_(Animalia);p__Arthropoda;c__Maxillopoda;o__Misophrioida;f__unidentified_Misophrioida;g__unidentified_Misophrioida;s__Misophriopsis_okinawensis
OTU_51	15	18	54	6	14	3768	25	40	9	11	1	0	k__Metazoa_(Animalia);p__Arthropoda;c__Maxillopoda;o__Harpacticoida;f__unidentified_Harpacticoida;g__unidentified_Harpacticoida;s__Typhlamphiascus_typhlops
OTU_68	5	6	17	5	1005	13	8	12	11	2	0	0	k__Metazoa_(Animalia);p__Arthropoda;c__Maxillopoda;o__Harpacticoida;f__unidentified_Harpacticoida;g__unidentified_Harpacticoida;s__Typhlamphiascus_typhlops
OTU_99	9	12	1162	7	12	17	30	24	14	7	0	0	k__Metazoa_(Animalia);p__Arthropoda;c__Maxillopoda;o__Harpacticoida;f__unidentified_Harpacticoida;g__unidentified_Harpacticoida;s__Typhlamphiascus_typhlops
OTU_127	247	19	156	5	367	34	15	18	8	11	0	0	k__Metazoa_(Animalia);p__Arthropoda;c__Maxillopoda;o__Harpacticoida;f__unidentified_Harpacticoida;g__unidentified_Harpacticoida;s__Typhlamphiascus_typhlops
OTU_326	3	5	687	5	10	13	9	6	2	0	0	0	k__Metazoa_(Animalia);p__Arthropoda;c__Maxillopoda;o__Harpacticoida;f__unidentified_Harpacticoida;g__unidentified_Harpacticoida;s__Typhlamphiascus_typhlops
OTU_539	1	4	3	1	1	76	0	68	3	0	0	0	k__Metazoa_(Animalia);p__Arthropoda;c__Maxillopoda;o__Harpacticoida;f__unidentified_Harpacticoida;g__unidentified_Harpacticoida;s__Typhlamphiascus_typhlops
OTU_1094	0	0	2	15	0	0	0	1	0	2	0	0	k__Metazoa_(Animalia);p__Arthropoda;c__Maxillopoda;o__Harpacticoida;f__unidentified_Harpacticoida;g__unidentified_Harpacticoida;s__Typhlamphiascus_typhlops
OTU_1294	0	2	9	0	1	1	3	140	2	0	1	2	k__Metazoa_(Animalia);p__Arthropoda;c__Maxillopoda;o__Harpacticoida;f__unidentified_Harpacticoida;g__unidentified_Harpacticoida;s__Typhlamphiascus_typhlops
OTU_1350	0	3	86	0	25	3	4	16	3	1	0	0	k__Metazoa_(Animalia);p__Arthropoda;c__Maxillopoda;o__Harpacticoida;f__unidentified_Harpacticoida;g__unidentified_Harpacticoida;s__Typhlamphiascus_typhlops
OTU_1725	0	1	0	0	0	0	0	1	8	0	0	0	k__Metazoa_(Animalia);p__Arthropoda;c__Maxillopoda;o__Harpacticoida;f__unidentified_Harpacticoida;g__unidentified_Harpacticoida;s__Typhlamphiascus_typhlops
OTU_2868	69	0	1	0	16	2	0	1	0	0	0	0	k__Metazoa_(Animalia);p__Arthropoda;c__Maxillopoda;o__Harpacticoida;f__unidentified_Harpacticoida;g__unidentified_Harpacticoida;s__Typhlamphiascus_typhlops
OTU_2959	1	0	1	2	1	4	3	78	3	1	0	0	k__Metazoa_(Animalia);p__Arthropoda;c__Maxillopoda;o__Harpacticoida;f__unidentified_Harpacticoida;g__unidentified_Harpacticoida;s__Typhlamphiascus_typhlops
OTU_3143	6	45	569	7	10	13	13	11	8	7	0	3	k__Metazoa_(Animalia);p__Arthropoda;c__Maxillopoda;o__Harpacticoida;f__unidentified_Harpacticoida;g__unidentified_Harpacticoida;s__Typhlamphiascus_typhlops
OTU_3952	1	4	1	0	1	0	3	1	87	2	0	0	k__Metazoa_(Animalia);p__Arthropoda;c__Maxillopoda;o__Harpacticoida;f__unidentified_Harpacticoida;g__unidentified_Harpacticoida;s__Typhlamphiascus_typhlops
OTU_1896	1	0	4	0	0	0	0	0	0	0	0	0	k__Metazoa_(Animalia);p__Arthropoda;c__Maxillopoda;o__Harpacticoida;f__unidentified_Harpacticoida;g__unidentified_Harpacticoida;s__Tisbe_cf._tenera_CCUMP_44
OTU_265	1	0	0	1	1	2	1	215	0	0	0	0	k__Metazoa_(Animalia);p__Arthropoda;c__Maxillopoda;o__Harpacticoida;f__unidentified_Harpacticoida;g__unidentified_Harpacticoida;s__Stenhelia_sp._Greenland-RJH-2007
OTU_3205	0	0	0	0	0	0	0	7	0	0	0	0	k__Metazoa_(Animalia);p__Arthropoda;c__Maxillopoda;o__Harpacticoida;f__unidentified_Harpacticoida;g__unidentified_Harpacticoida;s__Stenhelia_sp._Greenland-RJH-2007
OTU_33	170	2807	617	26	52	128	102	83	59	37	0	36	k__Metazoa_(Animalia);p__Arthropoda;c__Maxillopoda;o__Harpacticoida;f__unidentified_Harpacticoida;g__unidentified_Harpacticoida;s__Paramphiascella_fulvofasciata
OTU_45	22	13	1013	7	8	26	33	23	14	4	10	1985	k__Metazoa_(Animalia);p__Arthropoda;c__Maxillopoda;o__Harpacticoida;f__unidentified_Harpacticoida;g__unidentified_Harpacticoida;s__Paramphiascella_fulvofasciata
OTU_2211	0	2	0	0	0	0	0	12	0	0	0	0	k__Metazoa_(Animalia);p__Arthropoda;c__Maxillopoda;o__Harpacticoida;f__unidentified_Harpacticoida;g__unidentified_Harpacticoida;s__Eurycletodes_laticauda
OTU_60	23	32	58	1148	21	52	78	36	16	16	0	0	k__Metazoa_(Animalia);p__Arthropoda;c__Maxillopoda;o__Harpacticoida;f__unidentified_Harpacticoida;g__unidentified_Harpacticoida;s__Diarthrodes_sp._1_New_Caledonia-RJH-2007
OTU_452	1	3	6	2	4	4	6	6	4	61	0	0	k__Metazoa_(Animalia);p__Arthropoda;c__Maxillopoda;o__Harpacticoida;f__unidentified_Harpacticoida;g__unidentified_Harpacticoida;s__Copepoda_environmental_sample
OTU_3	330	845	501	149	195	9122	15411	383	232	383	0	0	k__Metazoa_(Animalia);p__Arthropoda;c__Maxillopoda;o__Harpacticoida;f__unidentified_Harpacticoida;g__unidentified_Harpacticoida;s__Canuella_perplexa
OTU_73	33	26	1280	21	28	82	106	31	17	18	0	0	k__Metazoa_(Animalia);p__Arthropoda;c__Maxillopoda;o__Harpacticoida;f__unidentified_Harpacticoida;g__unidentified_Harpacticoida;s__Canuella_perplexa
OTU_853	97	171	13	1	2	278	47	8	8	9	0	0	k__Metazoa_(Animalia);p__Arthropoda;c__Maxillopoda;o__Harpacticoida;f__unidentified_Harpacticoida;g__unidentified_Harpacticoida;s__Canuella_perplexa
OTU_1949	41	670	64	17	23	353	388	54	38	763	0	0	k__Metazoa_(Animalia);p__Arthropoda;c__Maxillopoda;o__Harpacticoida;f__unidentified_Harpacticoida;g__unidentified_Harpacticoida;s__Canuella_perplexa
OTU_2907	322	182	19	9	6	30	41	17	12	10	0	0	k__Metazoa_(Animalia);p__Arthropoda;c__Maxillopoda;o__Harpacticoida;f__unidentified_Harpacticoida;g__unidentified_Harpacticoida;s__Canuella_perplexa
OTU_3000	1	0	0	1	0	7	13	0	0	0	0	0	k__Metazoa_(Animalia);p__Arthropoda;c__Maxillopoda;o__Harpacticoida;f__unidentified_Harpacticoida;g__unidentified_Harpacticoida;s__Canuella_perplexa
OTU_801	0	1	34	0	0	3	1	25	0	1	0	0	k__Metazoa_(Animalia);p__Arthropoda;c__Maxillopoda;o__Harpacticoida;f__unidentified_Harpacticoida;g__unidentified_Harpacticoida;s__Ameira_scotti
OTU_2588	0	0	0	0	0	0	0	4	0	0	0	0	k__Metazoa_(Animalia);p__Arthropoda;c__Maxillopoda;o__Harpacticoida;f__unidentified_Harpacticoida;g__unidentified_Harpacticoida;s__Ameira_scotti
OTU_109	5	1	8	3	493	10	8	8	2	2	0	0	k__Metazoa_(Animalia);p__Arthropoda;c__Maxillopoda;o__Harpacticoida;f__unidentified_Harpacticoida;g__unidentified_Harpacticoida
OTU_115	9	10	33	3	53	34	21	1133	7	5	3	192	k__Metazoa_(Animalia);p__Arthropoda;c__Maxillopoda;o__Harpacticoida;f__unidentified_Harpacticoida;g__unidentified_Harpacticoida
OTU_122	1	0	7	0	0	1	2	4	509	1	0	0	k__Metazoa_(Animalia);p__Arthropoda;c__Maxillopoda;o__Harpacticoida;f__unidentified_Harpacticoida;g__unidentified_Harpacticoida
OTU_126	7	10	14	3	443	18	19	20	111	5	0	0	k__Metazoa_(Animalia);p__Arthropoda;c__Maxillopoda;o__Harpacticoida;f__unidentified_Harpacticoida;g__unidentified_Harpacticoida
OTU_139	13	11	645	9	13	30	58	56	24	8	0	0	k__Metazoa_(Animalia);p__Arthropoda;c__Maxillopoda;o__Harpacticoida;f__unidentified_Harpacticoida;g__unidentified_Harpacticoida
OTU_140	7	4	7	3	289	15	9	11	7	5	0	0	k__Metazoa_(Animalia);p__Arthropoda;c__Maxillopoda;o__Harpacticoida;f__unidentified_Harpacticoida;g__unidentified_Harpacticoida
OTU_174	3	6	6	1	60	14	6	5	182	1	0	0	k__Metazoa_(Animalia);p__Arthropoda;c__Maxillopoda;o__Harpacticoida;f__unidentified_Harpacticoida;g__unidentified_Harpacticoida
OTU_194	2	7	13	1	7	15	9	434	5	2	0	0	k__Metazoa_(Animalia);p__Arthropoda;c__Maxillopoda;o__Harpacticoida;f__unidentified_Harpacticoida;g__unidentified_Harpacticoida
OTU_233	2	2	3	2	2	9	2	1	186	0	0	0	k__Metazoa_(Animalia);p__Arthropoda;c__Maxillopoda;o__Harpacticoida;f__unidentified_Harpacticoida;g__unidentified_Harpacticoida
OTU_242	4	3	9	1	8	5	214	8	4	27	0	0	k__Metazoa_(Animalia);p__Arthropoda;c__Maxillopoda;o__Harpacticoida;f__unidentified_Harpacticoida;g__unidentified_Harpacticoida
OTU_246	4	4	311	3	2	10	4	11	4	1	0	0	k__Metazoa_(Animalia);p__Arthropoda;c__Maxillopoda;o__Harpacticoida;f__unidentified_Harpacticoida;g__unidentified_Harpacticoida
OTU_252	2	2	5	2	2	0	7	2	167	1	0	0	k__Metazoa_(Animalia);p__Arthropoda;c__Maxillopoda;o__Harpacticoida;f__unidentified_Harpacticoida;g__unidentified_Harpacticoida
OTU_259	4	3	161	2	4	9	3	6	4	1	0	0	k__Metazoa_(Animalia);p__Arthropoda;c__Maxillopoda;o__Harpacticoida;f__unidentified_Harpacticoida;g__unidentified_Harpacticoida
OTU_294	5	172	6	5	4	11	6	9	5	4	0	0	k__Metazoa_(Animalia);p__Arthropoda;c__Maxillopoda;o__Harpacticoida;f__unidentified_Harpacticoida;g__unidentified_Harpacticoida
OTU_405	3	71	3	2	2	2	9	7	7	3	0	0	k__Metazoa_(Animalia);p__Arthropoda;c__Maxillopoda;o__Harpacticoida;f__unidentified_Harpacticoida;g__unidentified_Harpacticoida
OTU_423	0	1	116	0	0	2	2	2	1	0	0	0	k__Metazoa_(Animalia);p__Arthropoda;c__Maxillopoda;o__Harpacticoida;f__unidentified_Harpacticoida;g__unidentified_Harpacticoida
OTU_450	2	3	78	2	4	4	2	1	1	0	0	0	k__Metazoa_(Animalia);p__Arthropoda;c__Maxillopoda;o__Harpacticoida;f__unidentified_Harpacticoida;g__unidentified_Harpacticoida
OTU_489	0	0	77	1	2	3	3	1	0	1	0	0	k__Metazoa_(Animalia);p__Arthropoda;c__Maxillopoda;o__Harpacticoida;f__unidentified_Harpacticoida;g__unidentified_Harpacticoida
OTU_501	0	0	3	0	0	1	1	1	97	0	0	0	k__Metazoa_(Animalia);p__Arthropoda;c__Maxillopoda;o__Harpacticoida;f__unidentified_Harpacticoida;g__unidentified_Harpacticoida
OTU_518	69	0	2	0	3	0	0	2	2	0	0	0	k__Metazoa_(Animalia);p__Arthropoda;c__Maxillopoda;o__Harpacticoida;f__unidentified_Harpacticoida;g__unidentified_Harpacticoida
OTU_541	1	0	60	0	0	2	1	2	4	2	0	0	k__Metazoa_(Animalia);p__Arthropoda;c__Maxillopoda;o__Harpacticoida;f__unidentified_Harpacticoida;g__unidentified_Harpacticoida
OTU_774	0	0	37	1	0	1	6	2	2	2	0	0	k__Metazoa_(Animalia);p__Arthropoda;c__Maxillopoda;o__Harpacticoida;f__unidentified_Harpacticoida;g__unidentified_Harpacticoida
OTU_790	0	0	1	2	0	57	2	15	0	0	0	0	k__Metazoa_(Animalia);p__Arthropoda;c__Maxillopoda;o__Harpacticoida;f__unidentified_Harpacticoida;g__unidentified_Harpacticoida
OTU_1203	0	0	23	0	0	1	0	0	0	1	0	0	k__Metazoa_(Animalia);p__Arthropoda;c__Maxillopoda;o__Harpacticoida;f__unidentified_Harpacticoida;g__unidentified_Harpacticoida
OTU_1437	3	2	8	0	2	5	8	1	3	89	0	0	k__Metazoa_(Animalia);p__Arthropoda;c__Maxillopoda;o__Harpacticoida;f__unidentified_Harpacticoida;g__unidentified_Harpacticoida
OTU_1589	0	0	0	0	0	15	0	0	0	0	0	0	k__Metazoa_(Animalia);p__Arthropoda;c__Maxillopoda;o__Harpacticoida;f__unidentified_Harpacticoida;g__unidentified_Harpacticoida
OTU_1657	15	2	0	0	1	0	1	0	1	0	0	0	k__Metazoa_(Animalia);p__Arthropoda;c__Maxillopoda;o__Harpacticoida;f__unidentified_Harpacticoida;g__unidentified_Harpacticoida
OTU_1660	0	0	0	2	7	1	0	1	0	2	0	0	k__Metazoa_(Animalia);p__Arthropoda;c__Maxillopoda;o__Harpacticoida;f__unidentified_Harpacticoida;g__unidentified_Harpacticoida
OTU_1825	0	0	8	0	0	0	0	0	0	0	0	0	k__Metazoa_(Animalia);p__Arthropoda;c__Maxillopoda;o__Harpacticoida;f__unidentified_Harpacticoida;g__unidentified_Harpacticoida
OTU_1859	10	253	43	2	0	27	28	8	8	6	0	0	k__Metazoa_(Animalia);p__Arthropoda;c__Maxillopoda;o__Harpacticoida;f__unidentified_Harpacticoida;g__unidentified_Harpacticoida
OTU_2135	2	4	8	1	3	384	8	3	4	3	0	0	k__Metazoa_(Animalia);p__Arthropoda;c__Maxillopoda;o__Harpacticoida;f__unidentified_Harpacticoida;g__unidentified_Harpacticoida
OTU_2176	0	0	0	2	0	0	0	16	0	0	0	0	k__Metazoa_(Animalia);p__Arthropoda;c__Maxillopoda;o__Harpacticoida;f__unidentified_Harpacticoida;g__unidentified_Harpacticoida
OTU_2184	0	0	0	0	5	0	0	0	0	0	0	0	k__Metazoa_(Animalia);p__Arthropoda;c__Maxillopoda;o__Harpacticoida;f__unidentified_Harpacticoida;g__unidentified_Harpacticoida
OTU_2324	12	0	0	0	0	0	0	0	0	0	0	0	k__Metazoa_(Animalia);p__Arthropoda;c__Maxillopoda;o__Harpacticoida;f__unidentified_Harpacticoida;g__unidentified_Harpacticoida
OTU_2616	0	0	0	0	1	0	0	9	0	0	0	0	k__Metazoa_(Animalia);p__Arthropoda;c__Maxillopoda;o__Harpacticoida;f__unidentified_Harpacticoida;g__unidentified_Harpacticoida
OTU_2898	2	2	6	0	1	2	3	79	1	1	0	0	k__Metazoa_(Animalia);p__Arthropoda;c__Maxillopoda;o__Harpacticoida;f__unidentified_Harpacticoida;g__unidentified_Harpacticoida
OTU_3062	0	0	20	0	0	2	1	1	0	0	0	0	k__Metazoa_(Animalia);p__Arthropoda;c__Maxillopoda;o__Harpacticoida;f__unidentified_Harpacticoida;g__unidentified_Harpacticoida
OTU_3666	0	2	0	0	0	0	0	0	0	0	0	0	k__Metazoa_(Animalia);p__Arthropoda;c__Maxillopoda;o__Harpacticoida;f__unidentified_Harpacticoida;g__unidentified_Harpacticoida
OTU_3705	0	0	0	0	0	107	16	2	0	1	0	0	k__Metazoa_(Animalia);p__Arthropoda;c__Maxillopoda;o__Harpacticoida;f__unidentified_Harpacticoida;g__unidentified_Harpacticoida
OTU_3792	0	0	0	0	0	0	0	8	0	0	0	0	k__Metazoa_(Animalia);p__Arthropoda;c__Maxillopoda;o__Harpacticoida;f__unidentified_Harpacticoida;g__unidentified_Harpacticoida
OTU_3878	0	0	0	0	0	0	0	3	0	0	0	0	k__Metazoa_(Animalia);p__Arthropoda;c__Maxillopoda;o__Harpacticoida;f__unidentified_Harpacticoida;g__unidentified_Harpacticoida
OTU_61	17	14	35	7	13	2663	26	30	20	16	0	0	k__Metazoa_(Animalia);p__Arthropoda;c__Maxillopoda;o__Harpacticoida;f__;g__;s__
OTU_75	14	10	26	9	9	423	796	885	10	7	0	0	k__Metazoa_(Animalia);p__Arthropoda;c__Maxillopoda;o__Harpacticoida;f__;g__;s__
OTU_98	7	6	25	7	524	31	18	13	11	5	0	0	k__Metazoa_(Animalia);p__Arthropoda;c__Maxillopoda;o__Harpacticoida;f__;g__;s__
OTU_289	1	4	2	1	81	7	112	8	3	3	11	0	k__Metazoa_(Animalia);p__Arthropoda;c__Maxillopoda;o__Harpacticoida;f__;g__;s__
OTU_770	5	3	146	0	1	10	11	2	1	3	0	0	k__Metazoa_(Animalia);p__Arthropoda;c__Maxillopoda;o__Harpacticoida;f__;g__;s__
OTU_1060	0	0	2	0	2	4	1	51	3	0	0	0	k__Metazoa_(Animalia);p__Arthropoda;c__Maxillopoda;o__Harpacticoida;f__;g__;s__
OTU_1943	0	0	7	0	0	0	0	0	0	0	0	0	k__Metazoa_(Animalia);p__Arthropoda;c__Maxillopoda;o__Harpacticoida;f__;g__;s__
OTU_2774	0	0	0	3	0	0	0	0	0	0	0	0	k__Metazoa_(Animalia);p__Arthropoda;c__Maxillopoda;o__Harpacticoida;f__;g__;s__
OTU_58	17	13	50	11	14	49	37	2489	20	5	0	0	k__Metazoa_(Animalia);p__Arthropoda;c__Maxillopoda;o__Harpacticoida
OTU_196	6	5	304	2	9	16	23	15	8	3	0	0	k__Metazoa_(Animalia);p__Arthropoda;c__Maxillopoda;o__Harpacticoida
OTU_305	2	0	8	4	3	4	1	212	3	1	0	0	k__Metazoa_(Animalia);p__Arthropoda;c__Maxillopoda;o__Harpacticoida
OTU_666	0	0	0	2	0	1	27	0	1	0	0	0	k__Metazoa_(Animalia);p__Arthropoda;c__Maxillopoda;o__Harpacticoida
OTU_913	1	0	31	0	1	1	0	0	1	1	0	0	k__Metazoa_(Animalia);p__Arthropoda;c__Maxillopoda;o__Harpacticoida
OTU_993	0	0	14	0	2	1	0	2	0	1	0	0	k__Metazoa_(Animalia);p__Arthropoda;c__Maxillopoda;o__Harpacticoida
OTU_2247	0	1	1	0	1	3	3	84	0	0	0	0	k__Metazoa_(Animalia);p__Arthropoda;c__Maxillopoda;o__Harpacticoida
OTU_3710	0	0	0	2	0	1	1	0	0	0	0	0	k__Metazoa_(Animalia);p__Arthropoda;c__Maxillopoda;o__Harpacticoida
OTU_30	68	36	3362	41	40	96	121	62	36	36	0	0	k__Metazoa_(Animalia);p__Arthropoda;c__Maxillopoda;o__Cyclopoida;f__unidentified_Cyclopoida;g__unidentified_Cyclopoida;s__Xarifia_sp._New_Caledonia-RJH-2004
OTU_400	0	0	3	2	0	1	64	8	0	1	0	0	k__Metazoa_(Animalia);p__Arthropoda;c__Maxillopoda;o__Cyclopoida;f__unidentified_Cyclopoida;g__unidentified_Cyclopoida;s__Cyclopina_gracilis
OTU_558	1	1	0	1	0	77	0	1	1	0	0	0	k__Metazoa_(Animalia);p__Arthropoda;c__Maxillopoda;o__Cyclopoida;f__unidentified_Cyclopoida;g__unidentified_Cyclopoida;s__Cyclopina_gracilis
OTU_629	0	0	0	0	0	0	0	0	0	0	0	31	k__Metazoa_(Animalia);p__Arthropoda;c__Maxillopoda;o__Cyclopoida;f__unidentified_Cyclopoida;g__unidentified_Cyclopoida;s__Critomolgus_sp._2_New_Caledonia-RJH-2004
OTU_315	4	2	5	0	23	4	2	139	1	0	0	0	k__Metazoa_(Animalia);p__Arthropoda;c__Maxillopoda;o__Cyclopoida;f__unidentified_Cyclopoida;g__unidentified_Cyclopoida
OTU_413	1	2	73	1	0	0	3	3	0	3	0	0	k__Metazoa_(Animalia);p__Arthropoda;c__Maxillopoda;o__Cyclopoida;f__unidentified_Cyclopoida;g__unidentified_Cyclopoida
OTU_415	2	0	2	0	7	2	12	2	77	0	0	0	k__Metazoa_(Animalia);p__Arthropoda;c__Maxillopoda;o__Cyclopoida;f__unidentified_Cyclopoida;g__unidentified_Cyclopoida
OTU_702	0	0	0	0	0	0	1	0	31	0	0	0	k__Metazoa_(Animalia);p__Arthropoda;c__Maxillopoda;o__Cyclopoida;f__unidentified_Cyclopoida;g__unidentified_Cyclopoida
OTU_1779	0	0	0	0	0	7	0	0	0	0	0	0	k__Metazoa_(Animalia);p__Arthropoda;c__Maxillopoda;o__Cyclopoida;f__;g__;s__
OTU_3833	0	0	0	0	0	0	0	4	0	0	0	0	k__Metazoa_(Animalia);p__Arthropoda;c__Maxillopoda;o__Cyclopoida;f__;g__;s__
OTU_3107	0	0	0	0	0	2	0	0	0	0	0	0	k__Metazoa_(Animalia);p__Arthropoda;c__Maxillopoda;o__Cyclopoida
OTU_192	0	0	0	0	0	0	0	0	0	0	3	226	k__Metazoa_(Animalia);p__Arthropoda;c__Maxillopoda;o__Calanoida;f__unidentified_Calanoida;g__unidentified_Calanoida;s__Tortanus_sp._New_Caledonia-RJH-2004
OTU_454	2	0	6	1	3	11	4	95	3	0	0	0	k__Metazoa_(Animalia);p__Arthropoda;c__Maxillopoda;o__Calanoida;f__unidentified_Calanoida;g__unidentified_Calanoida;s__Scolecithricella_longispinosa
OTU_814	0	0	0	1	0	2	2	0	1	18	0	0	k__Metazoa_(Animalia);p__Arthropoda;c__Maxillopoda;o__Calanoida;f__unidentified_Calanoida;g__unidentified_Calanoida;s__Pseudodiaptomus_nihonkaiensis
OTU_508	0	1	1	1	0	0	2	1	0	50	0	0	k__Metazoa_(Animalia);p__Arthropoda;c__Maxillopoda;o__Calanoida;f__unidentified_Calanoida;g__unidentified_Calanoida;s__Pseudocyclops_juanibali
OTU_1149	0	0	2	13	0	0	2	0	0	1	0	0	k__Metazoa_(Animalia);p__Arthropoda;c__Maxillopoda;o__Calanoida;f__unidentified_Calanoida;g__unidentified_Calanoida;s__Pseudocyclops_juanibali
OTU_2714	0	0	0	0	0	3	0	0	0	0	0	0	k__Metazoa_(Animalia);p__Arthropoda;c__Maxillopoda;o__Calanoida;f__unidentified_Calanoida;g__unidentified_Calanoida;s__Pleuromamma_abdominalis
OTU_1173	0	0	0	0	10	0	1	0	0	0	0	0	k__Metazoa_(Animalia);p__Arthropoda;c__Maxillopoda;o__Calanoida;f__unidentified_Calanoida;g__unidentified_Calanoida;s__Heterostylites_major
OTU_696	0	1	1	0	7	3	0	2	23	0	0	0	k__Metazoa_(Animalia);p__Arthropoda;c__Maxillopoda;o__Calanoida;f__unidentified_Calanoida;g__unidentified_Calanoida
OTU_1783	0	0	9	0	0	1	0	2	0	0	0	0	k__Metazoa_(Animalia);p__Arthropoda;c__Maxillopoda;o__Calanoida;f__unidentified_Calanoida;g__unidentified_Calanoida
OTU_2144	0	0	0	0	0	0	0	5	0	0	0	0	k__Metazoa_(Animalia);p__Arthropoda;c__Maxillopoda;o__Calanoida;f__unidentified_Calanoida;g__unidentified_Calanoida
OTU_2922	0	0	0	0	0	2	0	0	0	0	0	0	k__Metazoa_(Animalia);p__Arthropoda;c__Maxillopoda;o__Calanoida;f__unidentified_Calanoida;g__unidentified_Calanoida
OTU_1523	0	0	0	1	0	12	1	0	0	0	0	0	k__Metazoa_(Animalia);p__Arthropoda;c__Maxillopoda;o__Calanoida;f__;g__;s__
OTU_2781	0	0	0	0	0	3	0	0	0	0	0	0	k__Metazoa_(Animalia);p__Arthropoda;c__Maxillopoda;o__Calanoida;f__;g__;s__
OTU_22	3690	33	152	37	39	105	102	66	44	31	0	0	k__Metazoa_(Animalia);p__Arthropoda;c__Maxillopoda
OTU_141	6	2	14	342	3	8	12	6	2	4	0	0	k__Metazoa_(Animalia);p__Arthropoda;c__Maxillopoda
OTU_827	1	0	0	21	0	0	0	1	0	0	0	0	k__Metazoa_(Animalia);p__Arthropoda;c__Maxillopoda
OTU_2249	0	0	0	0	1	0	5	0	1	0	0	0	k__Metazoa_(Animalia);p__Arthropoda;c__Maxillopoda
OTU_2540	0	0	0	5	0	0	0	0	0	0	0	0	k__Metazoa_(Animalia);p__Arthropoda;c__Maxillopoda
OTU_3727	0	0	0	0	0	2	0	0	0	0	0	0	k__Metazoa_(Animalia);p__Arthropoda;c__Maxillopoda
OTU_1665	0	0	8	0	0	0	1	0	0	0	0	0	k__Metazoa_(Animalia);p__Arthropoda;c__Malacostraca;o__unidentified_Malacostraca;f__unidentified_Malacostraca;g__unidentified_Malacostraca
OTU_3426	0	0	0	0	0	1	0	0	0	1	0	0	k__Metazoa_(Animalia);p__Arthropoda;c__Malacostraca;o__Leptostraca;f__unidentified_Leptostraca;g__unidentified_Leptostraca;s__Paranebalia_longipes
OTU_74	1	1	0	4	1	6	4	1	5	0	311	751	k__Metazoa_(Animalia);p__Arthropoda;c__Arachnida;o__unidentified_Arachnida;f__unidentified_Arachnida;g__unidentified_Arachnida;s__Rhombognathus_levigatoides
OTU_81	1	0	5	0	1	0	1	1	0	0	346	542	k__Metazoa_(Animalia);p__Arthropoda;c__Arachnida;o__unidentified_Arachnida;f__unidentified_Arachnida;g__unidentified_Arachnida;s__Rhombognathus_levigatoides
OTU_555	0	0	0	0	0	0	0	0	0	0	35	5	k__Metazoa_(Animalia);p__Arthropoda;c__Arachnida;o__unidentified_Arachnida;f__unidentified_Arachnida;g__unidentified_Arachnida;s__Rhombognathus_levigatoides
OTU_678	0	0	0	2	0	29	0	0	0	0	2	1	k__Metazoa_(Animalia);p__Arthropoda;c__Arachnida;o__unidentified_Arachnida;f__unidentified_Arachnida;g__unidentified_Arachnida;s__Rhombognathus_levigatoides
OTU_1171	0	0	0	0	0	0	0	0	0	0	0	9	k__Metazoa_(Animalia);p__Arthropoda;c__Arachnida;o__unidentified_Arachnida;f__unidentified_Arachnida;g__unidentified_Arachnida;s__Rhombognathus_levigatoides
OTU_1235	0	0	0	0	0	0	0	0	0	0	0	8	k__Metazoa_(Animalia);p__Arthropoda;c__Arachnida;o__unidentified_Arachnida;f__unidentified_Arachnida;g__unidentified_Arachnida;s__Rhombognathus_levigatoides
OTU_1387	0	0	0	0	0	0	0	0	0	0	9	0	k__Metazoa_(Animalia);p__Arthropoda;c__Arachnida;o__unidentified_Arachnida;f__unidentified_Arachnida;g__unidentified_Arachnida;s__Rhombognathus_levigatoides
OTU_1857	0	0	0	0	0	0	0	1	0	0	0	3	k__Metazoa_(Animalia);p__Arthropoda;c__Arachnida;o__unidentified_Arachnida;f__unidentified_Arachnida;g__unidentified_Arachnida;s__Rhombognathus_levigatoides
OTU_2394	0	0	0	0	0	1	0	0	6	0	0	0	k__Metazoa_(Animalia);p__Arthropoda;c__Arachnida;o__unidentified_Arachnida;f__unidentified_Arachnida;g__unidentified_Arachnida;s__Acarothrix_sp._ARP-2015
OTU_32	3	5	209	4	8	4	1	10	18	6	116	2293	k__Metazoa_(Animalia);p__Arthropoda;c__Arachnida;o__unidentified_Arachnida;f__unidentified_Arachnida;g__unidentified_Arachnida
OTU_96	12	12	25	20	11	11	11	13	746	12	0	0	k__Metazoa_(Animalia);p__Arthropoda;c__Arachnida;o__unidentified_Arachnida;f__unidentified_Arachnida;g__unidentified_Arachnida
OTU_1265	0	0	1	1	0	0	0	0	1	0	2	8	k__Metazoa_(Animalia);p__Arthropoda;c__Arachnida;o__unidentified_Arachnida;f__unidentified_Arachnida;g__unidentified_Arachnida
OTU_2580	0	0	0	0	0	0	0	0	0	0	0	4	k__Metazoa_(Animalia);p__Arthropoda;c__Arachnida;o__unidentified_Arachnida;f__unidentified_Arachnida;g__unidentified_Arachnida
OTU_44	5	3	7	4	1886	13	9	12	5	2	0	0	k__Metazoa_(Animalia);p__Arthropoda
OTU_72	2	2	72	1	1013	12	6	7	3	4	0	0	k__Metazoa_(Animalia);p__Arthropoda
OTU_1006	14	494	325	65	111	16	131	30	431	19	0	0	k__Metazoa_(Animalia);p__Annelida;c__unidentified_Annelida;o__Haplotaxida;f__unidentified_Haplotaxida;g__unidentified_Haplotaxida;s__Inanidrilus_leukodermatus
OTU_1514	20	632	582	57	50	25	760	40	71	36	0	0	k__Metazoa_(Animalia);p__Annelida;c__unidentified_Annelida;o__Haplotaxida;f__unidentified_Haplotaxida;g__unidentified_Haplotaxida;s__Inanidrilus_leukodermatus
OTU_9	78	162	143	8093	226	67	85	123	255	82	0	0	k__Metazoa_(Animalia);p__Annelida;c__unidentified_Annelida;o__Haplotaxida;f__unidentified_Haplotaxida;g__unidentified_Haplotaxida;s__Bathydrilus_formosus
OTU_1961	0	2	1	97	2	0	0	3	5	0	0	0	k__Metazoa_(Animalia);p__Annelida;c__unidentified_Annelida;o__Haplotaxida;f__unidentified_Haplotaxida;g__unidentified_Haplotaxida
OTU_3512	0	1	1	60	2	0	0	2	3	0	0	0	k__Metazoa_(Animalia);p__Annelida;c__unidentified_Annelida;o__Haplotaxida;f__unidentified_Haplotaxida;g__unidentified_Haplotaxida
OTU_3634	0	9	4	2	2	1	0	3	82	3	0	0	k__Metazoa_(Animalia);p__Annelida;c__unidentified_Annelida;o__Haplotaxida;f__unidentified_Haplotaxida;g__unidentified_Haplotaxida
OTU_1610	0	0	0	0	0	0	0	0	0	6	0	0	k__Metazoa_(Animalia);p__Annelida;c__Polychaeta;o__unidentified_Polychaeta;f__unidentified_Polychaeta;g__unidentified_Polychaeta;s__Protodrilus_sp._17_MDD-2014
OTU_1353	0	0	0	0	10	0	1	0	2	0	0	0	k__Metazoa_(Animalia);p__Annelida;c__Polychaeta;o__unidentified_Polychaeta;f__unidentified_Polychaeta;g__unidentified_Polychaeta;s__Protodrilus_pythonius
OTU_333	0	3	2	49	3	5	1	44	3	2	0	0	k__Metazoa_(Animalia);p__Annelida;c__Polychaeta;o__unidentified_Polychaeta;f__unidentified_Polychaeta;g__unidentified_Polychaeta;s__Micronerilla_minuta
OTU_144	9	4	6	8	8	9	6	345	8	7	0	3	k__Metazoa_(Animalia);p__Annelida;c__Polychaeta;o__unidentified_Polychaeta;f__unidentified_Polychaeta;g__unidentified_Polychaeta
OTU_269	3	2	4	1	1	3	0	146	1	1	0	0	k__Metazoa_(Animalia);p__Annelida;c__Polychaeta;o__unidentified_Polychaeta;f__unidentified_Polychaeta;g__unidentified_Polychaeta
OTU_475	0	0	3	2	0	0	0	2	36	0	0	0	k__Metazoa_(Animalia);p__Annelida;c__Polychaeta;o__unidentified_Polychaeta;f__unidentified_Polychaeta;g__unidentified_Polychaeta
OTU_940	0	0	12	2	1	0	1	1	1	0	0	0	k__Metazoa_(Animalia);p__Annelida;c__Polychaeta;o__unidentified_Polychaeta;f__unidentified_Polychaeta;g__unidentified_Polychaeta
OTU_1002	0	0	1	1	2	0	0	18	0	2	0	3	k__Metazoa_(Animalia);p__Annelida;c__Polychaeta;o__unidentified_Polychaeta;f__Opheliidae;g__unidentified_Opheliidae;s__Armandia_sp._SIO_BIC_A3412
OTU_1216	1	0	2	0	1	1	1	8	0	1	1	0	k__Metazoa_(Animalia);p__Annelida;c__Polychaeta;o__Terebellida;f__unidentified_Terebellida;g__unidentified_Terebellida;s__Lysilla_sp._THS-2012
OTU_2677	0	0	0	0	1	0	0	0	1	0	0	0	k__Metazoa_(Animalia);p__Annelida;c__Polychaeta;o__Terebellida;f__unidentified_Terebellida;g__unidentified_Terebellida;s__Anobothrus_gracilis
OTU_922	0	0	0	0	0	0	0	16	1	0	0	0	k__Metazoa_(Animalia);p__Annelida;c__Polychaeta;o__Terebellida;f__unidentified_Terebellida;g__unidentified_Terebellida
OTU_42	31	63	449	2566	80	69	48	122	82	526	1	0	k__Metazoa_(Animalia);p__Annelida;c__Polychaeta;o__Spionida;f__unidentified_Spionida;g__unidentified_Spionida;s__Aurospio_dibranchiata
OTU_124	4	3	439	1	7	4	1	7	3	2	0	0	k__Metazoa_(Animalia);p__Annelida;c__Polychaeta;o__Spionida;f__unidentified_Spionida;g__unidentified_Spionida
OTU_1498	0	0	3	2	1	0	1	0	0	0	0	0	k__Metazoa_(Animalia);p__Annelida;c__Polychaeta;o__Spionida;f__unidentified_Spionida;g__unidentified_Spionida
OTU_1661	0	0	2	7	0	1	0	1	0	0	0	0	k__Metazoa_(Animalia);p__Annelida;c__Polychaeta;o__Spionida;f__unidentified_Spionida;g__unidentified_Spionida
OTU_2719	1	0	28	0	0	0	0	0	0	0	0	0	k__Metazoa_(Animalia);p__Annelida;c__Polychaeta;o__Spionida;f__unidentified_Spionida;g__unidentified_Spionida
OTU_3026	1	0	12	17	2	0	0	0	1	0	0	0	k__Metazoa_(Animalia);p__Annelida;c__Polychaeta;o__Spionida
OTU_3840	0	0	0	0	0	1	6	0	0	0	0	0	k__Metazoa_(Animalia);p__Annelida;c__Polychaeta;o__Sabellida;f__unidentified_Sabellida;g__unidentified_Sabellida;s__Amphicorina_ascidicola
OTU_3117	0	0	0	0	0	0	0	0	4	0	0	0	k__Metazoa_(Animalia);p__Annelida;c__Polychaeta;o__Sabellida;f__unidentified_Sabellida;g__unidentified_Sabellida
OTU_3303	0	0	0	2	0	0	0	0	0	0	0	0	k__Metazoa_(Animalia);p__Annelida;c__Polychaeta;o__Phyllodocida;f__unidentified_Phyllodocida;g__unidentified_Phyllodocida;s__Synmerosyllis_sp._MTA-2011
OTU_36	58	2743	103	87	95	29	50	95	178	128	0	0	k__Metazoa_(Animalia);p__Annelida;c__Polychaeta;o__Phyllodocida;f__unidentified_Phyllodocida;g__unidentified_Phyllodocida;s__Salvatoria_koorineclavata
OTU_1495	10	8	9	430	8	2	2	22	15	16	0	0	k__Metazoa_(Animalia);p__Annelida;c__Polychaeta;o__Phyllodocida;f__unidentified_Phyllodocida;g__unidentified_Phyllodocida;s__Salvatoria_koorineclavata
OTU_23	48	81	77	77	60	17	33	64	2486	2248	0	0	k__Metazoa_(Animalia);p__Annelida;c__Polychaeta;o__Phyllodocida;f__unidentified_Phyllodocida;g__unidentified_Phyllodocida;s__Parapionosyllis_elegans
OTU_2119	0	0	0	2	0	1	0	0	10	8	0	0	k__Metazoa_(Animalia);p__Annelida;c__Polychaeta;o__Phyllodocida;f__unidentified_Phyllodocida;g__unidentified_Phyllodocida;s__Parapionosyllis_elegans
OTU_2913	2	0	2	0	0	0	0	0	6	17	0	0	k__Metazoa_(Animalia);p__Annelida;c__Polychaeta;o__Phyllodocida;f__unidentified_Phyllodocida;g__unidentified_Phyllodocida;s__Parapionosyllis_elegans
OTU_5	252	10317	457	390	634	168	168	315	5038	298	0	0	k__Metazoa_(Animalia);p__Annelida;c__Polychaeta;o__Phyllodocida;f__unidentified_Phyllodocida;g__unidentified_Phyllodocida;s__Hesiospina_aurantiaca
OTU_1536	2	223	4	7	8	1	4	3	28	5	0	0	k__Metazoa_(Animalia);p__Annelida;c__Polychaeta;o__Phyllodocida;f__unidentified_Phyllodocida;g__unidentified_Phyllodocida;s__Hesiospina_aurantiaca
OTU_2435	1	54	1	3	3	3	2	6	172	1	0	0	k__Metazoa_(Animalia);p__Annelida;c__Polychaeta;o__Phyllodocida;f__unidentified_Phyllodocida;g__unidentified_Phyllodocida;s__Hesiospina_aurantiaca
OTU_2437	1	16	0	0	2	0	0	1	1	3	0	0	k__Metazoa_(Animalia);p__Annelida;c__Polychaeta;o__Phyllodocida;f__unidentified_Phyllodocida;g__unidentified_Phyllodocida;s__Hesiospina_aurantiaca
OTU_3372	0	4	0	0	0	0	0	0	11	0	0	0	k__Metazoa_(Animalia);p__Annelida;c__Polychaeta;o__Phyllodocida;f__unidentified_Phyllodocida;g__unidentified_Phyllodocida;s__Hesiospina_aurantiaca
OTU_3844	18	598	52	35	39	9	23	21	241	18	0	0	k__Metazoa_(Animalia);p__Annelida;c__Polychaeta;o__Phyllodocida;f__unidentified_Phyllodocida;g__unidentified_Phyllodocida;s__Hesiospina_aurantiaca
OTU_1887	0	0	0	0	0	0	0	0	0	0	1	5	k__Metazoa_(Animalia);p__Annelida;c__Polychaeta;o__Phyllodocida;f__unidentified_Phyllodocida;g__unidentified_Phyllodocida;s__Glycera_capitata
OTU_524	0	0	81	0	0	0	0	0	2	2	0	0	k__Metazoa_(Animalia);p__Annelida;c__Polychaeta;o__Phyllodocida;f__unidentified_Phyllodocida;g__unidentified_Phyllodocida;s__Gastrolepidia_clavigera
OTU_178	3	5	1	4	2	18	0	266	10	1	0	0	k__Metazoa_(Animalia);p__Annelida;c__Polychaeta;o__Phyllodocida;f__unidentified_Phyllodocida;g__unidentified_Phyllodocida;s__Exogone_haswelli
OTU_160	1	2	0	0	4	3	2	332	5	2	0	0	k__Metazoa_(Animalia);p__Annelida;c__Polychaeta;o__Phyllodocida;f__unidentified_Phyllodocida;g__unidentified_Phyllodocida;s__Erinaceusyllis_bidentata
OTU_2139	0	0	0	0	0	0	0	15	0	0	0	0	k__Metazoa_(Animalia);p__Annelida;c__Polychaeta;o__Phyllodocida;f__unidentified_Phyllodocida;g__unidentified_Phyllodocida;s__Erinaceusyllis_bidentata
OTU_2910	2	2	4	1	2	1	0	99	0	0	0	0	k__Metazoa_(Animalia);p__Annelida;c__Polychaeta;o__Phyllodocida;f__unidentified_Phyllodocida;g__unidentified_Phyllodocida;s__Erinaceusyllis_bidentata
OTU_2939	0	0	0	0	0	0	0	1	27	0	0	0	k__Metazoa_(Animalia);p__Annelida;c__Polychaeta;o__Phyllodocida;f__unidentified_Phyllodocida;g__unidentified_Phyllodocida;s__Erinaceusyllis_bidentata
OTU_3955	0	0	0	0	0	0	0	0	5	0	0	0	k__Metazoa_(Animalia);p__Annelida;c__Polychaeta;o__Phyllodocida;f__unidentified_Phyllodocida;g__unidentified_Phyllodocida;s__Chrysopetalidae_sp._JP-2003
OTU_3703	0	0	7	0	0	0	0	0	0	0	0	0	k__Metazoa_(Animalia);p__Annelida;c__Polychaeta;o__Phyllodocida;f__unidentified_Phyllodocida;g__unidentified_Phyllodocida;s__Ceratonereis_longiceratophora
OTU_2	278	466	398	398	37315	273	248	504	663	307	0	0	k__Metazoa_(Animalia);p__Annelida;c__Polychaeta;o__Phyllodocida;f__unidentified_Phyllodocida;g__unidentified_Phyllodocida
OTU_137	3	6	7	5	11	5	5	580	10	5	0	0	k__Metazoa_(Animalia);p__Annelida;c__Polychaeta;o__Phyllodocida;f__unidentified_Phyllodocida;g__unidentified_Phyllodocida
OTU_435	1	2	108	0	2	0	0	2	5	3	0	0	k__Metazoa_(Animalia);p__Annelida;c__Polychaeta;o__Phyllodocida;f__unidentified_Phyllodocida;g__unidentified_Phyllodocida
OTU_672	0	1	0	0	1	2	0	0	2	41	0	0	k__Metazoa_(Animalia);p__Annelida;c__Polychaeta;o__Phyllodocida;f__unidentified_Phyllodocida;g__unidentified_Phyllodocida
OTU_3008	0	0	0	0	2	0	0	0	0	0	0	0	k__Metazoa_(Animalia);p__Annelida;c__Polychaeta;o__Phyllodocida;f__unidentified_Phyllodocida;g__unidentified_Phyllodocida
OTU_3680	0	42	0	0	1	0	0	0	2	2	0	0	k__Metazoa_(Animalia);p__Annelida;c__Polychaeta;o__Phyllodocida;f__unidentified_Phyllodocida;g__unidentified_Phyllodocida
OTU_225	0	0	0	0	0	0	0	0	0	0	19	190	k__Metazoa_(Animalia);p__Annelida;c__Polychaeta;o__Golfingiida;f__;g__;s__
OTU_1959	0	1	1	6	1	0	0	0	0	0	4	73	k__Metazoa_(Animalia);p__Annelida;c__Polychaeta;o__Capitellida;f__unidentified_Capitellida;g__unidentified_Capitellida;s__Notomastus_latericeus
OTU_152	0	1	2	2	1	0	26	0	1	2	21	360	k__Metazoa_(Animalia);p__Annelida;c__Polychaeta;o__Capitellida;f__unidentified_Capitellida;g__unidentified_Capitellida;s__Dasybranchus_caducus
OTU_3332	3	3	2	1	3	2	110	0	4	0	2	3	k__Metazoa_(Animalia);p__Annelida;c__Polychaeta;o__Capitellida;f__unidentified_Capitellida;g__unidentified_Capitellida;s__Dasybranchus_caducus
OTU_2650	0	0	0	0	0	0	0	0	3	0	0	0	k__Metazoa_(Animalia);p__Annelida;c__Polychaeta;o__Capitellida;f__unidentified_Capitellida;g__unidentified_Capitellida;s__Capitella_sp._FP-2009
OTU_82	13	45	26	1041	45	22	27	100	52	25	0	0	k__Metazoa_(Animalia);p__Annelida;c__Polychaeta;o__Capitellida;f__unidentified_Capitellida;g__unidentified_Capitellida
OTU_516	0	0	1	0	0	0	56	0	2	2	0	0	k__Metazoa_(Animalia);p__Annelida;c__Polychaeta;o__Capitellida;f__unidentified_Capitellida;g__unidentified_Capitellida
OTU_1003	2	13	7	10	12	5	3	490	8	3	0	0	k__Metazoa_(Animalia);p__Annelida;c__Polychaeta;o__Capitellida;f__unidentified_Capitellida;g__unidentified_Capitellida
OTU_3096	0	0	0	0	0	0	3	0	1	0	0	0	k__Metazoa_(Animalia);p__Annelida;c__Polychaeta;o__Capitellida;f__unidentified_Capitellida;g__unidentified_Capitellida
OTU_1734	0	0	1	0	0	0	0	0	0	0	0	6	k__Metazoa_(Animalia);p__Annelida;c__Polychaeta;o__Aspidosiphonidormes;f__unidentified_Aspidosiphonidormes;g__unidentified_Aspidosiphonidormes
OTU_1466	0	0	0	0	0	0	0	16	0	0	0	0	k__Metazoa_(Animalia);p__Annelida
OTU_38	45	42	36	28	58	31	16	52	3036	46	0	0	k__Metazoa_(Animalia)
OTU_55	0	1	0	4	1	4	0	1845	2	1	0	0	k__Metazoa_(Animalia)
OTU_79	2	2	4	1	0	2	4	0	0	12	389	410	k__Metazoa_(Animalia)
OTU_285	3	9	3	4	97	1	2	3	10	4	0	0	k__Metazoa_(Animalia)
OTU_297	5	4	208	13	13	5	56	5	4	4	0	0	k__Metazoa_(Animalia)
OTU_300	0	0	0	0	0	0	0	188	0	0	0	0	k__Metazoa_(Animalia)
OTU_308	1	2	1	1	2	0	0	123	0	0	0	0	k__Metazoa_(Animalia)
OTU_309	3	1	33	1	1	2	2	1	5	121	0	0	k__Metazoa_(Animalia)
OTU_374	1	0	0	0	0	0	0	0	0	0	33	86	k__Metazoa_(Animalia)
OTU_453	17	21	2	0	2	0	0	1	53	11	0	1	k__Metazoa_(Animalia)
OTU_486	0	0	0	0	0	86	0	2	0	2	0	0	k__Metazoa_(Animalia)
OTU_491	0	0	0	0	0	0	0	0	0	0	0	72	k__Metazoa_(Animalia)
OTU_575	47	0	0	0	0	0	1	1	0	0	0	0	k__Metazoa_(Animalia)
OTU_588	0	0	1	28	0	1	0	8	1	0	0	0	k__Metazoa_(Animalia)
OTU_694	0	0	0	0	0	0	0	0	0	0	0	40	k__Metazoa_(Animalia)
OTU_743	1	0	0	5	2	24	0	0	1	0	0	0	k__Metazoa_(Animalia)
OTU_806	0	0	0	0	1	0	27	0	2	22	0	8	k__Metazoa_(Animalia)
OTU_810	2	0	2	0	2	0	1	0	2	57	0	0	k__Metazoa_(Animalia)
OTU_912	0	0	0	1	0	17	0	0	0	1	0	0	k__Metazoa_(Animalia)
OTU_941	0	1	0	0	0	1	0	27	0	0	0	0	k__Metazoa_(Animalia)
OTU_1011	0	0	0	0	0	0	0	31	0	0	0	0	k__Metazoa_(Animalia)
OTU_1085	4	0	1	0	5	1	4	1	1	0	2	2	k__Metazoa_(Animalia)
OTU_1148	0	0	0	0	3	1	2	0	3	2	0	0	k__Metazoa_(Animalia)
OTU_1212	3	1	0	4	1	0	2	0	1	0	0	0	k__Metazoa_(Animalia)
OTU_1253	0	0	0	0	0	0	1	0	0	21	0	0	k__Metazoa_(Animalia)
OTU_1262	0	0	0	0	0	1	0	14	1	0	0	0	k__Metazoa_(Animalia)
OTU_1313	1	0	0	2	0	1	1	56	0	1	0	0	k__Metazoa_(Animalia)
OTU_1318	1	0	0	2	0	0	0	0	1	3	3	0	k__Metazoa_(Animalia)
OTU_1365	0	0	10	0	0	0	1	0	1	0	0	0	k__Metazoa_(Animalia)
OTU_1417	0	0	2	0	0	0	2	0	0	6	0	0	k__Metazoa_(Animalia)
OTU_1445	0	0	0	0	1	0	0	0	0	1	0	7	k__Metazoa_(Animalia)
OTU_1504	0	0	0	0	0	0	1	0	0	0	9	3	k__Metazoa_(Animalia)
OTU_1506	4	0	2	0	0	0	0	0	0	0	0	0	k__Metazoa_(Animalia)
OTU_1586	6	263	11	7	10	8	7	8	24	6	0	0	k__Metazoa_(Animalia)
OTU_1607	0	0	10	1	0	0	0	0	0	7	0	0	k__Metazoa_(Animalia)
OTU_1677	0	0	0	0	0	0	0	0	0	0	3	4	k__Metazoa_(Animalia)
OTU_1705	0	0	0	0	0	0	4	0	0	0	0	2	k__Metazoa_(Animalia)
OTU_1817	0	0	0	0	2	1	0	4	1	2	0	0	k__Metazoa_(Animalia)
OTU_1885	0	0	0	0	0	1	1	1	1	2	0	0	k__Metazoa_(Animalia)
OTU_1888	0	0	1	0	0	0	0	1	1	32	0	0	k__Metazoa_(Animalia)
OTU_2061	1	0	0	0	1	0	0	0	3	3	0	0	k__Metazoa_(Animalia)
OTU_2120	0	0	0	0	1	3	0	0	0	0	0	0	k__Metazoa_(Animalia)
OTU_2141	0	0	1	1	0	1	2	0	0	0	0	0	k__Metazoa_(Animalia)
OTU_2142	0	0	0	0	0	0	3	0	0	0	0	7	k__Metazoa_(Animalia)
OTU_2200	2	0	0	1	0	0	0	5	0	0	0	0	k__Metazoa_(Animalia)
OTU_2226	0	0	0	0	0	7	0	0	0	0	0	0	k__Metazoa_(Animalia)
OTU_2256	0	0	1	2	0	0	0	0	0	0	0	0	k__Metazoa_(Animalia)
OTU_2408	3	0	0	0	0	0	0	0	0	0	0	0	k__Metazoa_(Animalia)
OTU_2421	0	0	0	0	0	7	0	0	0	0	0	0	k__Metazoa_(Animalia)
OTU_2472	0	0	0	0	0	0	0	7	0	0	0	0	k__Metazoa_(Animalia)
OTU_2492	0	0	0	0	0	0	0	3	0	0	0	0	k__Metazoa_(Animalia)
OTU_2599	0	0	0	0	0	0	3	0	0	0	0	2	k__Metazoa_(Animalia)
OTU_2604	0	0	0	0	1	2	1	1	1	1	2	0	k__Metazoa_(Animalia)
OTU_2620	0	0	0	0	0	0	0	0	0	0	0	3	k__Metazoa_(Animalia)
OTU_2638	1	0	0	0	2	0	0	1	1	1	0	0	k__Metazoa_(Animalia)
OTU_2687	0	0	0	0	0	0	0	6	0	0	0	0	k__Metazoa_(Animalia)
OTU_2694	0	0	0	0	0	0	0	0	0	0	4	0	k__Metazoa_(Animalia)
OTU_2706	0	0	0	0	0	0	3	0	0	0	0	0	k__Metazoa_(Animalia)
OTU_2749	0	0	0	0	0	6	0	0	0	0	0	0	k__Metazoa_(Animalia)
OTU_2778	0	0	0	0	1	0	0	0	3	1	0	0	k__Metazoa_(Animalia)
OTU_2793	0	0	0	0	0	0	0	4	0	0	0	0	k__Metazoa_(Animalia)
OTU_2833	0	0	0	0	0	0	6	0	0	0	0	0	k__Metazoa_(Animalia)
OTU_2882	0	0	1	0	0	0	0	13	0	0	0	0	k__Metazoa_(Animalia)
OTU_2911	0	0	0	0	0	0	8	0	0	4	0	0	k__Metazoa_(Animalia)
OTU_3127	0	0	0	0	0	0	0	2	0	0	0	0	k__Metazoa_(Animalia)
OTU_3139	0	0	0	0	0	0	0	5	0	0	0	0	k__Metazoa_(Animalia)
OTU_3170	0	0	0	0	0	0	0	3	0	0	0	0	k__Metazoa_(Animalia)
OTU_3221	0	0	0	0	0	0	0	5	0	0	0	0	k__Metazoa_(Animalia)
OTU_3244	0	0	0	8	0	0	0	0	0	0	0	0	k__Metazoa_(Animalia)
OTU_3275	0	0	2	0	0	0	0	0	1	0	0	0	k__Metazoa_(Animalia)
OTU_3331	2	0	0	0	0	0	0	0	0	0	0	0	k__Metazoa_(Animalia)
OTU_3359	0	0	0	0	0	0	0	4	0	0	0	0	k__Metazoa_(Animalia)
OTU_3365	0	0	0	0	0	3	0	0	0	0	0	0	k__Metazoa_(Animalia)
OTU_3453	0	0	0	0	0	0	0	3	0	0	0	0	k__Metazoa_(Animalia)
OTU_3538	0	0	0	0	0	0	12	0	0	1	0	0	k__Metazoa_(Animalia)
OTU_3605	0	0	0	0	0	0	0	0	0	0	0	2	k__Metazoa_(Animalia)
OTU_3619	0	0	0	0	0	0	0	0	0	0	0	4	k__Metazoa_(Animalia)
OTU_3643	2	0	0	0	0	0	0	0	0	0	0	0	k__Metazoa_(Animalia)
OTU_3702	1	0	0	0	0	0	0	0	1	3	0	0	k__Metazoa_(Animalia)
OTU_3706	0	0	0	2	0	0	0	0	0	0	9	0	k__Metazoa_(Animalia)
OTU_3798	0	0	0	0	0	0	11	0	0	0	0	0	k__Metazoa_(Animalia)
OTU_3832	0	0	0	0	0	0	2	1	0	0	0	0	k__Metazoa_(Animalia)
OTU_3901	0	0	0	3	0	0	0	0	0	0	0	0	k__Metazoa_(Animalia)
OTU_3909	2	0	0	0	0	0	2	0	0	8	32	38	k__Metazoa_(Animalia)
OTU_3941	0	0	1	0	0	0	0	0	6	0	0	0	k__Metazoa_(Animalia)
OTU_167	0	0	0	22	2	16	132	11	3	9	4	23	k__Fungi;p__Chytridiomycota;c__unidentified_Chytridiomycota;o__Polychytriales;f__;g__;s__
OTU_357	1	0	1	12	0	2	26	30	2	9	2	2	k__Fungi;p__Chytridiomycota;c__unidentified_Chytridiomycota;o__Polychytriales;f__;g__;s__
OTU_1378	0	0	0	0	2	0	2	1	1	2	0	0	k__Fungi;p__Chytridiomycota;c__unidentified_Chytridiomycota;o__Polychytriales;f__;g__;s__
OTU_2627	0	0	0	0	0	1	0	0	3	0	0	0	k__Fungi;p__Chytridiomycota;c__unidentified_Chytridiomycota;o__Polychytriales;f__;g__;s__
OTU_2012	1	0	0	0	1	1	0	0	0	2	0	1	k__Fungi;p__Chytridiomycota;c__Chytridiomycetes;o__Rhizophydiales;f__;g__;s__
OTU_1234	0	0	1	4	0	9	0	0	0	1	0	0	k__Fungi;p__Chytridiomycota;c__Chytridiomycetes;o__Rhizophlyctidales;f__;g__;s__
OTU_1129	0	1	2	4	9	2	1	0	1	2	0	0	k__Fungi;p__Chytridiomycota;c__Chytridiomycetes;o__Rhizophlyctidales
OTU_2108	2	0	0	0	1	0	0	0	0	4	1	0	k__Fungi;p__Chytridiomycota;c__Chytridiomycetes;o__Lobulomycetales;f__Lobulomycetaceae;g__Clydaea;s__Clydaea_vesicula
OTU_397	8	1	2	0	22	7	0	1	5	4	13	10	k__Fungi;p__Chytridiomycota;c__Chytridiomycetes;o__Lobulomycetales
OTU_1284	5	0	0	0	2	0	0	0	6	2	1	0	k__Fungi;p__Chytridiomycota;c__Chytridiomycetes;o__Lobulomycetales
OTU_3722	0	0	0	0	0	3	0	0	0	0	0	0	k__Fungi;p__Chytridiomycota;c__Chytridiomycetes;o__Lobulomycetales
OTU_2570	0	0	0	0	0	0	0	5	0	0	0	0	k__Fungi;p__Chytridiomycota;c__Chytridiomycetes;o__Chytridiales;f__Chytridiaceae;g__Chytridium;s__Chytridium_polysiphoniae
OTU_1328	0	0	2	0	0	1	0	0	0	11	1	1	k__Fungi;p__Chytridiomycota;c__Chytridiomycetes;o__Chytridiales;f__;g__;s__
OTU_1766	0	0	0	0	1	1	0	3	6	0	8	3	k__Fungi;p__Chytridiomycota;c__Chytridiomycetes;o__Chytridiales;f__;g__;s__
OTU_2093	4	0	0	0	0	0	0	0	1	0	0	0	k__Fungi;p__Chytridiomycota;c__Chytridiomycetes;o__Chytridiales;f__;g__;s__
OTU_2514	2	1	0	0	0	0	0	0	0	2	0	0	k__Fungi;p__Chytridiomycota;c__Chytridiomycetes;o__Chytridiales;f__;g__;s__
OTU_2730	0	0	1	0	2	0	0	0	0	0	0	2	k__Fungi;p__Chytridiomycota;c__Chytridiomycetes;o__Chytridiales;f__;g__;s__
OTU_2859	0	0	0	0	0	0	0	0	0	0	1	1	k__Fungi;p__Chytridiomycota;c__Chytridiomycetes;o__Chytridiales;f__;g__;s__
OTU_1587	2	0	0	0	0	1	0	2	0	3	1	1	k__Fungi;p__Chytridiomycota;c__Chytridiomycetes;o__Chytridiales
OTU_1936	3	0	1	0	0	1	0	1	0	0	0	2	k__Fungi;p__Chytridiomycota;c__Chytridiomycetes;o__Chytridiales
OTU_875	6	0	2	0	1	0	3	0	1	8	0	0	k__Fungi;p__Chytridiomycota;c__Chytridiomycetes
OTU_2466	0	0	0	3	0	0	0	0	0	0	0	0	k__Fungi;p__Chytridiomycota;c__Chytridiomycetes
OTU_2527	0	0	0	0	3	0	0	0	0	0	0	0	k__Fungi;p__Chytridiomycota;c__Chytridiomycetes
OTU_3459	0	0	0	0	0	1	0	0	0	5	0	0	k__Fungi;p__Chytridiomycota;c__Chytridiomycetes
OTU_3463	1	0	0	0	0	0	0	0	1	0	0	0	k__Fungi;p__Chytridiomycota;c__Chytridiomycetes
OTU_3856	1	0	0	0	1	0	0	0	1	2	0	0	k__Fungi;p__Chytridiomycota;c__Chytridiomycetes
OTU_2857	0	0	0	0	0	0	0	0	0	0	3	0	k__Fungi;p__Basidiomycota;c__unidentified_Basidiomycota;o__Malasseziales;f__unidentified_Malasseziales;g__Malassezia;s__Malassezia_furfur
OTU_727	0	0	0	0	1	0	1	0	2	0	8	36	k__Fungi;p__Basidiomycota;c__unidentified_Basidiomycota;o__Malasseziales;f__unidentified_Malasseziales;g__Malassezia;s__
OTU_2048	0	0	0	0	0	0	0	0	0	0	0	5	k__Fungi;p__Basidiomycota;c__Agaricomycetes;o__Agaricales
OTU_1383	0	0	0	0	0	0	0	0	0	1	10	10	k__Fungi;p__Ascomycota;c__unidentified_Ascomycota;o__unidentified_Ascomycota;f__Koralionastetaceae;g__Koralionastes;s__Koralionastes_ellipticus
OTU_2790	0	0	0	3	0	0	0	0	0	1	3	0	k__Fungi;p__Ascomycota;c__unidentified_Ascomycota;o__unidentified_Ascomycota;f__Apiosporaceae;g__Apiospora;s__Arthrinium_arundinis
OTU_1837	0	0	0	0	0	0	0	0	0	4	0	6	k__Fungi;p__Ascomycota;c__Sordariomycetes;o__Hypocreales
OTU_2632	0	0	0	0	2	0	1	0	0	0	1	4	k__Fungi;p__Ascomycota;c__Saccharomycetes;o__Saccharomycetales;f__Saccharomycetaceae;g__Lodderomyces;s__
OTU_637	2	0	0	0	0	0	0	0	0	0	6	40	k__Fungi;p__Ascomycota;c__Eurotiomycetes
OTU_3565	0	0	0	0	0	0	0	2	0	0	1	0	k__Fungi;p__Ascomycota;c__Dothideomycetes;o__Capnodiales
OTU_3632	0	0	0	0	0	0	0	0	0	0	1	3	k__Fungi;p__Ascomycota;c__Dothideomycetes
OTU_1488	1	0	0	0	0	0	1	1	0	0	2	6	k__Fungi;p__Ascomycota
OTU_2407	0	0	0	0	0	0	0	0	0	0	1	2	k__Fungi;p__Ascomycota
OTU_2963	0	0	0	0	0	0	0	0	0	0	0	2	k__Fungi;p__Ascomycota
OTU_275	0	0	1	0	0	32	5	60	1	0	2	23	k__Fungi
OTU_712	0	0	0	0	2	2	8	1	1	6	5	0	k__Fungi
OTU_800	2	0	2	0	0	1	1	2	0	20	2	0	k__Fungi
OTU_816	0	0	0	15	0	0	2	4	1	0	0	3	k__Fungi
OTU_1398	0	0	0	0	0	0	0	1	1	6	2	0	k__Fungi
OTU_1655	1	0	0	0	1	0	0	0	4	0	0	0	k__Fungi
OTU_1711	0	0	0	0	1	1	0	2	0	4	0	0	k__Fungi
OTU_2028	1	0	0	0	0	0	0	4	0	0	0	0	k__Fungi
OTU_2428	0	0	0	0	0	0	0	0	0	0	1	3	k__Fungi
OTU_3355	0	0	0	0	0	0	0	0	0	0	1	1	k__Fungi
OTU_3551	0	0	0	0	0	4	0	3	0	4	0	0	k__Fungi
OTU_2855	1	0	2	1	0	0	0	1	1	0	1	1	k__Eukaryota;p__Xanthophyceae;c__;o__;f__;g__;s__
OTU_3171	0	0	2	0	1	0	0	1	0	0	0	0	k__Eukaryota;p__unidentified_Eukaryota;c__unidentified_Eukaryota;o__unidentified_Eukaryota;f__unidentified_Eukaryota;g__WHOI-LI1-14;s__
OTU_1715	1	0	0	0	2	0	3	1	0	2	0	0	k__Eukaryota;p__unidentified_Eukaryota;c__unidentified_Eukaryota;o__unidentified_Eukaryota;f__unidentified_Eukaryota;g__Vermistella;s__Vermistella_sp._TT-2015a
OTU_3928	0	0	0	0	0	0	0	0	1	1	0	0	k__Eukaryota;p__unidentified_Eukaryota;c__unidentified_Eukaryota;o__unidentified_Eukaryota;f__unidentified_Eukaryota;g__Vermistella;s__Vermistella_antarctica
OTU_3202	0	0	0	0	0	0	0	0	0	3	0	0	k__Eukaryota;p__unidentified_Eukaryota;c__unidentified_Eukaryota;o__unidentified_Eukaryota;f__unidentified_Eukaryota;g__Vermistella;s__
OTU_2500	2	0	1	0	1	2	1	0	0	1	1	0	k__Eukaryota;p__unidentified_Eukaryota;c__unidentified_Eukaryota;o__unidentified_Eukaryota;f__unidentified_Eukaryota;g__Vermistella
OTU_3787	0	0	0	0	0	2	0	0	0	0	0	0	k__Eukaryota;p__unidentified_Eukaryota;c__unidentified_Eukaryota;o__unidentified_Eukaryota;f__unidentified_Eukaryota;g__unidentified_Eukaryota;s__Protosteliales_sp._JvW-2015
OTU_13	1532	942	420	309	1017	777	2386	476	3133	1363	2706	2181	k__Eukaryota;p__unidentified_Eukaryota;c__unidentified_Eukaryota;o__unidentified_Eukaryota;f__unidentified_Eukaryota;g__unidentified_Eukaryota;s__Chromerida_sp._RM11
OTU_84	255	154	85	54	161	140	323	57	462	217	389	287	k__Eukaryota;p__unidentified_Eukaryota;c__unidentified_Eukaryota;o__unidentified_Eukaryota;f__unidentified_Eukaryota;g__unidentified_Eukaryota;s__Chromerida_sp._RM11
OTU_671	2	0	2	1	4	6	8	7	5	1	12	4	k__Eukaryota;p__unidentified_Eukaryota;c__unidentified_Eukaryota;o__unidentified_Eukaryota;f__unidentified_Eukaryota;g__unidentified_Eukaryota;s__Chromerida_sp._RM11
OTU_2042	5	0	0	1	2	1	1	0	4	8	2	0	k__Eukaryota;p__unidentified_Eukaryota;c__unidentified_Eukaryota;o__unidentified_Eukaryota;f__unidentified_Eukaryota;g__unidentified_Eukaryota;s__Chromerida_sp._RM11
OTU_2807	0	1	0	0	0	0	2	0	0	0	0	0	k__Eukaryota;p__unidentified_Eukaryota;c__unidentified_Eukaryota;o__unidentified_Eukaryota;f__unidentified_Eukaryota;g__unidentified_Eukaryota;s__Chromerida_sp._RM11
OTU_3411	13	7	4	0	3	6	24	3	15	9	4	6	k__Eukaryota;p__unidentified_Eukaryota;c__unidentified_Eukaryota;o__unidentified_Eukaryota;f__unidentified_Eukaryota;g__unidentified_Eukaryota;s__Chromerida_sp._RM11
OTU_3707	0	0	0	1	0	0	0	0	0	0	1	1	k__Eukaryota;p__unidentified_Eukaryota;c__unidentified_Eukaryota;o__unidentified_Eukaryota;f__unidentified_Eukaryota;g__unidentified_Eukaryota;s__Chromerida_sp._RM11
OTU_1862	2	0	2	0	1	0	0	0	0	1	0	0	k__Eukaryota;p__unidentified_Eukaryota;c__unidentified_Eukaryota;o__unidentified_Eukaryota;f__unidentified_Eukaryota;g__unidentified_Eukaryota;s__Cercozoa_sp._M6MM
OTU_1036	1	1	1	8	5	7	4	6	1	3	0	0	k__Eukaryota;p__unidentified_Eukaryota;c__unidentified_Eukaryota;o__unidentified_Eukaryota;f__unidentified_Eukaryota;g__Telonema;s__
OTU_869	0	0	0	0	0	0	0	1	0	0	5	22	k__Eukaryota;p__unidentified_Eukaryota;c__unidentified_Eukaryota;o__unidentified_Eukaryota;f__unidentified_Eukaryota;g__Subulatomonas;s__Subulatomonas_tetraspora
OTU_952	1	0	0	0	0	0	7	0	0	0	3	16	k__Eukaryota;p__unidentified_Eukaryota;c__unidentified_Eukaryota;o__unidentified_Eukaryota;f__unidentified_Eukaryota;g__Subulatomonas;s__Subulatomonas_tetraspora
OTU_2053	0	0	0	0	0	0	0	0	0	0	4	0	k__Eukaryota;p__unidentified_Eukaryota;c__unidentified_Eukaryota;o__unidentified_Eukaryota;f__unidentified_Eukaryota;g__Subulatomonas;s__Subulatomonas_tetraspora
OTU_2134	0	0	0	0	0	0	0	0	1	0	3	1	k__Eukaryota;p__unidentified_Eukaryota;c__unidentified_Eukaryota;o__unidentified_Eukaryota;f__unidentified_Eukaryota;g__Subulatomonas;s__Subulatomonas_tetraspora
OTU_2362	0	0	0	2	0	0	0	0	0	2	3	0	k__Eukaryota;p__unidentified_Eukaryota;c__unidentified_Eukaryota;o__unidentified_Eukaryota;f__unidentified_Eukaryota;g__Subulatomonas;s__Subulatomonas_tetraspora
OTU_209	2	1	116	1	2	3	2	3	2	19	1	38	k__Eukaryota;p__unidentified_Eukaryota;c__unidentified_Eukaryota;o__unidentified_Eukaryota;f__unidentified_Eukaryota;g__Subulatomonas;s__
OTU_610	0	0	0	1	1	0	0	0	0	0	38	0	k__Eukaryota;p__unidentified_Eukaryota;c__unidentified_Eukaryota;o__unidentified_Eukaryota;f__unidentified_Eukaryota;g__Subulatomonas;s__
OTU_1037	0	1	0	0	0	0	1	0	0	2	10	0	k__Eukaryota;p__unidentified_Eukaryota;c__unidentified_Eukaryota;o__unidentified_Eukaryota;f__unidentified_Eukaryota;g__Subulatomonas;s__
OTU_1119	0	0	1	0	0	0	0	0	0	0	4	19	k__Eukaryota;p__unidentified_Eukaryota;c__unidentified_Eukaryota;o__unidentified_Eukaryota;f__unidentified_Eukaryota;g__Subulatomonas;s__
OTU_1669	1	0	1	0	1	0	1	0	2	0	10	3	k__Eukaryota;p__unidentified_Eukaryota;c__unidentified_Eukaryota;o__unidentified_Eukaryota;f__unidentified_Eukaryota;g__Subulatomonas;s__
OTU_1812	0	0	0	0	0	0	0	0	0	1	3	3	k__Eukaryota;p__unidentified_Eukaryota;c__unidentified_Eukaryota;o__unidentified_Eukaryota;f__unidentified_Eukaryota;g__Subulatomonas;s__
OTU_3082	0	0	0	0	0	1	0	1	1	0	0	0	k__Eukaryota;p__unidentified_Eukaryota;c__unidentified_Eukaryota;o__unidentified_Eukaryota;f__unidentified_Eukaryota;g__Subulatomonas;s__
OTU_3122	0	0	0	0	0	0	0	0	0	0	2	0	k__Eukaryota;p__unidentified_Eukaryota;c__unidentified_Eukaryota;o__unidentified_Eukaryota;f__unidentified_Eukaryota;g__Subulatomonas;s__
OTU_117	0	0	2	0	0	0	0	0	0	0	83	1166	k__Eukaryota;p__unidentified_Eukaryota;c__unidentified_Eukaryota;o__unidentified_Eukaryota;f__unidentified_Eukaryota;g__Subulatomonas
OTU_805	0	0	2	0	0	1	0	0	0	0	7	83	k__Eukaryota;p__unidentified_Eukaryota;c__unidentified_Eukaryota;o__unidentified_Eukaryota;f__unidentified_Eukaryota;g__Subulatomonas
OTU_1100	0	0	0	0	0	0	0	0	0	0	5	7	k__Eukaryota;p__unidentified_Eukaryota;c__unidentified_Eukaryota;o__unidentified_Eukaryota;f__unidentified_Eukaryota;g__Subulatomonas
OTU_1381	0	0	0	0	0	0	0	0	0	0	3	8	k__Eukaryota;p__unidentified_Eukaryota;c__unidentified_Eukaryota;o__unidentified_Eukaryota;f__unidentified_Eukaryota;g__Subulatomonas
OTU_2234	2	0	0	0	0	0	0	1	0	1	0	0	k__Eukaryota;p__unidentified_Eukaryota;c__unidentified_Eukaryota;o__unidentified_Eukaryota;f__unidentified_Eukaryota;g__Subulatomonas
OTU_2619	0	0	0	0	0	0	0	0	0	0	35	420	k__Eukaryota;p__unidentified_Eukaryota;c__unidentified_Eukaryota;o__unidentified_Eukaryota;f__unidentified_Eukaryota;g__Subulatomonas
OTU_2792	0	0	1	0	0	0	0	0	0	0	2	4	k__Eukaryota;p__unidentified_Eukaryota;c__unidentified_Eukaryota;o__unidentified_Eukaryota;f__unidentified_Eukaryota;g__Subulatomonas
OTU_3853	0	0	0	2	0	0	0	0	0	0	0	0	k__Eukaryota;p__unidentified_Eukaryota;c__unidentified_Eukaryota;o__unidentified_Eukaryota;f__unidentified_Eukaryota;g__Subulatomonas
OTU_1239	1	1	0	0	2	1	1	1	1	4	0	0	k__Eukaryota;p__unidentified_Eukaryota;c__unidentified_Eukaryota;o__unidentified_Eukaryota;f__unidentified_Eukaryota;g__Stygamoeba;s__Stygamoeba_regulata
OTU_2600	0	0	0	1	0	0	0	1	0	1	0	2	k__Eukaryota;p__unidentified_Eukaryota;c__unidentified_Eukaryota;o__unidentified_Eukaryota;f__unidentified_Eukaryota;g__Pseudopirsonia;s__
OTU_3366	0	0	0	0	1	0	0	0	0	0	6	0	k__Eukaryota;p__unidentified_Eukaryota;c__unidentified_Eukaryota;o__unidentified_Eukaryota;f__unidentified_Eukaryota;g__Pseudopirsonia;s__
OTU_2186	1	0	0	0	0	0	0	0	1	0	7	0	k__Eukaryota;p__unidentified_Eukaryota;c__unidentified_Eukaryota;o__unidentified_Eukaryota;f__unidentified_Eukaryota;g__Pseudopirsonia
OTU_339	0	0	0	1	0	5	0	5	0	0	27	54	k__Eukaryota;p__unidentified_Eukaryota;c__unidentified_Eukaryota;o__unidentified_Eukaryota;f__unidentified_Eukaryota;g__Pirsonia;s__
OTU_988	0	0	0	0	0	0	0	0	0	0	1	15	k__Eukaryota;p__unidentified_Eukaryota;c__unidentified_Eukaryota;o__unidentified_Eukaryota;f__unidentified_Eukaryota;g__Pirsonia;s__
OTU_1412	0	0	1	3	0	2	4	1	1	8	0	0	k__Eukaryota;p__unidentified_Eukaryota;c__unidentified_Eukaryota;o__unidentified_Eukaryota;f__unidentified_Eukaryota;g__Pirsonia;s__
OTU_2375	0	0	0	0	0	8	0	0	0	0	0	0	k__Eukaryota;p__unidentified_Eukaryota;c__unidentified_Eukaryota;o__unidentified_Eukaryota;f__unidentified_Eukaryota;g__Pirsonia;s__
OTU_2506	0	0	0	0	0	0	0	3	0	0	0	0	k__Eukaryota;p__unidentified_Eukaryota;c__unidentified_Eukaryota;o__unidentified_Eukaryota;f__unidentified_Eukaryota;g__Pirsonia;s__
OTU_1161	0	0	0	0	0	4	1	1	0	0	3	1	k__Eukaryota;p__unidentified_Eukaryota;c__unidentified_Eukaryota;o__unidentified_Eukaryota;f__unidentified_Eukaryota;g__Pirsonia
OTU_2161	1	1	1	1	0	5	1	2	0	0	1	0	k__Eukaryota;p__unidentified_Eukaryota;c__unidentified_Eukaryota;o__unidentified_Eukaryota;f__unidentified_Eukaryota;g__Pirsonia
OTU_2201	0	0	0	0	0	0	0	0	0	6	0	0	k__Eukaryota;p__unidentified_Eukaryota;c__unidentified_Eukaryota;o__unidentified_Eukaryota;f__unidentified_Eukaryota;g__Pirsonia
OTU_2208	0	0	0	0	0	0	0	0	0	3	0	0	k__Eukaryota;p__unidentified_Eukaryota;c__unidentified_Eukaryota;o__unidentified_Eukaryota;f__unidentified_Eukaryota;g__Pirsonia
OTU_2317	2	0	2	0	2	0	0	0	1	0	0	0	k__Eukaryota;p__unidentified_Eukaryota;c__unidentified_Eukaryota;o__unidentified_Eukaryota;f__unidentified_Eukaryota;g__Pirsonia
OTU_2934	1	0	2	0	0	0	0	0	0	0	0	0	k__Eukaryota;p__unidentified_Eukaryota;c__unidentified_Eukaryota;o__unidentified_Eukaryota;f__unidentified_Eukaryota;g__Pirsonia
OTU_2320	0	0	1	0	0	2	0	1	0	1	0	0	k__Eukaryota;p__unidentified_Eukaryota;c__unidentified_Eukaryota;o__unidentified_Eukaryota;f__unidentified_Eukaryota;g__Palpitomonas;s__marine_microheliozoan_TCS-2002
OTU_618	0	2	4	0	0	19	13	30	0	3	45	15	k__Eukaryota;p__unidentified_Eukaryota;c__unidentified_Eukaryota;o__unidentified_Eukaryota;f__unidentified_Eukaryota;g__NW617;s__
OTU_873	0	0	0	0	0	1	2	0	0	0	19	11	k__Eukaryota;p__unidentified_Eukaryota;c__unidentified_Eukaryota;o__unidentified_Eukaryota;f__unidentified_Eukaryota;g__NW617;s__
OTU_1884	0	0	0	1	0	5	0	0	0	0	2	4	k__Eukaryota;p__unidentified_Eukaryota;c__unidentified_Eukaryota;o__unidentified_Eukaryota;f__unidentified_Eukaryota;g__NW617;s__
OTU_2291	0	0	0	0	0	4	0	5	0	0	0	1	k__Eukaryota;p__unidentified_Eukaryota;c__unidentified_Eukaryota;o__unidentified_Eukaryota;f__unidentified_Eukaryota;g__Nudifila;s__
OTU_1107	0	0	0	0	0	0	0	0	0	0	6	10	k__Eukaryota;p__unidentified_Eukaryota;c__unidentified_Eukaryota;o__unidentified_Eukaryota;f__unidentified_Eukaryota;g__NAMAKO-2;s__
OTU_2295	0	0	0	0	0	0	0	0	0	0	4	2	k__Eukaryota;p__unidentified_Eukaryota;c__unidentified_Eukaryota;o__unidentified_Eukaryota;f__unidentified_Eukaryota;g__NAMAKO-2;s__
OTU_2450	0	0	0	0	0	0	0	0	0	0	0	3	k__Eukaryota;p__unidentified_Eukaryota;c__unidentified_Eukaryota;o__unidentified_Eukaryota;f__unidentified_Eukaryota;g__NAMAKO-2;s__
OTU_2459	0	0	0	0	0	0	0	0	0	0	0	4	k__Eukaryota;p__unidentified_Eukaryota;c__unidentified_Eukaryota;o__unidentified_Eukaryota;f__unidentified_Eukaryota;g__NAMAKO-2;s__
OTU_2834	0	0	0	1	0	2	4	0	0	0	1	0	k__Eukaryota;p__unidentified_Eukaryota;c__unidentified_Eukaryota;o__unidentified_Eukaryota;f__unidentified_Eukaryota;g__NAMAKO-2;s__
OTU_2843	0	2	0	0	0	0	0	0	1	0	0	0	k__Eukaryota;p__unidentified_Eukaryota;c__unidentified_Eukaryota;o__unidentified_Eukaryota;f__unidentified_Eukaryota;g__NAMAKO-2;s__
OTU_1110	1	0	1	0	0	0	2	0	0	0	16	11	k__Eukaryota;p__unidentified_Eukaryota;c__unidentified_Eukaryota;o__unidentified_Eukaryota;f__unidentified_Eukaryota;g__NAMAKO-15;s__
OTU_1772	0	0	0	1	0	0	2	1	0	0	2	1	k__Eukaryota;p__unidentified_Eukaryota;c__unidentified_Eukaryota;o__unidentified_Eukaryota;f__unidentified_Eukaryota;g__NAMAKO-15;s__
OTU_119	5	0	4	0	3	0	0	1	2	1	315	221	k__Eukaryota;p__unidentified_Eukaryota;c__unidentified_Eukaryota;o__unidentified_Eukaryota;f__unidentified_Eukaryota;g__Lotharella;s__Lotharella_globosa
OTU_2080	0	0	0	0	0	0	0	0	0	0	0	7	k__Eukaryota;p__unidentified_Eukaryota;c__unidentified_Eukaryota;o__unidentified_Eukaryota;f__unidentified_Eukaryota;g__Lotharella;s__Lotharella_globosa
OTU_2671	0	0	1	0	0	0	0	0	0	1	0	0	k__Eukaryota;p__unidentified_Eukaryota;c__unidentified_Eukaryota;o__unidentified_Eukaryota;f__unidentified_Eukaryota;g__Lotharella;s__Chlorarachniophyceae_sp._RCC531
OTU_860	1	0	1	0	0	0	0	0	4	0	1	11	k__Eukaryota;p__unidentified_Eukaryota;c__unidentified_Eukaryota;o__unidentified_Eukaryota;f__unidentified_Eukaryota;g__Lotharella;s__Chlorarachniophyceae_sp._P333
OTU_3149	1	0	2	1	0	0	0	0	1	1	0	0	k__Eukaryota;p__unidentified_Eukaryota;c__unidentified_Eukaryota;o__unidentified_Eukaryota;f__unidentified_Eukaryota;g__Lotharella;s__Chlorarachniophyceae_sp._P330
OTU_2067	0	0	0	0	0	0	0	0	0	0	3	2	k__Eukaryota;p__unidentified_Eukaryota;c__unidentified_Eukaryota;o__unidentified_Eukaryota;f__unidentified_Eukaryota;g__Lotharella;s__Chlorarachniophyceae_sp._CCMP2314
OTU_1630	1	0	1	0	2	0	0	0	1	0	5	7	k__Eukaryota;p__unidentified_Eukaryota;c__unidentified_Eukaryota;o__unidentified_Eukaryota;f__unidentified_Eukaryota;g__Lotharella;s__Amorphochlora_amoebiformis
OTU_2152	0	0	0	0	1	0	0	0	3	0	0	0	k__Eukaryota;p__unidentified_Eukaryota;c__unidentified_Eukaryota;o__unidentified_Eukaryota;f__unidentified_Eukaryota;g__Haplozoon;s__
OTU_2606	0	0	1	0	1	0	0	0	2	0	0	0	k__Eukaryota;p__unidentified_Eukaryota;c__unidentified_Eukaryota;o__unidentified_Eukaryota;f__unidentified_Eukaryota;g__Haplozoon
OTU_2701	0	0	0	0	0	0	0	1	1	0	0	0	k__Eukaryota;p__unidentified_Eukaryota;c__unidentified_Eukaryota;o__unidentified_Eukaryota;f__unidentified_Eukaryota;g__Gymnochlora;s__Chlorarachniophyceae_sp._P310
OTU_3389	1	1	0	0	1	0	0	0	0	0	0	0	k__Eukaryota;p__unidentified_Eukaryota;c__unidentified_Eukaryota;o__unidentified_Eukaryota;f__unidentified_Eukaryota;g__Gymnochlora;s__Chlorarachniophyceae_sp._GA-6
OTU_1768	1	0	0	0	1	2	0	4	1	0	1	2	k__Eukaryota;p__unidentified_Eukaryota;c__unidentified_Eukaryota;o__unidentified_Eukaryota;f__unidentified_Eukaryota;g__Gymnochlora
OTU_3344	0	0	0	0	0	0	0	0	2	0	0	0	k__Eukaryota;p__unidentified_Eukaryota;c__unidentified_Eukaryota;o__unidentified_Eukaryota;f__unidentified_Eukaryota;g__Developayella;s__cf._Developayella_sp._JDC-2012
OTU_3174	0	0	0	0	1	0	0	0	1	0	2	0	k__Eukaryota;p__unidentified_Eukaryota;c__unidentified_Eukaryota;o__unidentified_Eukaryota;f__unidentified_Eukaryota;g__Chlorarachnion;s__Chlorarachniophyceae_sp._ISRO89-6A
OTU_500	1	0	0	1	10	1	0	1	0	3	2	27	k__Eukaryota;p__unidentified_Eukaryota;c__unidentified_Eukaryota;o__unidentified_Eukaryota;f__unidentified_Eukaryota;g__Cantina;s__Cantina_marsupialis
OTU_1874	0	0	0	1	1	0	0	0	0	0	0	3	k__Eukaryota;p__unidentified_Eukaryota;c__unidentified_Eukaryota;o__unidentified_Eukaryota;f__unidentified_Eukaryota;g__Cantina;s__Cantina_marsupialis
OTU_2788	0	0	0	0	0	0	0	0	2	0	0	0	k__Eukaryota;p__unidentified_Eukaryota;c__unidentified_Eukaryota;o__unidentified_Eukaryota;f__unidentified_Eukaryota;g__Cantina;s__Cantina_marsupialis
OTU_2020	38	30	27	31	13	34	39	46	16	61	211	72	k__Eukaryota;p__unidentified_Eukaryota;c__unidentified_Eukaryota;o__unidentified_Eukaryota;f__unidentified_Eukaryota;g__Blastodinium;s__Blastodinium_mangini
OTU_815	6	0	0	1	2	2	0	4	3	7	4	11	k__Eukaryota;p__unidentified_Eukaryota;c__unidentified_Eukaryota;o__unidentified_Eukaryota;f__unidentified_Eukaryota;g__Bigelowiella;s__Chlorarachniophyceae_sp._BC52
OTU_3851	0	0	0	0	0	0	0	2	0	0	0	0	k__Eukaryota;p__unidentified_Eukaryota;c__unidentified_Eukaryota;o__unidentified_Eukaryota;f__unidentified_Eukaryota;g__Bigelowiella;s__Chlorarachniophyceae_sp._BC52
OTU_480	4	0	4	0	3	8	2	0	1	3	10	15	k__Eukaryota;p__unidentified_Eukaryota;c__unidentified_Eukaryota;o__unidentified_Eukaryota;f__unidentified_Eukaryota;g__Bigelowiella;s__
OTU_1923	0	0	0	0	2	0	0	0	3	1	0	1	k__Eukaryota;p__unidentified_Eukaryota;c__unidentified_Eukaryota;o__unidentified_Eukaryota;f__unidentified_Eukaryota;g__Bigelowiella;s__
OTU_3157	0	0	0	0	0	2	0	0	0	0	0	0	k__Eukaryota;p__unidentified_Eukaryota;c__unidentified_Eukaryota;o__unidentified_Eukaryota;f__unidentified_Eukaryota;g__Bigelowiella;s__
OTU_3671	2	0	0	0	0	0	0	2	1	0	0	0	k__Eukaryota;p__unidentified_Eukaryota;c__unidentified_Eukaryota;o__unidentified_Eukaryota;f__unidentified_Eukaryota;g__Bigelowiella;s__
OTU_1624	0	0	0	0	0	0	0	0	0	2	4	0	k__Eukaryota;p__unidentified_Eukaryota;c__unidentified_Eukaryota;o__unidentified_Eukaryota;f__unidentified_Eukaryota;g__Amorphochlora;s__Amorphochlora_amoebiformis
OTU_1876	0	0	0	0	0	0	0	2	0	2	0	5	k__Eukaryota;p__unidentified_Eukaryota;c__unidentified_Eukaryota;o__unidentified_Eukaryota;f__unidentified_Eukaryota;g__Amorphochlora;s__Amorphochlora_amoebiformis
OTU_1912	2	0	0	0	2	0	0	0	0	0	1	1	k__Eukaryota;p__unidentified_Eukaryota;c__unidentified_Eukaryota;o__unidentified_Eukaryota;f__unidentified_Eukaryota;g__Amorphochlora;s__Amorphochlora_amoebiformis
OTU_3288	0	0	0	0	0	0	0	0	2	0	1	0	k__Eukaryota;p__unidentified_Eukaryota;c__unidentified_Eukaryota;o__unidentified_Eukaryota;f__unidentified_Eukaryota;g__Amorphochlora;s__Amorphochlora_amoebiformis
OTU_1026	2	1	0	1	0	5	4	0	6	1	1	6	k__Eukaryota;p__unidentified_Eukaryota;c__unidentified_Eukaryota;o__unidentified_Eukaryota;f__unidentified_Eukaryota
OTU_1112	0	0	0	1	0	0	0	0	1	0	2	13	k__Eukaryota;p__unidentified_Eukaryota;c__unidentified_Eukaryota;o__unidentified_Eukaryota;f__unidentified_Eukaryota
OTU_1560	4	0	0	0	0	0	0	0	2	0	2	1	k__Eukaryota;p__unidentified_Eukaryota;c__unidentified_Eukaryota;o__unidentified_Eukaryota;f__unidentified_Eukaryota
OTU_2223	0	0	0	0	0	0	0	3	0	0	0	0	k__Eukaryota;p__unidentified_Eukaryota;c__unidentified_Eukaryota;o__unidentified_Eukaryota;f__unidentified_Eukaryota
OTU_2825	3	0	1	0	0	0	0	0	1	1	0	0	k__Eukaryota;p__unidentified_Eukaryota;c__unidentified_Eukaryota;o__unidentified_Eukaryota;f__Heterophryidae;g__;s__
OTU_3799	1	0	0	0	2	0	0	1	0	0	0	0	k__Eukaryota;p__unidentified_Eukaryota;c__unidentified_Eukaryota;o__unidentified_Eukaryota;f__Heterophryidae;g__;s__
OTU_1434	1	0	2	1	1	2	6	2	1	7	0	0	k__Eukaryota;p__unidentified_Eukaryota;c__unidentified_Eukaryota;o__unidentified_Eukaryota;f__Apusomonadidae;g__unidentified_Apusomonadidae;s__Fabomonas_tropica
OTU_2477	2	0	0	0	1	0	1	0	0	0	0	0	k__Eukaryota;p__unidentified_Eukaryota;c__unidentified_Eukaryota;o__unidentified_Eukaryota;f__Apusomonadidae;g__Multimonas;s__Saccharina_japonica
OTU_2405	0	0	0	0	0	0	0	4	0	0	0	0	k__Eukaryota;p__unidentified_Eukaryota;c__unidentified_Eukaryota;o__unidentified_Eukaryota;f__Apusomonadidae;g__Amastigomonas;s__Amastigomonas_sp._JJP-2003
OTU_2812	0	0	0	0	0	0	0	0	1	1	0	0	k__Eukaryota;p__unidentified_Eukaryota;c__unidentified_Eukaryota;o__unidentified_Eukaryota;f__Apusomonadidae;g__Amastigomonas;s__Amastigomonas_mutabilis
OTU_3328	0	0	1	0	0	0	0	0	0	1	0	0	k__Eukaryota;p__unidentified_Eukaryota;c__unidentified_Eukaryota;o__unidentified_Eukaryota;f__Apusomonadidae;g__Amastigomonas;s__Amastigomonas_mutabilis
OTU_2279	2	0	0	0	1	1	1	0	1	0	1	2	k__Eukaryota;p__unidentified_Eukaryota;c__unidentified_Eukaryota;o__unidentified_Eukaryota;f__Apusomonadidae;g__Amastigomonas;s__Amastigomonas_bermudensis
OTU_2243	0	0	0	1	0	0	4	1	0	1	0	0	k__Eukaryota;p__unidentified_Eukaryota;c__unidentified_Eukaryota;o__unidentified_Eukaryota;f__Apusomonadidae;g__Amastigomonas;s__
OTU_3953	1	0	0	0	0	0	0	0	2	0	0	0	k__Eukaryota;p__unidentified_Eukaryota;c__unidentified_Eukaryota;o__unidentified_Eukaryota;f__Apusomonadidae;g__Amastigomonas;s__
OTU_2800	0	0	0	1	0	0	0	1	0	0	0	0	k__Eukaryota;p__unidentified_Eukaryota;c__unidentified_Eukaryota;o__unidentified_Eukaryota;f__Apusomonadidae;g__Amastigomonas
OTU_3938	0	1	0	0	0	0	1	1	0	0	0	0	k__Eukaryota;p__unidentified_Eukaryota;c__unidentified_Eukaryota;o__unidentified_Eukaryota;f__Apusomonadidae;g__Amastigomonas
OTU_3104	0	0	1	0	2	0	0	0	0	0	0	0	k__Eukaryota;p__unidentified_Eukaryota;c__unidentified_Eukaryota;o__unidentified_Eukaryota;f__Apusomonadidae;g__;s__
OTU_1379	3	0	0	0	0	1	0	4	1	0	0	0	k__Eukaryota;p__unidentified_Eukaryota;c__unidentified_Eukaryota;o__unidentified_Eukaryota;f__Apusomonadidae
OTU_2025	0	0	0	3	0	2	0	3	0	1	0	0	k__Eukaryota;p__unidentified_Eukaryota;c__unidentified_Eukaryota;o__unidentified_Eukaryota;f__Apusomonadidae
OTU_2658	0	0	0	0	0	1	0	2	0	0	0	0	k__Eukaryota;p__unidentified_Eukaryota;c__unidentified_Eukaryota;o__unidentified_Eukaryota;f__Apusomonadidae
OTU_2838	2	0	0	0	1	0	1	0	0	0	0	0	k__Eukaryota;p__unidentified_Eukaryota;c__unidentified_Eukaryota;o__unidentified_Eukaryota;f__Apusomonadidae
OTU_3735	0	0	0	0	0	1	1	1	0	1	0	0	k__Eukaryota;p__unidentified_Eukaryota;c__unidentified_Eukaryota;o__unidentified_Eukaryota;f__Apusomonadidae
OTU_2155	0	1	0	0	1	0	2	0	1	0	0	0	k__Eukaryota;p__unidentified_Eukaryota;c__unidentified_Eukaryota;o__unidentified_Eukaryota;f__Acanthocystidae;g__Pterocystis
OTU_3491	0	0	0	0	0	0	0	0	0	2	0	0	k__Eukaryota;p__unidentified_Eukaryota;c__unidentified_Eukaryota;o__unidentified_Eukaryota;f__Acanthocystidae;g__Pterocystis
OTU_3827	0	0	1	0	0	1	0	2	0	1	0	0	k__Eukaryota;p__unidentified_Eukaryota;c__unidentified_Eukaryota;o__unidentified_Eukaryota;f__Acanthocystidae;g__Pterocystis
OTU_3866	3	0	0	0	0	0	1	0	0	0	1	0	k__Eukaryota;p__unidentified_Eukaryota;c__unidentified_Eukaryota;o__unidentified_Eukaryota;f__Acanthocystidae;g__Pterocystis
OTU_982	1	0	1	6	4	6	4	16	0	2	1	3	k__Eukaryota;p__unidentified_Eukaryota;c__unidentified_Eukaryota;o__unidentified_Eukaryota;f__Acanthocystidae
OTU_1549	0	0	0	0	0	1	3	6	0	0	0	0	k__Eukaryota;p__unidentified_Eukaryota;c__unidentified_Eukaryota;o__unidentified_Eukaryota;f__Acanthocystidae
OTU_1636	3	0	0	0	0	2	2	1	1	0	2	0	k__Eukaryota;p__unidentified_Eukaryota;c__unidentified_Eukaryota;o__unidentified_Eukaryota;f__Acanthocystidae
OTU_1767	0	0	3	1	1	2	2	9	3	1	0	0	k__Eukaryota;p__unidentified_Eukaryota;c__unidentified_Eukaryota;o__unidentified_Eukaryota;f__Acanthocystidae
OTU_1814	0	0	0	1	0	4	0	2	0	0	0	0	k__Eukaryota;p__unidentified_Eukaryota;c__unidentified_Eukaryota;o__unidentified_Eukaryota;f__Acanthocystidae
OTU_2519	0	0	0	2	0	2	2	0	0	0	0	0	k__Eukaryota;p__unidentified_Eukaryota;c__unidentified_Eukaryota;o__unidentified_Eukaryota;f__Acanthocystidae
OTU_2589	0	0	0	0	0	1	1	3	0	0	0	0	k__Eukaryota;p__unidentified_Eukaryota;c__unidentified_Eukaryota;o__unidentified_Eukaryota;f__Acanthocystidae
OTU_2863	0	0	0	0	0	1	0	4	0	0	0	0	k__Eukaryota;p__unidentified_Eukaryota;c__unidentified_Eukaryota;o__unidentified_Eukaryota;f__Acanthocystidae
OTU_547	14	1	0	2	4	3	7	0	5	6	7	5	k__Eukaryota;p__unidentified_Eukaryota;c__unidentified_Eukaryota;o__unidentified_Eukaryota
OTU_1682	0	0	0	0	1	0	4	0	1	0	0	2	k__Eukaryota;p__unidentified_Eukaryota;c__unidentified_Eukaryota;o__unidentified_Eukaryota
OTU_2062	0	0	0	0	0	0	1	4	0	0	0	0	k__Eukaryota;p__unidentified_Eukaryota;c__unidentified_Eukaryota;o__unidentified_Eukaryota
OTU_2198	1	0	0	0	2	0	1	2	0	0	0	0	k__Eukaryota;p__unidentified_Eukaryota;c__unidentified_Eukaryota;o__unidentified_Eukaryota
OTU_2254	2	0	0	0	0	0	0	0	0	1	0	0	k__Eukaryota;p__unidentified_Eukaryota;c__unidentified_Eukaryota;o__unidentified_Eukaryota
OTU_2349	1	0	0	0	1	0	0	0	0	1	0	0	k__Eukaryota;p__unidentified_Eukaryota;c__unidentified_Eukaryota;o__unidentified_Eukaryota
OTU_2545	0	0	0	0	0	0	0	0	0	0	2	4	k__Eukaryota;p__unidentified_Eukaryota;c__unidentified_Eukaryota;o__unidentified_Eukaryota
OTU_2568	0	0	0	2	1	0	0	0	1	0	0	0	k__Eukaryota;p__unidentified_Eukaryota;c__unidentified_Eukaryota;o__unidentified_Eukaryota
OTU_3158	1	0	0	0	2	0	0	2	0	0	0	0	k__Eukaryota;p__unidentified_Eukaryota;c__unidentified_Eukaryota;o__unidentified_Eukaryota
OTU_3673	1	0	0	0	2	0	0	0	0	1	0	0	k__Eukaryota;p__unidentified_Eukaryota;c__unidentified_Eukaryota;o__unidentified_Eukaryota
OTU_3717	0	0	0	0	0	0	0	0	0	0	2	0	k__Eukaryota;p__unidentified_Eukaryota;c__unidentified_Eukaryota;o__unidentified_Eukaryota
OTU_3889	0	0	0	0	2	1	1	1	1	0	0	0	k__Eukaryota;p__unidentified_Eukaryota;c__unidentified_Eukaryota;o__unidentified_Eukaryota
OTU_3778	0	0	0	0	2	0	0	0	0	0	0	0	k__Eukaryota;p__unidentified_Eukaryota;c__unidentified_Eukaryota;o__Thaumatomonadida;f__unidentified_Thaumatomonadida;g__D2P04A09;s__
OTU_1916	0	0	0	5	0	1	0	0	0	0	1	0	k__Eukaryota;p__unidentified_Eukaryota;c__unidentified_Eukaryota;o__Thaumatomonadida;f__Thaumatomonadidae;g__Thaumatomastix;s__Thaumatomastix_sp._CC002-Boundary_Bay
OTU_2787	0	0	0	0	0	0	0	0	0	0	0	6	k__Eukaryota;p__unidentified_Eukaryota;c__unidentified_Eukaryota;o__Thaumatomonadida;f__Thaumatomonadidae;g__D6;s__
OTU_3416	0	0	0	0	0	0	2	0	0	0	0	0	k__Eukaryota;p__unidentified_Eukaryota;c__unidentified_Eukaryota;o__Thaumatomonadida;f__Thaumatomonadidae
OTU_3213	0	0	1	0	0	0	0	1	0	0	0	1	k__Eukaryota;p__unidentified_Eukaryota;c__unidentified_Eukaryota;o__Rigifilida;f__unidentified_Rigifilida;g__Micronuclearia;s__Micronuclearia_podoventralis
OTU_3330	0	0	0	0	0	0	2	0	0	0	0	0	k__Eukaryota;p__unidentified_Eukaryota;c__unidentified_Eukaryota;o__p15D09;f__;g__;s__
OTU_3343	0	0	0	0	0	0	2	0	0	0	0	0	k__Eukaryota;p__unidentified_Eukaryota;c__unidentified_Eukaryota;o__Leptomyxida;f__unidentified_Leptomyxida;g__Paraflabellula
OTU_2609	0	0	0	0	0	1	0	2	0	0	1	1	k__Eukaryota;p__unidentified_Eukaryota;c__unidentified_Eukaryota;o__Isochrysidales;f__unidentified_Isochrysidales;g__Emiliania;s__
OTU_1968	4	0	3	0	0	0	0	0	0	0	0	0	k__Eukaryota;p__unidentified_Eukaryota;c__unidentified_Eukaryota;o__Gymnodiniphycidae;f__unidentified_Gymnodiniphycidae;g__Cochlodinium;s__Cochlodinium_polykrikoides
OTU_1283	0	0	0	2	0	3	0	0	0	0	0	4	k__Eukaryota;p__unidentified_Eukaryota;c__unidentified_Eukaryota;o__Ebriacea;f__unidentified_Ebriacea;g__Ebria;s__
OTU_1683	0	0	0	0	0	1	0	1	0	0	4	3	k__Eukaryota;p__unidentified_Eukaryota;c__unidentified_Eukaryota;o__Ebriacea;f__unidentified_Ebriacea;g__Ebria;s__
OTU_3112	0	0	0	0	0	2	0	0	0	0	0	0	k__Eukaryota;p__unidentified_Eukaryota;c__unidentified_Eukaryota;o__Ebriacea;f__unidentified_Ebriacea;g__Ebria;s__
OTU_460	2	0	4	6	7	30	33	3	0	4	3	13	k__Eukaryota;p__unidentified_Eukaryota;c__unidentified_Eukaryota;o__Cryomonadida;f__Protaspidae;g__Protaspis;s__
OTU_1193	5	0	5	2	4	5	3	3	3	5	2	2	k__Eukaryota;p__unidentified_Eukaryota;c__unidentified_Eukaryota;o__Cryomonadida;f__Protaspidae;g__Protaspis;s__
OTU_2081	0	0	1	0	0	2	0	0	0	2	5	0	k__Eukaryota;p__unidentified_Eukaryota;c__unidentified_Eukaryota;o__Cryomonadida;f__Protaspidae;g__Protaspis;s__
OTU_3777	1	0	0	0	0	0	0	3	0	0	0	0	k__Eukaryota;p__unidentified_Eukaryota;c__unidentified_Eukaryota;o__Cryomonadida;f__Protaspidae;g__Protaspis;s__
OTU_1544	0	0	0	2	0	7	1	3	0	0	0	0	k__Eukaryota;p__unidentified_Eukaryota;c__unidentified_Eukaryota;o__Cryomonadida;f__Protaspidae;g__Protaspis
OTU_188	10	1	4	8	6	18	7	8	3	2	211	136	k__Eukaryota;p__unidentified_Eukaryota;c__unidentified_Eukaryota;o__Cryomonadida;f__Protaspidae;g__Cryothecomonas;s__
OTU_2806	0	0	0	1	0	0	0	0	1	0	15	1	k__Eukaryota;p__unidentified_Eukaryota;c__unidentified_Eukaryota;o__Cryomonadida;f__Protaspidae;g__Cryothecomonas;s__
OTU_3902	0	0	0	0	0	0	0	0	0	0	0	6	k__Eukaryota;p__unidentified_Eukaryota;c__unidentified_Eukaryota;o__Cryomonadida;f__Protaspidae;g__Cryothecomonas;s__
OTU_3442	0	0	0	0	0	3	0	0	0	0	0	0	k__Eukaryota;p__unidentified_Eukaryota;c__unidentified_Eukaryota;o__Cryomonadida;f__Protaspidae
OTU_145	52	6	14	67	4	4	118	46	40	2	0	0	k__Eukaryota;p__unidentified_Eukaryota;c__unidentified_Eukaryota;o__Conthreep;f__IN2411;g__;s__
OTU_398	1	1	1	2	1	45	13	103	12	8	0	0	k__Eukaryota;p__unidentified_Eukaryota;c__unidentified_Eukaryota;o__Conthreep;f__IN2411;g__;s__
OTU_444	0	0	1	0	0	0	1	61	1	1	0	0	k__Eukaryota;p__unidentified_Eukaryota;c__unidentified_Eukaryota;o__Conthreep;f__IN2411;g__;s__
OTU_1074	0	0	0	0	0	1	0	15	0	0	0	0	k__Eukaryota;p__unidentified_Eukaryota;c__unidentified_Eukaryota;o__Conthreep;f__IN2411;g__;s__
OTU_1377	0	0	0	5	0	5	1	8	1	0	0	0	k__Eukaryota;p__unidentified_Eukaryota;c__unidentified_Eukaryota;o__Conthreep;f__IN2411;g__;s__
OTU_1420	0	0	0	0	0	0	0	0	8	0	0	0	k__Eukaryota;p__unidentified_Eukaryota;c__unidentified_Eukaryota;o__Conthreep;f__IN2411;g__;s__
OTU_2313	0	0	0	0	0	0	0	0	0	0	8	0	k__Eukaryota;p__unidentified_Eukaryota;c__unidentified_Eukaryota;o__Compsopogonales;f__unidentified_Compsopogonales;g__Madagascaria;s__Madagascaria_erythrocladioides
OTU_989	0	0	4	7	0	2	1	2	3	2	1	0	k__Eukaryota;p__unidentified_Eukaryota;c__unidentified_Eukaryota;o__Compsopogonales;f__unidentified_Compsopogonales
OTU_1099	5	0	3	1	0	6	4	9	0	1	2	1	k__Eukaryota;p__unidentified_Eukaryota;c__unidentified_Eukaryota;o__Coccolithales;f__unidentified_Coccolithales;g__Cruciplacolithus;s__Cruciplacolithus_neohelis
OTU_907	3	0	0	0	1	0	2	1	1	4	3	5	k__Eukaryota;p__unidentified_Eukaryota;c__unidentified_Eukaryota;o__Coccolithales;f__unidentified_Coccolithales
OTU_3013	0	1	0	0	0	0	1	1	0	0	1	1	k__Eukaryota;p__unidentified_Eukaryota;c__unidentified_Eukaryota;o__CCW10;f__;g__;s__
OTU_3712	0	0	0	0	0	0	0	0	0	0	0	2	k__Eukaryota;p__unidentified_Eukaryota;c__unidentified_Eukaryota;o__CCW10
OTU_3785	1	0	0	1	1	0	0	0	0	0	0	0	k__Eukaryota;p__unidentified_Eukaryota;c__unidentified_Eukaryota;o__Bicosoecida;f__unidentified_Bicosoecida;g__Pseudobodo;s__
OTU_2253	1	2	0	0	1	0	0	0	0	2	0	0	k__Eukaryota;p__unidentified_Eukaryota;c__unidentified_Eukaryota;o__Bicosoecida;f__unidentified_Bicosoecida;g__Bicosoeca;s__Bicosoeca_vacillans
OTU_2660	2	0	0	0	0	0	0	0	0	0	0	0	k__Eukaryota;p__unidentified_Eukaryota;c__unidentified_Eukaryota;o__Bicosoecida;f__unidentified_Bicosoecida;g__Bicosoeca
OTU_3161	0	0	0	0	1	0	0	1	0	0	1	1	k__Eukaryota;p__unidentified_Eukaryota;c__unidentified_Eukaryota;o__Bicosoecida;f__unidentified_Bicosoecida;g__Bicosoeca
OTU_3488	0	0	1	1	0	0	0	0	0	0	0	0	k__Eukaryota;p__unidentified_Eukaryota;c__unidentified_Eukaryota;o__Bicosoecida
OTU_2849	0	0	0	0	0	0	0	0	0	0	0	4	k__Eukaryota;p__unidentified_Eukaryota;c__unidentified_Eukaryota;o__Ascetosporea;f__Paradiniidae;g__Paradinium;s__
OTU_3452	0	0	0	1	0	1	0	5	0	0	0	1	k__Eukaryota;p__unidentified_Eukaryota;c__unidentified_Eukaryota;o__Ascetosporea;f__Paradiniidae;g__Paradinium;s__
OTU_359	20	0	9	3	13	6	10	10	6	18	1	1	k__Eukaryota;p__unidentified_Eukaryota;c__unidentified_Eukaryota
OTU_380	1	1	5	7	0	12	16	6	2	24	4	4	k__Eukaryota;p__unidentified_Eukaryota;c__unidentified_Eukaryota
OTU_385	0	0	0	0	0	0	0	0	0	0	8	62	k__Eukaryota;p__unidentified_Eukaryota;c__unidentified_Eukaryota
OTU_474	0	0	0	0	0	0	0	0	0	0	1	58	k__Eukaryota;p__unidentified_Eukaryota;c__unidentified_Eukaryota
OTU_566	0	0	0	4	0	5	1	27	0	0	4	3	k__Eukaryota;p__unidentified_Eukaryota;c__unidentified_Eukaryota
OTU_776	0	0	0	0	0	1	2	7	0	0	7	5	k__Eukaryota;p__unidentified_Eukaryota;c__unidentified_Eukaryota
OTU_1068	0	0	0	0	0	0	0	0	0	0	10	4	k__Eukaryota;p__unidentified_Eukaryota;c__unidentified_Eukaryota
OTU_1128	0	0	0	0	0	0	0	0	0	0	2	16	k__Eukaryota;p__unidentified_Eukaryota;c__unidentified_Eukaryota
OTU_1201	0	0	0	0	0	0	0	0	0	0	0	14	k__Eukaryota;p__unidentified_Eukaryota;c__unidentified_Eukaryota
OTU_1279	0	0	0	0	0	3	0	11	0	0	0	1	k__Eukaryota;p__unidentified_Eukaryota;c__unidentified_Eukaryota
OTU_1312	0	0	0	0	0	1	1	2	0	1	15	7	k__Eukaryota;p__unidentified_Eukaryota;c__unidentified_Eukaryota
OTU_1458	7	0	2	0	0	0	3	3	0	3	0	0	k__Eukaryota;p__unidentified_Eukaryota;c__unidentified_Eukaryota
OTU_1490	0	0	0	0	0	0	0	0	0	0	0	9	k__Eukaryota;p__unidentified_Eukaryota;c__unidentified_Eukaryota
OTU_1569	0	0	1	1	0	7	1	9	0	0	0	0	k__Eukaryota;p__unidentified_Eukaryota;c__unidentified_Eukaryota
OTU_1580	0	0	0	1	0	4	1	6	0	3	3	0	k__Eukaryota;p__unidentified_Eukaryota;c__unidentified_Eukaryota
OTU_1585	0	0	0	0	0	0	0	0	0	0	1	9	k__Eukaryota;p__unidentified_Eukaryota;c__unidentified_Eukaryota
OTU_1710	0	1	1	1	0	0	1	4	1	0	2	0	k__Eukaryota;p__unidentified_Eukaryota;c__unidentified_Eukaryota
OTU_1793	0	0	2	0	0	1	0	0	1	2	0	0	k__Eukaryota;p__unidentified_Eukaryota;c__unidentified_Eukaryota
OTU_1883	0	0	0	0	0	0	0	0	0	0	1	9	k__Eukaryota;p__unidentified_Eukaryota;c__unidentified_Eukaryota
OTU_1927	0	2	0	0	0	1	0	1	0	0	0	2	k__Eukaryota;p__unidentified_Eukaryota;c__unidentified_Eukaryota
OTU_1942	0	0	0	0	0	0	0	0	0	0	0	12	k__Eukaryota;p__unidentified_Eukaryota;c__unidentified_Eukaryota
OTU_1994	0	0	0	1	0	2	0	3	0	4	0	0	k__Eukaryota;p__unidentified_Eukaryota;c__unidentified_Eukaryota
OTU_2270	0	0	0	0	0	0	1	0	0	0	3	5	k__Eukaryota;p__unidentified_Eukaryota;c__unidentified_Eukaryota
OTU_2338	0	0	0	0	0	0	0	0	0	0	1	3	k__Eukaryota;p__unidentified_Eukaryota;c__unidentified_Eukaryota
OTU_2350	0	0	0	3	0	0	0	0	0	0	0	0	k__Eukaryota;p__unidentified_Eukaryota;c__unidentified_Eukaryota
OTU_2411	0	0	1	2	0	0	1	0	0	2	4	0	k__Eukaryota;p__unidentified_Eukaryota;c__unidentified_Eukaryota
OTU_2449	0	0	0	0	0	0	0	0	0	0	0	3	k__Eukaryota;p__unidentified_Eukaryota;c__unidentified_Eukaryota
OTU_2504	0	0	0	0	0	0	0	0	0	0	0	3	k__Eukaryota;p__unidentified_Eukaryota;c__unidentified_Eukaryota
OTU_2579	0	0	0	0	1	0	2	0	1	1	0	0	k__Eukaryota;p__unidentified_Eukaryota;c__unidentified_Eukaryota
OTU_2674	0	0	0	1	0	0	0	0	0	1	0	0	k__Eukaryota;p__unidentified_Eukaryota;c__unidentified_Eukaryota
OTU_2727	0	0	0	0	0	0	1	2	0	0	3	1	k__Eukaryota;p__unidentified_Eukaryota;c__unidentified_Eukaryota
OTU_2791	0	0	0	0	0	0	0	1	0	0	1	0	k__Eukaryota;p__unidentified_Eukaryota;c__unidentified_Eukaryota
OTU_2805	0	0	0	0	0	4	2	0	1	0	0	0	k__Eukaryota;p__unidentified_Eukaryota;c__unidentified_Eukaryota
OTU_2808	0	0	0	0	0	2	2	0	0	0	0	1	k__Eukaryota;p__unidentified_Eukaryota;c__unidentified_Eukaryota
OTU_2867	0	0	0	0	0	0	0	3	0	0	0	0	k__Eukaryota;p__unidentified_Eukaryota;c__unidentified_Eukaryota
OTU_2943	0	0	1	0	2	0	0	0	1	0	0	0	k__Eukaryota;p__unidentified_Eukaryota;c__unidentified_Eukaryota
OTU_2969	1	0	0	0	0	0	0	0	0	1	0	0	k__Eukaryota;p__unidentified_Eukaryota;c__unidentified_Eukaryota
OTU_3048	1	0	2	0	0	0	0	0	0	2	0	0	k__Eukaryota;p__unidentified_Eukaryota;c__unidentified_Eukaryota
OTU_3059	0	0	0	0	0	0	0	0	0	0	1	1	k__Eukaryota;p__unidentified_Eukaryota;c__unidentified_Eukaryota
OTU_3184	0	0	0	0	0	0	4	0	0	0	1	0	k__Eukaryota;p__unidentified_Eukaryota;c__unidentified_Eukaryota
OTU_3263	0	0	0	0	0	0	0	0	0	0	0	2	k__Eukaryota;p__unidentified_Eukaryota;c__unidentified_Eukaryota
OTU_3272	0	0	0	0	0	0	0	0	0	0	0	5	k__Eukaryota;p__unidentified_Eukaryota;c__unidentified_Eukaryota
OTU_3313	0	0	0	0	0	0	1	1	0	0	0	0	k__Eukaryota;p__unidentified_Eukaryota;c__unidentified_Eukaryota
OTU_3413	0	0	0	1	0	1	0	0	0	0	0	0	k__Eukaryota;p__unidentified_Eukaryota;c__unidentified_Eukaryota
OTU_3479	3	0	0	1	1	0	0	0	0	0	0	0	k__Eukaryota;p__unidentified_Eukaryota;c__unidentified_Eukaryota
OTU_3521	0	0	0	0	0	0	0	0	0	0	2	1	k__Eukaryota;p__unidentified_Eukaryota;c__unidentified_Eukaryota
OTU_3679	0	0	0	0	0	0	0	0	0	0	1	1	k__Eukaryota;p__unidentified_Eukaryota;c__unidentified_Eukaryota
OTU_3797	0	0	0	2	0	0	0	0	0	0	0	1	k__Eukaryota;p__unidentified_Eukaryota;c__unidentified_Eukaryota
OTU_3816	0	0	0	0	0	0	0	0	0	0	3	0	k__Eukaryota;p__unidentified_Eukaryota;c__unidentified_Eukaryota
OTU_3908	0	0	0	0	0	0	0	0	0	0	1	2	k__Eukaryota;p__unidentified_Eukaryota;c__unidentified_Eukaryota
OTU_3912	0	0	0	0	0	0	0	0	0	0	0	2	k__Eukaryota;p__unidentified_Eukaryota;c__unidentified_Eukaryota
OTU_3601	0	2	0	0	0	0	0	0	0	0	0	0	k__Eukaryota;p__unidentified_Eukaryota;c__Spirotrichea;o__unidentified_Spirotrichea;f__unidentified_Spirotrichea;g__Uronychia;s__Uronychia_multicirrus
OTU_2767	1	0	3	0	0	0	0	0	0	0	0	0	k__Eukaryota;p__unidentified_Eukaryota;c__Spirotrichea;o__unidentified_Spirotrichea;f__unidentified_Spirotrichea;g__unidentified_Spirotrichea;s__Nothoholosticha_fasciola
OTU_3109	0	0	0	0	1	1	2	0	0	0	0	0	k__Eukaryota;p__unidentified_Eukaryota;c__Spirotrichea;o__unidentified_Spirotrichea;f__unidentified_Spirotrichea;g__Tunicothrix;s__Tunicothrix_brachysticha
OTU_257	137	72	12	7	0	7	33	12	8	9	0	1	k__Eukaryota;p__unidentified_Eukaryota;c__Spirotrichea;o__unidentified_Spirotrichea;f__unidentified_Spirotrichea;g__Trachelostyla;s__Trachelostyla_pediculiformis
OTU_2393	0	0	0	0	1	0	0	2	0	0	0	0	k__Eukaryota;p__unidentified_Eukaryota;c__Spirotrichea;o__unidentified_Spirotrichea;f__unidentified_Spirotrichea;g__Strombidium;s__Strombidium_oculatum
OTU_49	30	3	28	42	11	58	9	31	3	25	1008	730	k__Eukaryota;p__unidentified_Eukaryota;c__Spirotrichea;o__unidentified_Spirotrichea;f__unidentified_Spirotrichea;g__Strombidium
OTU_1527	4	0	1	0	1	0	0	0	4	1	0	0	k__Eukaryota;p__unidentified_Eukaryota;c__Spirotrichea;o__unidentified_Spirotrichea;f__unidentified_Spirotrichea;g__Strombidium
OTU_2956	0	0	0	0	0	0	0	0	0	0	2	0	k__Eukaryota;p__unidentified_Eukaryota;c__Spirotrichea;o__unidentified_Spirotrichea;f__unidentified_Spirotrichea;g__Strombidium
OTU_1050	0	0	0	1	0	13	0	0	0	0	0	0	k__Eukaryota;p__unidentified_Eukaryota;c__Spirotrichea;o__unidentified_Spirotrichea;f__unidentified_Spirotrichea;g__Strombidinopsis;s__Strombidinopsis_acuminata
OTU_2521	0	1	0	0	0	1	0	1	0	0	0	0	k__Eukaryota;p__unidentified_Eukaryota;c__Spirotrichea;o__unidentified_Spirotrichea;f__unidentified_Spirotrichea;g__Spirotrachelostyla;s__Spirotrachelostyla_tani
OTU_2398	0	0	0	0	0	0	0	0	0	0	2	6	k__Eukaryota;p__unidentified_Eukaryota;c__Spirotrichea;o__unidentified_Spirotrichea;f__unidentified_Spirotrichea;g__Spirotrachelostyla;s__
OTU_3423	1	1	0	1	1	0	4	0	1	1	0	0	k__Eukaryota;p__unidentified_Eukaryota;c__Spirotrichea;o__unidentified_Spirotrichea;f__unidentified_Spirotrichea;g__Spirotrachelostyla
OTU_3317	2	0	0	0	1	0	0	0	0	1	0	0	k__Eukaryota;p__unidentified_Eukaryota;c__Spirotrichea;o__unidentified_Spirotrichea;f__unidentified_Spirotrichea;g__Pseudoamphisiella;s__Pseudoamphisiella_lacazei
OTU_1406	1	1	2	15	0	0	0	1	1	0	0	0	k__Eukaryota;p__unidentified_Eukaryota;c__Spirotrichea;o__unidentified_Spirotrichea;f__unidentified_Spirotrichea;g__Pseudoamphisiella;s__Pseudoamphisiella_elongata
OTU_1966	0	1	5	0	0	0	5	2	1	0	0	0	k__Eukaryota;p__unidentified_Eukaryota;c__Spirotrichea;o__unidentified_Spirotrichea;f__unidentified_Spirotrichea;g__Pseudoamphisiella
OTU_2264	0	0	1	0	0	0	0	0	0	3	0	0	k__Eukaryota;p__unidentified_Eukaryota;c__Spirotrichea;o__unidentified_Spirotrichea;f__unidentified_Spirotrichea;g__Pseudoamphisiella
OTU_1177	1	1	0	0	0	1	7	4	0	13	0	0	k__Eukaryota;p__unidentified_Eukaryota;c__Spirotrichea;o__unidentified_Spirotrichea;f__unidentified_Spirotrichea;g__Protogastrostyla
OTU_1759	0	1	0	0	0	0	1	0	1	0	2	8	k__Eukaryota;p__unidentified_Eukaryota;c__Spirotrichea;o__unidentified_Spirotrichea;f__unidentified_Spirotrichea;g__Protocruzia;s__Protocruzia_sp.
OTU_3073	0	1	1	0	0	0	0	1	0	0	0	0	k__Eukaryota;p__unidentified_Eukaryota;c__Spirotrichea;o__unidentified_Spirotrichea;f__unidentified_Spirotrichea;g__Protocruzia;s__
OTU_3370	1	2	0	0	0	0	0	0	0	0	0	0	k__Eukaryota;p__unidentified_Eukaryota;c__Spirotrichea;o__unidentified_Spirotrichea;f__unidentified_Spirotrichea;g__Protocruzia;s__
OTU_2777	0	0	0	0	0	0	1	1	0	0	0	0	k__Eukaryota;p__unidentified_Eukaryota;c__Spirotrichea;o__unidentified_Spirotrichea;f__unidentified_Spirotrichea;g__Protocruzia
OTU_2845	0	0	0	0	0	0	0	0	0	2	0	0	k__Eukaryota;p__unidentified_Eukaryota;c__Spirotrichea;o__unidentified_Spirotrichea;f__unidentified_Spirotrichea;g__Protocruzia
OTU_3230	0	0	0	2	0	0	0	0	0	1	0	2	k__Eukaryota;p__unidentified_Eukaryota;c__Spirotrichea;o__unidentified_Spirotrichea;f__unidentified_Spirotrichea;g__Protocruzia
OTU_3651	0	0	1	0	1	0	0	3	0	0	0	0	k__Eukaryota;p__unidentified_Eukaryota;c__Spirotrichea;o__unidentified_Spirotrichea;f__unidentified_Spirotrichea;g__Protocruzia
OTU_983	0	15	0	0	0	0	0	1	1	0	0	0	k__Eukaryota;p__unidentified_Eukaryota;c__Spirotrichea;o__unidentified_Spirotrichea;f__unidentified_Spirotrichea;g__Metaurostylopsis;s__Metaurostylopsis_cheni
OTU_3678	0	3	0	0	0	0	0	0	0	0	0	0	k__Eukaryota;p__unidentified_Eukaryota;c__Spirotrichea;o__unidentified_Spirotrichea;f__unidentified_Spirotrichea;g__Metaurostylopsis
OTU_94	24	744	13	7	5	14	14	17	15	19	0	1	k__Eukaryota;p__unidentified_Eukaryota;c__Spirotrichea;o__unidentified_Spirotrichea;f__unidentified_Spirotrichea;g__Holosticha;s__
OTU_1214	2	8	5	0	5	0	27	6	2	9	0	0	k__Eukaryota;p__unidentified_Eukaryota;c__Spirotrichea;o__unidentified_Spirotrichea;f__unidentified_Spirotrichea;g__Holosticha
OTU_3648	0	8	0	2	0	1	0	2	0	0	0	0	k__Eukaryota;p__unidentified_Eukaryota;c__Spirotrichea;o__unidentified_Spirotrichea;f__unidentified_Spirotrichea;g__Holosticha
OTU_3441	0	0	0	0	1	0	0	0	0	0	2	0	k__Eukaryota;p__unidentified_Eukaryota;c__Spirotrichea;o__unidentified_Spirotrichea;f__unidentified_Spirotrichea;g__Favella;s__Favella_sp._B_type_I
OTU_1266	11	1	0	0	0	0	0	0	0	0	0	0	k__Eukaryota;p__unidentified_Eukaryota;c__Spirotrichea;o__unidentified_Spirotrichea;f__unidentified_Spirotrichea;g__Favella;s__Favella_campanula
OTU_277	0	0	0	0	0	0	0	0	0	0	95	4	k__Eukaryota;p__unidentified_Eukaryota;c__Spirotrichea;o__unidentified_Spirotrichea;f__unidentified_Spirotrichea;g__Eutintinnus;s__Eutintinnus_tenuis
OTU_273	0	0	0	0	0	0	0	0	0	0	103	21	k__Eukaryota;p__unidentified_Eukaryota;c__Spirotrichea;o__unidentified_Spirotrichea;f__unidentified_Spirotrichea;g__Eutintinnus
OTU_923	11	0	0	0	1	0	0	0	1	4	0	0	k__Eukaryota;p__unidentified_Eukaryota;c__Spirotrichea;o__unidentified_Spirotrichea;f__unidentified_Spirotrichea;g__Epiclintes;s__
OTU_1108	10	0	7	0	4	1	0	1	0	3	0	0	k__Eukaryota;p__unidentified_Eukaryota;c__Spirotrichea;o__unidentified_Spirotrichea;f__unidentified_Spirotrichea;g__Epiclintes;s__
OTU_3253	0	0	0	0	0	0	0	0	0	2	0	0	k__Eukaryota;p__unidentified_Eukaryota;c__Spirotrichea;o__unidentified_Spirotrichea;f__unidentified_Spirotrichea;g__Epiclintes;s__
OTU_3885	1	0	1	0	0	1	0	0	0	1	0	0	k__Eukaryota;p__unidentified_Eukaryota;c__Spirotrichea;o__unidentified_Spirotrichea;f__unidentified_Spirotrichea;g__Arcuseries;s__Arcuseries_petzi
OTU_3057	0	0	0	0	0	0	0	2	0	0	0	0	k__Eukaryota;p__unidentified_Eukaryota;c__Spirotrichea;o__unidentified_Spirotrichea;f__unidentified_Spirotrichea;g__Apogastrostyla;s__Apogastrostyla_rigescens
OTU_2491	1	1	2	0	0	0	1	5	0	0	0	0	k__Eukaryota;p__unidentified_Eukaryota;c__Spirotrichea;o__unidentified_Spirotrichea;f__unidentified_Spirotrichea;g__Anteholosticha;s__Anteholosticha_scutellum
OTU_917	19	1	0	4	1	0	0	1	1	2	0	0	k__Eukaryota;p__unidentified_Eukaryota;c__Spirotrichea;o__unidentified_Spirotrichea;f__unidentified_Spirotrichea;g__Amphisiella;s__
OTU_2086	0	0	1	1	1	4	0	0	0	0	0	0	k__Eukaryota;p__unidentified_Eukaryota;c__Spirotrichea;o__unidentified_Spirotrichea;f__unidentified_Spirotrichea;g__Amphisiella;s__
OTU_3204	0	0	4	0	0	0	0	0	0	0	0	0	k__Eukaryota;p__unidentified_Eukaryota;c__Spirotrichea;o__unidentified_Spirotrichea;f__unidentified_Spirotrichea;g__Amphisiella;s__
OTU_112	2	2	3	3	2	6	3	6	0	23	374	606	k__Eukaryota;p__unidentified_Eukaryota;c__Spirotrichea;o__unidentified_Spirotrichea;f__unidentified_Spirotrichea
OTU_169	20	246	10	5	4	10	13	12	21	17	0	0	k__Eukaryota;p__unidentified_Eukaryota;c__Spirotrichea;o__unidentified_Spirotrichea;f__unidentified_Spirotrichea
OTU_182	0	0	0	0	0	0	0	0	0	3	78	138	k__Eukaryota;p__unidentified_Eukaryota;c__Spirotrichea;o__unidentified_Spirotrichea;f__unidentified_Spirotrichea
OTU_260	0	0	0	0	0	5	0	0	0	0	112	4	k__Eukaryota;p__unidentified_Eukaryota;c__Spirotrichea;o__unidentified_Spirotrichea;f__unidentified_Spirotrichea
OTU_358	0	0	0	0	0	0	0	0	0	0	3	75	k__Eukaryota;p__unidentified_Eukaryota;c__Spirotrichea;o__unidentified_Spirotrichea;f__unidentified_Spirotrichea
OTU_392	0	0	0	1	0	1	1	0	0	0	15	61	k__Eukaryota;p__unidentified_Eukaryota;c__Spirotrichea;o__unidentified_Spirotrichea;f__unidentified_Spirotrichea
OTU_611	1	1	0	27	0	2	2	3	1	4	0	0	k__Eukaryota;p__unidentified_Eukaryota;c__Spirotrichea;o__unidentified_Spirotrichea;f__unidentified_Spirotrichea
OTU_691	1	4	4	1	20	0	2	2	2	0	0	0	k__Eukaryota;p__unidentified_Eukaryota;c__Spirotrichea;o__unidentified_Spirotrichea;f__unidentified_Spirotrichea
OTU_897	6	3	0	0	1	1	0	1	17	6	0	0	k__Eukaryota;p__unidentified_Eukaryota;c__Spirotrichea;o__unidentified_Spirotrichea;f__unidentified_Spirotrichea
OTU_1132	0	1	1	5	0	8	0	3	0	0	0	0	k__Eukaryota;p__unidentified_Eukaryota;c__Spirotrichea;o__unidentified_Spirotrichea;f__unidentified_Spirotrichea
OTU_1206	0	0	4	5	0	12	3	1	0	0	0	0	k__Eukaryota;p__unidentified_Eukaryota;c__Spirotrichea;o__unidentified_Spirotrichea;f__unidentified_Spirotrichea
OTU_1300	12	0	5	2	3	4	3	0	3	12	1	1	k__Eukaryota;p__unidentified_Eukaryota;c__Spirotrichea;o__unidentified_Spirotrichea;f__unidentified_Spirotrichea
OTU_1354	0	0	2	0	0	0	0	0	0	1	9	1	k__Eukaryota;p__unidentified_Eukaryota;c__Spirotrichea;o__unidentified_Spirotrichea;f__unidentified_Spirotrichea
OTU_1367	0	0	2	0	7	1	0	1	2	1	0	0	k__Eukaryota;p__unidentified_Eukaryota;c__Spirotrichea;o__unidentified_Spirotrichea;f__unidentified_Spirotrichea
OTU_1370	1	5	1	0	0	1	1	0	0	0	0	0	k__Eukaryota;p__unidentified_Eukaryota;c__Spirotrichea;o__unidentified_Spirotrichea;f__unidentified_Spirotrichea
OTU_1375	0	0	4	0	0	1	0	1	15	0	0	0	k__Eukaryota;p__unidentified_Eukaryota;c__Spirotrichea;o__unidentified_Spirotrichea;f__unidentified_Spirotrichea
OTU_1399	0	0	0	0	0	0	0	0	0	0	8	1	k__Eukaryota;p__unidentified_Eukaryota;c__Spirotrichea;o__unidentified_Spirotrichea;f__unidentified_Spirotrichea
OTU_1448	0	1	1	0	0	0	9	1	0	3	0	0	k__Eukaryota;p__unidentified_Eukaryota;c__Spirotrichea;o__unidentified_Spirotrichea;f__unidentified_Spirotrichea
OTU_1470	0	0	0	0	0	1	0	0	0	0	4	3	k__Eukaryota;p__unidentified_Eukaryota;c__Spirotrichea;o__unidentified_Spirotrichea;f__unidentified_Spirotrichea
OTU_1519	3	0	0	3	3	0	0	3	0	0	0	0	k__Eukaryota;p__unidentified_Eukaryota;c__Spirotrichea;o__unidentified_Spirotrichea;f__unidentified_Spirotrichea
OTU_1551	8	0	0	0	0	0	0	0	1	0	0	0	k__Eukaryota;p__unidentified_Eukaryota;c__Spirotrichea;o__unidentified_Spirotrichea;f__unidentified_Spirotrichea
OTU_1608	6	1	8	16	14	3	1	3	1	32	184	21	k__Eukaryota;p__unidentified_Eukaryota;c__Spirotrichea;o__unidentified_Spirotrichea;f__unidentified_Spirotrichea
OTU_1691	8	3	0	1	0	0	0	2	1	0	0	0	k__Eukaryota;p__unidentified_Eukaryota;c__Spirotrichea;o__unidentified_Spirotrichea;f__unidentified_Spirotrichea
OTU_1988	1	0	0	0	2	0	1	0	0	0	0	0	k__Eukaryota;p__unidentified_Eukaryota;c__Spirotrichea;o__unidentified_Spirotrichea;f__unidentified_Spirotrichea
OTU_2132	1	2	0	1	0	0	0	1	0	4	0	0	k__Eukaryota;p__unidentified_Eukaryota;c__Spirotrichea;o__unidentified_Spirotrichea;f__unidentified_Spirotrichea
OTU_2145	5	0	0	0	0	0	0	0	0	0	0	0	k__Eukaryota;p__unidentified_Eukaryota;c__Spirotrichea;o__unidentified_Spirotrichea;f__unidentified_Spirotrichea
OTU_2283	8	1	0	4	0	3	2	3	1	0	0	0	k__Eukaryota;p__unidentified_Eukaryota;c__Spirotrichea;o__unidentified_Spirotrichea;f__unidentified_Spirotrichea
OTU_2296	1	1	0	0	3	0	0	0	0	0	0	0	k__Eukaryota;p__unidentified_Eukaryota;c__Spirotrichea;o__unidentified_Spirotrichea;f__unidentified_Spirotrichea
OTU_2399	0	0	0	0	0	5	0	1	0	0	0	0	k__Eukaryota;p__unidentified_Eukaryota;c__Spirotrichea;o__unidentified_Spirotrichea;f__unidentified_Spirotrichea
OTU_2415	0	0	1	0	0	0	1	0	0	1	0	0	k__Eukaryota;p__unidentified_Eukaryota;c__Spirotrichea;o__unidentified_Spirotrichea;f__unidentified_Spirotrichea
OTU_2535	0	0	0	0	1	0	0	1	3	0	0	0	k__Eukaryota;p__unidentified_Eukaryota;c__Spirotrichea;o__unidentified_Spirotrichea;f__unidentified_Spirotrichea
OTU_2551	1	0	0	0	0	0	0	4	0	0	0	0	k__Eukaryota;p__unidentified_Eukaryota;c__Spirotrichea;o__unidentified_Spirotrichea;f__unidentified_Spirotrichea
OTU_2596	1	11	3	2	3	0	1	0	0	1	5	39	k__Eukaryota;p__unidentified_Eukaryota;c__Spirotrichea;o__unidentified_Spirotrichea;f__unidentified_Spirotrichea
OTU_2623	0	0	0	5	0	0	1	0	0	0	0	0	k__Eukaryota;p__unidentified_Eukaryota;c__Spirotrichea;o__unidentified_Spirotrichea;f__unidentified_Spirotrichea
OTU_2766	0	0	0	0	0	0	0	0	0	0	0	2	k__Eukaryota;p__unidentified_Eukaryota;c__Spirotrichea;o__unidentified_Spirotrichea;f__unidentified_Spirotrichea
OTU_2931	0	0	0	7	0	0	0	1	1	1	9	15	k__Eukaryota;p__unidentified_Eukaryota;c__Spirotrichea;o__unidentified_Spirotrichea;f__unidentified_Spirotrichea
OTU_2962	2	7	0	0	0	1	0	0	0	0	0	0	k__Eukaryota;p__unidentified_Eukaryota;c__Spirotrichea;o__unidentified_Spirotrichea;f__unidentified_Spirotrichea
OTU_3545	0	0	0	0	0	0	0	0	0	0	0	4	k__Eukaryota;p__unidentified_Eukaryota;c__Spirotrichea;o__unidentified_Spirotrichea;f__unidentified_Spirotrichea
OTU_3773	0	0	0	0	0	2	0	0	0	0	0	0	k__Eukaryota;p__unidentified_Eukaryota;c__Spirotrichea;o__unidentified_Spirotrichea;f__unidentified_Spirotrichea
OTU_3823	0	0	0	0	0	0	0	0	2	0	0	0	k__Eukaryota;p__unidentified_Eukaryota;c__Spirotrichea;o__unidentified_Spirotrichea;f__unidentified_Spirotrichea
OTU_3825	0	0	0	0	1	0	0	3	0	0	0	0	k__Eukaryota;p__unidentified_Eukaryota;c__Spirotrichea;o__unidentified_Spirotrichea;f__unidentified_Spirotrichea
OTU_165	1	2	2	4	1	1	280	2	3	2	0	0	k__Eukaryota;p__unidentified_Eukaryota;c__Spirotrichea;o__unidentified_Spirotrichea;f__Licnophoria;g__Licnophora;s__Licnophora_lyngbycola
OTU_560	0	1	0	0	1	2	1	42	0	0	0	0	k__Eukaryota;p__unidentified_Eukaryota;c__Spirotrichea;o__unidentified_Spirotrichea;f__Licnophoria;g__Licnophora;s__Licnophora_lyngbycola
OTU_954	1	0	0	15	0	0	1	0	2	0	0	0	k__Eukaryota;p__unidentified_Eukaryota;c__Spirotrichea;o__unidentified_Spirotrichea;f__Licnophoria;g__Licnophora;s__Licnophora_lyngbycola
OTU_1545	0	0	0	7	0	0	1	0	0	0	0	0	k__Eukaryota;p__unidentified_Eukaryota;c__Spirotrichea;o__unidentified_Spirotrichea;f__Licnophoria;g__Licnophora;s__Licnophora_lyngbycola
OTU_3588	0	0	0	0	0	0	0	0	0	4	0	0	k__Eukaryota;p__unidentified_Eukaryota;c__Spirotrichea;o__unidentified_Spirotrichea;f__Licnophoria;g__Licnophora;s__Licnophora_lyngbycola
OTU_1051	1	0	0	11	0	0	0	0	0	0	0	0	k__Eukaryota;p__unidentified_Eukaryota;c__Spirotrichea;o__unidentified_Spirotrichea;f__Licnophoria;g__Licnophora
OTU_1593	0	0	0	0	2	0	0	6	0	1	0	0	k__Eukaryota;p__unidentified_Eukaryota;c__Spirotrichea;o__unidentified_Spirotrichea;f__Euplotia;g__Euplotidium;s__Euplotidium_sp._CV-2012
OTU_898	2	2	9	0	0	0	0	0	0	0	0	0	k__Eukaryota;p__unidentified_Eukaryota;c__Spirotrichea;o__unidentified_Spirotrichea;f__Euplotia;g__Euplotes;s__Euplotes_sp._WSea3
OTU_1489	0	0	0	0	0	0	0	10	0	3	0	0	k__Eukaryota;p__unidentified_Eukaryota;c__Spirotrichea;o__unidentified_Spirotrichea;f__Euplotia;g__Euplotes;s__Euplotes_sp._SNK-2011
OTU_2064	6	0	0	0	0	0	0	0	1	0	0	0	k__Eukaryota;p__unidentified_Eukaryota;c__Spirotrichea;o__unidentified_Spirotrichea;f__Euplotia;g__Euplotes;s__Euplotes_sp._SNK-2011
OTU_3664	0	0	0	0	0	0	0	3	0	0	0	0	k__Eukaryota;p__unidentified_Eukaryota;c__Spirotrichea;o__unidentified_Spirotrichea;f__Euplotia;g__Euplotes;s__Euplotes_sp._SNK-2011
OTU_2780	0	0	0	0	0	0	0	2	0	0	0	0	k__Eukaryota;p__unidentified_Eukaryota;c__Spirotrichea;o__unidentified_Spirotrichea;f__Euplotia;g__Euplotes;s__Euplotes_petzi
OTU_3567	0	0	0	0	0	0	0	2	0	0	0	0	k__Eukaryota;p__unidentified_Eukaryota;c__Spirotrichea;o__unidentified_Spirotrichea;f__Euplotia;g__Euplotes;s__Euplotes_dammamensis
OTU_1769	0	0	4	1	0	0	0	0	0	0	0	0	k__Eukaryota;p__unidentified_Eukaryota;c__Spirotrichea;o__unidentified_Spirotrichea;f__Euplotia;g__Euplotes
OTU_3030	0	0	0	3	0	0	0	0	0	0	0	0	k__Eukaryota;p__unidentified_Eukaryota;c__Spirotrichea;o__unidentified_Spirotrichea;f__Euplotia;g__Euplotes
OTU_3232	0	0	0	0	0	0	0	7	0	0	0	0	k__Eukaryota;p__unidentified_Eukaryota;c__Spirotrichea;o__unidentified_Spirotrichea;f__Euplotia;g__Euplotes
OTU_3363	2	0	0	0	0	0	0	0	0	1	0	0	k__Eukaryota;p__unidentified_Eukaryota;c__Spirotrichea;o__unidentified_Spirotrichea;f__Euplotia;g__Euplotes
OTU_3841	0	0	0	0	0	0	0	2	0	0	0	0	k__Eukaryota;p__unidentified_Eukaryota;c__Spirotrichea;o__unidentified_Spirotrichea;f__Euplotia;g__Euplotes
OTU_2164	5	1	0	0	0	8	0	0	0	0	0	0	k__Eukaryota;p__unidentified_Eukaryota;c__Spirotrichea;o__unidentified_Spirotrichea;f__Euplotia;g__Discocephalus;s__Paradiscocephalus_elongatus
OTU_1494	5	0	0	1	0	0	1	1	1	5	0	0	k__Eukaryota;p__unidentified_Eukaryota;c__Spirotrichea;o__unidentified_Spirotrichea;f__Euplotia;g__Discocephalus;s__
OTU_2412	1	0	1	0	2	0	0	0	0	0	0	0	k__Eukaryota;p__unidentified_Eukaryota;c__Spirotrichea;o__unidentified_Spirotrichea;f__Euplotia;g__Diophrys
OTU_2643	0	3	0	0	2	0	0	0	0	0	0	0	k__Eukaryota;p__unidentified_Eukaryota;c__Spirotrichea;o__unidentified_Spirotrichea;f__Euplotia;g__Aspidisca;s__Aspidisca_hexeris
OTU_3669	0	0	1	0	0	6	0	1	0	0	0	0	k__Eukaryota;p__unidentified_Eukaryota;c__Spirotrichea;o__unidentified_Spirotrichea;f__Euplotia;g__Aspidisca;s__Aspidisca_hexeris
OTU_340	50	0	1	1	0	4	1	0	1	27	0	0	k__Eukaryota;p__unidentified_Eukaryota;c__Spirotrichea;o__unidentified_Spirotrichea;f__Euplotia;g__Aspidisca;s__Aspidisca_fusca
OTU_1623	4	1	1	0	2	3	10	0	1	6	0	0	k__Eukaryota;p__unidentified_Eukaryota;c__Spirotrichea;o__unidentified_Spirotrichea;f__Euplotia;g__Aspidisca;s__Aspidisca_fusca
OTU_1436	0	0	0	1	0	0	1	6	0	0	0	0	k__Eukaryota;p__unidentified_Eukaryota;c__Spirotrichea;o__unidentified_Spirotrichea;f__Euplotia;g__Aspidisca;s__
OTU_3047	0	0	0	0	1	0	3	2	0	0	0	0	k__Eukaryota;p__unidentified_Eukaryota;c__Spirotrichea
OTU_2614	0	0	0	0	0	4	1	0	0	0	0	0	k__Eukaryota;p__unidentified_Eukaryota;c__RM2-SGM51;o__;f__;g__;s__
OTU_2977	0	0	2	0	0	0	0	0	0	1	0	0	k__Eukaryota;p__unidentified_Eukaryota;c__RM2-SGM51;o__;f__;g__;s__
OTU_3146	0	0	0	0	1	0	0	0	0	1	0	0	k__Eukaryota;p__unidentified_Eukaryota;c__RM2-SGM51;o__;f__;g__;s__
OTU_3482	0	0	0	0	2	0	0	0	0	0	0	0	k__Eukaryota;p__unidentified_Eukaryota;c__RM2-SGM51;o__;f__;g__;s__
OTU_3729	0	0	0	0	0	1	0	0	0	1	0	0	k__Eukaryota;p__unidentified_Eukaryota;c__RM2-SGM51;o__;f__;g__;s__
OTU_3746	0	0	0	0	0	3	0	0	0	0	0	0	k__Eukaryota;p__unidentified_Eukaryota;c__RM2-SGM51;o__;f__;g__;s__
OTU_3946	0	3	0	0	0	0	0	0	0	1	0	0	k__Eukaryota;p__unidentified_Eukaryota;c__Prostomatea;o__Conthreep;f__unidentified_Conthreep;g__Prorodon;s__
OTU_1628	0	0	0	0	0	0	0	0	0	0	1	5	k__Eukaryota;p__unidentified_Eukaryota;c__Prostomatea;o__Conthreep;f__unidentified_Conthreep;g__Cryptocaryon;s__Askenasia_sp._FU44-43
OTU_614	0	0	0	1	0	0	3	0	0	0	1	21	k__Eukaryota;p__unidentified_Eukaryota;c__Prostomatea;o__Conthreep;f__unidentified_Conthreep;g__Cryptocaryon;s__
OTU_2335	0	0	1	3	1	1	0	4	0	1	0	0	k__Eukaryota;p__unidentified_Eukaryota;c__Prostomatea;o__Conthreep;f__unidentified_Conthreep;g__Cryptocaryon;s__
OTU_189	0	0	0	0	0	0	0	0	0	0	203	9	k__Eukaryota;p__unidentified_Eukaryota;c__Prostomatea;o__Conthreep;f__unidentified_Conthreep;g__Cryptocaryon
OTU_1255	0	0	0	0	0	0	0	0	0	0	13	6	k__Eukaryota;p__unidentified_Eukaryota;c__Prostomatea;o__Conthreep;f__unidentified_Conthreep;g__Cryptocaryon
OTU_2221	0	0	0	4	0	0	0	0	0	0	0	0	k__Eukaryota;p__unidentified_Eukaryota;c__Prostomatea;o__Conthreep;f__unidentified_Conthreep;g__Cryptocaryon
OTU_3436	0	0	0	0	1	0	0	0	0	3	0	0	k__Eukaryota;p__unidentified_Eukaryota;c__Prostomatea;o__Conthreep;f__unidentified_Conthreep;g__Cryptocaryon
OTU_3575	0	0	0	0	0	0	0	0	0	0	3	0	k__Eukaryota;p__unidentified_Eukaryota;c__Prostomatea;o__Conthreep;f__unidentified_Conthreep;g__Cryptocaryon
OTU_3865	0	0	1	0	0	0	1	0	1	0	0	0	k__Eukaryota;p__unidentified_Eukaryota;c__Prostomatea;o__Conthreep;f__unidentified_Conthreep;g__Cryptocaryon
OTU_3925	0	0	0	0	0	0	2	0	0	0	0	0	k__Eukaryota;p__unidentified_Eukaryota;c__Prostomatea;o__Conthreep;f__unidentified_Conthreep;g__Cryptocaryon
OTU_118	70	12	18	8	2	9	64	13	29	226	0	0	k__Eukaryota;p__unidentified_Eukaryota;c__Prostomatea;o__Conthreep;f__unidentified_Conthreep
OTU_3728	0	0	0	0	0	2	0	0	0	0	0	0	k__Eukaryota;p__unidentified_Eukaryota;c__Prostomatea;o__Conthreep;f__unidentified_Conthreep
OTU_363	0	0	1	0	0	0	0	0	0	1	3	90	k__Eukaryota;p__unidentified_Eukaryota;c__Plagiopylea;o__Plagiopylida;f__unidentified_Plagiopylida;g__Trimyema;s__Trimyema_compressum
OTU_1761	0	0	0	0	0	0	0	0	0	0	1	6	k__Eukaryota;p__unidentified_Eukaryota;c__Plagiopylea;o__Plagiopylida;f__unidentified_Plagiopylida;g__Trimyema;s__Trimyema_compressum
OTU_325	0	0	0	1	1	0	9	1	0	6	46	22	k__Eukaryota;p__unidentified_Eukaryota;c__Plagiopylea;o__Plagiopylida;f__unidentified_Plagiopylida;g__Trimyema;s__
OTU_1475	0	0	0	0	0	0	0	0	0	0	8	1	k__Eukaryota;p__unidentified_Eukaryota;c__Plagiopylea;o__Plagiopylida;f__unidentified_Plagiopylida;g__RM1-SG02;s__
OTU_2715	0	1	0	0	0	0	1	0	0	0	0	0	k__Eukaryota;p__unidentified_Eukaryota;c__Plagiopylea;o__Plagiopylida;f__unidentified_Plagiopylida;g__RM1-SG02;s__
OTU_1796	0	0	0	0	0	0	0	0	0	0	2	5	k__Eukaryota;p__unidentified_Eukaryota;c__Plagiopylea;o__Plagiopylida;f__unidentified_Plagiopylida;g__Parasonderia;s__
OTU_773	0	1	0	0	0	0	0	0	0	0	3	20	k__Eukaryota;p__unidentified_Eukaryota;c__Plagiopylea;o__Plagiopylida;f__unidentified_Plagiopylida
OTU_1638	0	0	0	0	0	1	0	0	3	5	0	0	k__Eukaryota;p__unidentified_Eukaryota;c__Plagiopylea;o__Plagiopylida;f__;g__;s__
OTU_2804	0	0	0	0	0	0	0	0	0	0	3	1	k__Eukaryota;p__unidentified_Eukaryota;c__Plagiopylea;o__Plagiopylida;f__;g__;s__
OTU_1894	0	0	0	0	0	0	2	0	0	3	0	0	k__Eukaryota;p__unidentified_Eukaryota;c__Plagiopylea
OTU_1320	5	2	0	0	0	0	0	1	4	4	0	0	k__Eukaryota;p__unidentified_Eukaryota;c__Placididea;o__unidentified_Placididea;f__unidentified_Placididea;g__unidentified_Placididea;s__Stramenopile_sp._ME5
OTU_377	57	0	2	0	13	0	1	1	0	1	0	2	k__Eukaryota;p__unidentified_Eukaryota;c__Phytomyxea;o__unidentified_Phytomyxea;f__unidentified_Phytomyxea;g__Phagomyxa;s__Phagomyxa_bellerocheae
OTU_1404	0	0	0	1	0	0	1	1	0	9	0	0	k__Eukaryota;p__unidentified_Eukaryota;c__Phytomyxea;o__unidentified_Phytomyxea;f__unidentified_Phytomyxea;g__Phagomyxa;s__Phagomyxa_bellerocheae
OTU_628	13	0	3	0	16	0	1	0	5	5	1	8	k__Eukaryota;p__unidentified_Eukaryota;c__Phytomyxea;o__unidentified_Phytomyxea;f__unidentified_Phytomyxea;g__Novel_Clade_9;s__
OTU_681	0	0	4	0	0	0	0	0	0	45	5	0	k__Eukaryota;p__unidentified_Eukaryota;c__Phytomyxea;o__unidentified_Phytomyxea;f__unidentified_Phytomyxea;g__Novel_Clade_9;s__
OTU_876	1	0	3	0	9	1	0	3	0	0	1	0	k__Eukaryota;p__unidentified_Eukaryota;c__Phytomyxea;o__unidentified_Phytomyxea;f__unidentified_Phytomyxea;g__Novel_Clade_9;s__
OTU_1460	2	0	0	0	4	2	0	0	2	0	0	0	k__Eukaryota;p__unidentified_Eukaryota;c__Phytomyxea;o__unidentified_Phytomyxea;f__unidentified_Phytomyxea;g__Novel_Clade_9;s__
OTU_1629	0	0	1	0	0	1	2	0	0	7	2	0	k__Eukaryota;p__unidentified_Eukaryota;c__Phytomyxea;o__unidentified_Phytomyxea;f__unidentified_Phytomyxea;g__Novel_Clade_9;s__
OTU_1809	3	0	1	0	0	1	0	0	2	0	0	0	k__Eukaryota;p__unidentified_Eukaryota;c__Phytomyxea;o__unidentified_Phytomyxea;f__unidentified_Phytomyxea;g__Novel_Clade_9;s__
OTU_1980	0	0	0	3	0	0	0	2	0	0	0	0	k__Eukaryota;p__unidentified_Eukaryota;c__Phytomyxea;o__unidentified_Phytomyxea;f__unidentified_Phytomyxea;g__Novel_Clade_9;s__
OTU_2106	3	0	1	0	2	0	0	1	1	2	0	0	k__Eukaryota;p__unidentified_Eukaryota;c__Phytomyxea;o__unidentified_Phytomyxea;f__unidentified_Phytomyxea;g__Novel_Clade_9;s__
OTU_2436	0	0	0	0	0	3	0	1	0	0	0	0	k__Eukaryota;p__unidentified_Eukaryota;c__Phytomyxea;o__unidentified_Phytomyxea;f__unidentified_Phytomyxea;g__Novel_Clade_9;s__
OTU_3114	0	0	0	0	0	0	0	0	3	0	0	0	k__Eukaryota;p__unidentified_Eukaryota;c__Phytomyxea;o__unidentified_Phytomyxea;f__unidentified_Phytomyxea;g__Novel_Clade_9;s__
OTU_3154	6	0	2	1	1	0	0	0	0	3	0	0	k__Eukaryota;p__unidentified_Eukaryota;c__Phytomyxea;o__unidentified_Phytomyxea;f__unidentified_Phytomyxea;g__Novel_Clade_9;s__
OTU_3201	2	0	0	0	1	0	0	0	1	2	0	1	k__Eukaryota;p__unidentified_Eukaryota;c__Phytomyxea;o__unidentified_Phytomyxea;f__unidentified_Phytomyxea;g__Novel_Clade_9;s__
OTU_3289	0	0	0	0	0	0	0	0	0	3	0	0	k__Eukaryota;p__unidentified_Eukaryota;c__Phytomyxea;o__unidentified_Phytomyxea;f__unidentified_Phytomyxea;g__Novel_Clade_9;s__
OTU_3293	0	1	0	0	2	0	0	0	1	0	0	0	k__Eukaryota;p__unidentified_Eukaryota;c__Phytomyxea;o__unidentified_Phytomyxea;f__unidentified_Phytomyxea;g__Novel_Clade_9;s__
OTU_3635	5	0	0	0	1	0	0	0	0	0	2	1	k__Eukaryota;p__unidentified_Eukaryota;c__Phytomyxea;o__unidentified_Phytomyxea;f__unidentified_Phytomyxea;g__Novel_Clade_9;s__
OTU_1518	0	0	0	0	0	3	0	1	0	1	1	8	k__Eukaryota;p__unidentified_Eukaryota;c__Phytomyxea;o__unidentified_Phytomyxea;f__unidentified_Phytomyxea;g__Maullinia;s__Maullinia_ectocarpi
OTU_3376	0	0	0	0	0	1	2	1	0	0	0	0	k__Eukaryota;p__unidentified_Eukaryota;c__Phytomyxea;o__unidentified_Phytomyxea;f__unidentified_Phytomyxea;g__Maullinia;s__Maullinia_ectocarpi
OTU_3886	0	0	0	1	0	0	1	0	0	0	1	0	k__Eukaryota;p__unidentified_Eukaryota;c__Phytomyxea;o__unidentified_Phytomyxea;f__unidentified_Phytomyxea;g__Maullinia;s__Maullinia_ectocarpi
OTU_1188	0	0	0	0	0	0	0	1	0	5	0	13	k__Eukaryota;p__unidentified_Eukaryota;c__Phytomyxea;o__unidentified_Phytomyxea;f__unidentified_Phytomyxea;g__Maullinia;s__
OTU_1352	4	0	1	0	0	2	0	0	0	1	0	2	k__Eukaryota;p__unidentified_Eukaryota;c__Phytomyxea;o__unidentified_Phytomyxea;f__unidentified_Phytomyxea
OTU_3578	0	0	0	0	0	3	0	2	0	0	1	1	k__Eukaryota;p__unidentified_Eukaryota;c__Phytomyxea;o__unidentified_Phytomyxea;f__unidentified_Phytomyxea
OTU_409	1	0	4	0	0	2	5	1	0	54	0	1	k__Eukaryota;p__unidentified_Eukaryota;c__Phytomyxea;o__;f__;g__;s__
OTU_1135	0	0	0	0	1	3	6	0	0	0	0	0	k__Eukaryota;p__unidentified_Eukaryota;c__Phytomyxea;o__;f__;g__;s__
OTU_1319	5	0	6	0	1	0	1	0	1	3	0	1	k__Eukaryota;p__unidentified_Eukaryota;c__Phytomyxea;o__;f__;g__;s__
OTU_1724	0	0	1	0	0	0	5	0	0	1	0	0	k__Eukaryota;p__unidentified_Eukaryota;c__Phytomyxea;o__;f__;g__;s__
OTU_3207	0	0	0	1	0	0	0	5	0	1	0	0	k__Eukaryota;p__unidentified_Eukaryota;c__Phytomyxea;o__;f__;g__;s__
OTU_1597	0	0	0	0	1	0	0	0	4	1	0	0	k__Eukaryota;p__unidentified_Eukaryota;c__Phytomyxea
OTU_1828	0	0	1	0	0	2	0	0	0	1	2	0	k__Eukaryota;p__unidentified_Eukaryota;c__Phytomyxea
OTU_3653	0	0	0	0	0	0	0	2	0	0	0	0	k__Eukaryota;p__unidentified_Eukaryota;c__Phytomyxea
OTU_1742	0	1	1	4	0	0	1	0	0	0	0	0	k__Eukaryota;p__unidentified_Eukaryota;c__Phyllopharyngea;o__Conthreep;f__unidentified_Conthreep;g__Dysteria;s__Dysteria_nabia
OTU_507	0	40	3	2	1	3	3	4	2	3	0	2	k__Eukaryota;p__unidentified_Eukaryota;c__Phyllopharyngea;o__Conthreep;f__unidentified_Conthreep;g__Dysteria;s__
OTU_2555	0	0	0	0	0	0	0	8	0	0	0	0	k__Eukaryota;p__unidentified_Eukaryota;c__Phyllopharyngea;o__Conthreep;f__unidentified_Conthreep;g__Dysteria;s__
OTU_1827	0	0	0	0	0	0	0	0	2	3	0	0	k__Eukaryota;p__unidentified_Eukaryota;c__Phyllopharyngea;o__Conthreep;f__unidentified_Conthreep;g__Dysteria
OTU_1905	0	0	0	5	0	0	0	0	0	0	0	0	k__Eukaryota;p__unidentified_Eukaryota;c__Phyllopharyngea;o__Conthreep;f__unidentified_Conthreep;g__Dysteria
OTU_1430	0	10	1	0	0	0	0	0	1	0	0	0	k__Eukaryota;p__unidentified_Eukaryota;c__Phyllopharyngea;o__Conthreep;f__unidentified_Conthreep;g__Chlamydodon;s__Chlamydodon_salinus
OTU_1486	0	8	0	0	0	0	0	1	0	1	0	0	k__Eukaryota;p__unidentified_Eukaryota;c__Phyllopharyngea;o__Conthreep;f__unidentified_Conthreep;g__Chlamydodon;s__Chlamydodon_salinus
OTU_1787	0	14	0	0	0	0	0	0	0	0	0	0	k__Eukaryota;p__unidentified_Eukaryota;c__Phyllopharyngea;o__Conthreep;f__unidentified_Conthreep;g__Chlamydodon;s__Chlamydodon_paramnemosyne
OTU_1756	2	11	0	0	0	1	0	1	0	1	0	0	k__Eukaryota;p__unidentified_Eukaryota;c__Phyllopharyngea;o__Conthreep;f__unidentified_Conthreep;g__Chlamydodon
OTU_2814	0	0	0	0	0	1	1	0	0	1	0	0	k__Eukaryota;p__unidentified_Eukaryota;c__Phyllopharyngea;o__Conthreep;f__unidentified_Conthreep;g__Acineta;s__
OTU_1431	0	0	0	0	0	0	0	0	0	0	4	8	k__Eukaryota;p__unidentified_Eukaryota;c__Phyllopharyngea;o__Conthreep;f__unidentified_Conthreep;g__Acineta
OTU_2390	0	0	4	0	0	0	0	1	0	0	0	0	k__Eukaryota;p__unidentified_Eukaryota;c__Phyllopharyngea;o__Conthreep;f__unidentified_Conthreep
OTU_3554	0	0	0	0	0	2	2	0	0	0	1	3	k__Eukaryota;p__unidentified_Eukaryota;c__Peronosporomycetes;o__unidentified_Peronosporomycetes;f__unidentified_Peronosporomycetes;g__Olpidiopsis;s__
OTU_626	2	1	2	3	1	0	17	1	0	4	3	1	k__Eukaryota;p__unidentified_Eukaryota;c__Peronosporomycetes;o__unidentified_Peronosporomycetes;f__unidentified_Peronosporomycetes;g__Olpidiopsis
OTU_1640	3	0	0	2	1	0	0	0	1	3	3	0	k__Eukaryota;p__unidentified_Eukaryota;c__Peronosporomycetes;o__unidentified_Peronosporomycetes;f__unidentified_Peronosporomycetes;g__Olpidiopsis
OTU_1307	6	0	0	1	0	1	1	0	0	1	0	0	k__Eukaryota;p__unidentified_Eukaryota;c__Peronosporomycetes;o__unidentified_Peronosporomycetes;f__unidentified_Peronosporomycetes;g__Haptoglossa;s__Haptoglossa_heterospora
OTU_2989	0	0	1	0	0	1	0	0	0	0	1	0	k__Eukaryota;p__unidentified_Eukaryota;c__Peronosporomycetes;o__unidentified_Peronosporomycetes;f__unidentified_Peronosporomycetes;g__Haptoglossa
OTU_2269	0	0	0	0	0	0	0	0	0	5	0	0	k__Eukaryota;p__unidentified_Eukaryota;c__Peronosporomycetes;o__unidentified_Peronosporomycetes;f__unidentified_Peronosporomycetes;g__Halodaphnea;s__Halodaphnea_panulirata
OTU_2138	0	0	0	0	1	0	0	0	0	4	0	0	k__Eukaryota;p__unidentified_Eukaryota;c__Peronosporomycetes;o__unidentified_Peronosporomycetes;f__unidentified_Peronosporomycetes;g__Halodaphnea;s__
OTU_2430	0	0	0	0	0	2	1	0	0	0	0	0	k__Eukaryota;p__unidentified_Eukaryota;c__Peronosporomycetes;o__unidentified_Peronosporomycetes;f__unidentified_Peronosporomycetes;g__Halodaphnea
OTU_2870	1	0	1	0	2	1	0	0	0	0	0	0	k__Eukaryota;p__unidentified_Eukaryota;c__Peronosporomycetes;o__unidentified_Peronosporomycetes;f__unidentified_Peronosporomycetes;g__Eurychasma;s__Eurychasma_dicksonii
OTU_2214	0	0	0	0	1	1	0	0	5	1	0	0	k__Eukaryota;p__unidentified_Eukaryota;c__Peronosporomycetes;o__unidentified_Peronosporomycetes;f__unidentified_Peronosporomycetes;g__Atkinsiella;s__Atkinsiella_dubia
OTU_80	38	11	702	18	14	14	13	20	13	34	29	88	k__Eukaryota;p__unidentified_Eukaryota;c__Peronosporomycetes;o__unidentified_Peronosporomycetes;f__unidentified_Peronosporomycetes
OTU_781	1	0	0	0	1	5	0	31	0	0	0	0	k__Eukaryota;p__unidentified_Eukaryota;c__Peronosporomycetes;o__unidentified_Peronosporomycetes;f__unidentified_Peronosporomycetes
OTU_784	15	1	3	1	22	1	4	2	4	15	1	0	k__Eukaryota;p__unidentified_Eukaryota;c__Peronosporomycetes;o__unidentified_Peronosporomycetes;f__unidentified_Peronosporomycetes
OTU_818	5	0	1	3	4	1	1	0	10	1	2	0	k__Eukaryota;p__unidentified_Eukaryota;c__Peronosporomycetes;o__unidentified_Peronosporomycetes;f__unidentified_Peronosporomycetes
OTU_856	1	0	4	4	1	1	0	1	1	9	12	8	k__Eukaryota;p__unidentified_Eukaryota;c__Peronosporomycetes;o__unidentified_Peronosporomycetes;f__unidentified_Peronosporomycetes
OTU_887	1	0	1	1	0	1	0	2	0	16	0	0	k__Eukaryota;p__unidentified_Eukaryota;c__Peronosporomycetes;o__unidentified_Peronosporomycetes;f__unidentified_Peronosporomycetes
OTU_1219	0	0	0	3	0	1	1	5	0	4	0	4	k__Eukaryota;p__unidentified_Eukaryota;c__Peronosporomycetes;o__unidentified_Peronosporomycetes;f__unidentified_Peronosporomycetes
OTU_1509	0	0	0	1	0	0	0	8	0	0	0	0	k__Eukaryota;p__unidentified_Eukaryota;c__Peronosporomycetes;o__unidentified_Peronosporomycetes;f__unidentified_Peronosporomycetes
OTU_1520	0	0	0	0	0	0	6	1	0	0	0	0	k__Eukaryota;p__unidentified_Eukaryota;c__Peronosporomycetes;o__unidentified_Peronosporomycetes;f__unidentified_Peronosporomycetes
OTU_1588	1	1	0	0	0	1	3	1	0	1	0	0	k__Eukaryota;p__unidentified_Eukaryota;c__Peronosporomycetes;o__unidentified_Peronosporomycetes;f__unidentified_Peronosporomycetes
OTU_1911	0	0	0	0	0	0	0	4	1	0	0	0	k__Eukaryota;p__unidentified_Eukaryota;c__Peronosporomycetes;o__unidentified_Peronosporomycetes;f__unidentified_Peronosporomycetes
OTU_1952	0	0	2	2	0	0	0	0	0	1	0	0	k__Eukaryota;p__unidentified_Eukaryota;c__Peronosporomycetes;o__unidentified_Peronosporomycetes;f__unidentified_Peronosporomycetes
OTU_2595	1	0	1	0	0	2	0	0	0	0	0	1	k__Eukaryota;p__unidentified_Eukaryota;c__Peronosporomycetes;o__unidentified_Peronosporomycetes;f__unidentified_Peronosporomycetes
OTU_2942	0	1	0	0	0	0	0	0	2	2	0	0	k__Eukaryota;p__unidentified_Eukaryota;c__Peronosporomycetes;o__unidentified_Peronosporomycetes;f__unidentified_Peronosporomycetes
OTU_3252	0	0	0	0	0	2	0	0	0	0	0	0	k__Eukaryota;p__unidentified_Eukaryota;c__Peronosporomycetes;o__unidentified_Peronosporomycetes;f__unidentified_Peronosporomycetes
OTU_3514	0	0	2	0	0	0	0	0	0	0	0	0	k__Eukaryota;p__unidentified_Eukaryota;c__Peronosporomycetes;o__unidentified_Peronosporomycetes;f__unidentified_Peronosporomycetes
OTU_3542	0	0	0	0	0	0	0	0	0	0	1	2	k__Eukaryota;p__unidentified_Eukaryota;c__Peronosporomycetes;o__unidentified_Peronosporomycetes;f__unidentified_Peronosporomycetes
OTU_3579	2	0	0	0	0	0	0	0	0	0	0	0	k__Eukaryota;p__unidentified_Eukaryota;c__Peronosporomycetes;o__unidentified_Peronosporomycetes;f__unidentified_Peronosporomycetes
OTU_3633	0	0	0	0	1	0	0	0	0	0	1	0	k__Eukaryota;p__unidentified_Eukaryota;c__Peronosporomycetes;o__unidentified_Peronosporomycetes;f__unidentified_Peronosporomycetes
OTU_3650	0	0	0	0	0	0	0	0	3	0	0	0	k__Eukaryota;p__unidentified_Eukaryota;c__Peronosporomycetes;o__unidentified_Peronosporomycetes;f__unidentified_Peronosporomycetes
OTU_859	0	0	0	1	0	2	0	0	0	0	9	11	k__Eukaryota;p__unidentified_Eukaryota;c__Peronosporomycetes;o__;f__;g__;s__
OTU_1700	1	6	1	0	0	0	0	0	1	0	0	4	k__Eukaryota;p__unidentified_Eukaryota;c__Peronosporomycetes;o__;f__;g__;s__
OTU_3419	0	0	0	0	0	0	0	0	0	0	1	1	k__Eukaryota;p__unidentified_Eukaryota;c__Peronosporomycetes;o__;f__;g__;s__
OTU_3477	0	0	0	0	0	0	0	0	0	0	0	3	k__Eukaryota;p__unidentified_Eukaryota;c__Peronosporomycetes;o__;f__;g__;s__
OTU_569	9	0	2	15	7	0	3	2	1	19	0	1	k__Eukaryota;p__unidentified_Eukaryota;c__Peronosporomycetes
OTU_1497	0	0	0	0	0	0	0	0	0	0	1	6	k__Eukaryota;p__unidentified_Eukaryota;c__Peronosporomycetes
OTU_2610	0	0	0	1	0	0	4	0	0	0	0	0	k__Eukaryota;p__unidentified_Eukaryota;c__Peronosporomycetes
OTU_2647	0	0	0	0	0	1	0	4	0	0	0	0	k__Eukaryota;p__unidentified_Eukaryota;c__Peronosporomycetes
OTU_2668	0	0	0	0	0	0	0	0	0	3	0	0	k__Eukaryota;p__unidentified_Eukaryota;c__Peronosporomycetes
OTU_3493	0	0	0	0	0	0	0	0	2	2	0	0	k__Eukaryota;p__unidentified_Eukaryota;c__Peronosporomycetes
OTU_3594	0	0	0	1	0	1	0	0	0	0	0	1	k__Eukaryota;p__unidentified_Eukaryota;c__Peronosporomycetes
OTU_57	2	18	1374	10	3	3	7	5	1	3	0	0	k__Eukaryota;p__unidentified_Eukaryota;c__Oligohymenophorea;o__Conthreep;f__unidentified_Conthreep;g__Zoothamnium;s__Zoothamnium_niveum
OTU_304	0	0	10	75	0	0	0	1	0	0	0	0	k__Eukaryota;p__unidentified_Eukaryota;c__Oligohymenophorea;o__Conthreep;f__unidentified_Conthreep;g__Zoothamnium
OTU_3245	0	0	0	1	0	0	1	0	0	0	0	0	k__Eukaryota;p__unidentified_Eukaryota;c__Oligohymenophorea;o__Conthreep;f__unidentified_Conthreep;g__Vaginicola;s__
OTU_263	1	110	3	1	5	9	3	5	4	4	0	0	k__Eukaryota;p__unidentified_Eukaryota;c__Oligohymenophorea;o__Conthreep;f__unidentified_Conthreep;g__unidentified_Conthreep;s__Paranassula_sp._FSP2007122008
OTU_2585	0	0	0	0	1	0	0	0	0	3	0	0	k__Eukaryota;p__unidentified_Eukaryota;c__Oligohymenophorea;o__Conthreep;f__unidentified_Conthreep;g__Sathrophilus;s__Sathrophilus_holtae
OTU_217	1	3	154	1	0	0	0	0	1	0	0	0	k__Eukaryota;p__unidentified_Eukaryota;c__Oligohymenophorea;o__Conthreep;f__unidentified_Conthreep;g__Pseudovorticella;s__
OTU_64	11	15	782	4	7	17	15	22	6	9	14	551	k__Eukaryota;p__unidentified_Eukaryota;c__Oligohymenophorea;o__Conthreep;f__unidentified_Conthreep;g__Pseudocohnilembus
OTU_2744	0	0	3	0	0	0	0	0	0	0	0	0	k__Eukaryota;p__unidentified_Eukaryota;c__Oligohymenophorea;o__Conthreep;f__unidentified_Conthreep;g__Pseudocohnilembus
OTU_1818	0	0	0	0	0	5	0	0	0	0	0	0	k__Eukaryota;p__unidentified_Eukaryota;c__Oligohymenophorea;o__Conthreep;f__unidentified_Conthreep;g__Porpostoma;s__Porpostoma_notata
OTU_1174	0	0	0	0	0	0	0	0	2	0	2	7	k__Eukaryota;p__unidentified_Eukaryota;c__Oligohymenophorea;o__Conthreep;f__unidentified_Conthreep;g__Philasterides;s__Philasterides_armatalis
OTU_2034	0	10	0	0	1	0	1	6	0	1	0	0	k__Eukaryota;p__unidentified_Eukaryota;c__Oligohymenophorea;o__Conthreep;f__unidentified_Conthreep;g__Philaster;s__Scuticociliatia_sp._Acropora/ciliate_2-1/CHN/2009
OTU_1351	0	1	1	0	4	0	0	0	1	3	0	0	k__Eukaryota;p__unidentified_Eukaryota;c__Oligohymenophorea;o__Conthreep;f__unidentified_Conthreep;g__Paratetrahymena;s__Paratetrahymena_sp._JJG-2008
OTU_1813	0	4	0	2	0	0	0	0	1	1	0	0	k__Eukaryota;p__unidentified_Eukaryota;c__Oligohymenophorea;o__Conthreep;f__unidentified_Conthreep;g__Paranophrys;s__Paranophrys_magna
OTU_3427	0	1	1	0	0	0	0	0	0	0	0	0	k__Eukaryota;p__unidentified_Eukaryota;c__Oligohymenophorea;o__Conthreep;f__unidentified_Conthreep;g__Metanophrys;s__Metanophrys_sinensis
OTU_2358	0	0	0	0	0	0	0	3	0	0	0	0	k__Eukaryota;p__unidentified_Eukaryota;c__Oligohymenophorea;o__Conthreep;f__unidentified_Conthreep;g__Hyalophysa
OTU_337	4	3	4	4	53	5	5	4	0	20	0	0	k__Eukaryota;p__unidentified_Eukaryota;c__Oligohymenophorea;o__Conthreep;f__unidentified_Conthreep;g__Homalogastra;s__
OTU_2803	0	0	0	0	0	2	0	0	0	0	0	0	k__Eukaryota;p__unidentified_Eukaryota;c__Oligohymenophorea;o__Conthreep;f__unidentified_Conthreep;g__Homalogastra;s__
OTU_34	30	2535	45	32	29	34	25	52	43	31	0	0	k__Eukaryota;p__unidentified_Eukaryota;c__Oligohymenophorea;o__Conthreep;f__unidentified_Conthreep;g__Frontonia
OTU_1471	0	0	13	0	0	0	0	0	0	0	0	0	k__Eukaryota;p__unidentified_Eukaryota;c__Oligohymenophorea;o__Conthreep;f__unidentified_Conthreep;g__Cothurnia;s__
OTU_3133	3	0	1	1	0	0	0	0	1	2	0	0	k__Eukaryota;p__unidentified_Eukaryota;c__Oligohymenophorea;o__Conthreep;f__unidentified_Conthreep;g__Cothurnia;s__
OTU_3836	0	0	2	0	0	2	0	0	0	0	0	0	k__Eukaryota;p__unidentified_Eukaryota;c__Oligohymenophorea;o__Conthreep;f__unidentified_Conthreep;g__Cothurnia
OTU_556	0	2	41	1	0	1	1	1	1	0	0	0	k__Eukaryota;p__unidentified_Eukaryota;c__Oligohymenophorea;o__Conthreep;f__unidentified_Conthreep;g__Cohnilembus;s__Cohnilembus_verminus
OTU_505	2	33	1	0	0	0	1	3	0	0	0	0	k__Eukaryota;p__unidentified_Eukaryota;c__Oligohymenophorea;o__Conthreep;f__unidentified_Conthreep;g__Cardiostomatella
OTU_657	1	1	2	26	0	0	0	0	0	0	0	0	k__Eukaryota;p__unidentified_Eukaryota;c__Oligohymenophorea;o__Conthreep;f__unidentified_Conthreep
OTU_849	0	0	2	13	0	0	1	0	0	0	0	0	k__Eukaryota;p__unidentified_Eukaryota;c__Oligohymenophorea;o__Conthreep;f__unidentified_Conthreep
OTU_1160	0	0	0	0	0	1	0	1	0	14	0	0	k__Eukaryota;p__unidentified_Eukaryota;c__Oligohymenophorea;o__Conthreep;f__unidentified_Conthreep
OTU_1337	0	0	0	0	0	14	0	0	0	0	0	0	k__Eukaryota;p__unidentified_Eukaryota;c__Oligohymenophorea;o__Conthreep;f__unidentified_Conthreep
OTU_2515	0	0	0	3	0	0	0	0	0	0	0	0	k__Eukaryota;p__unidentified_Eukaryota;c__Oligohymenophorea;o__Conthreep;f__unidentified_Conthreep
OTU_2564	0	0	1	0	0	0	2	0	0	0	0	0	k__Eukaryota;p__unidentified_Eukaryota;c__Oligohymenophorea;o__Conthreep;f__unidentified_Conthreep
OTU_2593	0	0	0	0	0	0	0	0	4	0	0	0	k__Eukaryota;p__unidentified_Eukaryota;c__Oligohymenophorea;o__Conthreep;f__unidentified_Conthreep
OTU_2952	0	0	0	0	0	0	0	3	0	0	0	0	k__Eukaryota;p__unidentified_Eukaryota;c__Oligohymenophorea;o__Conthreep;f__unidentified_Conthreep
OTU_3019	0	0	0	0	0	3	0	0	0	0	0	0	k__Eukaryota;p__unidentified_Eukaryota;c__Oligohymenophorea;o__Conthreep;f__unidentified_Conthreep
OTU_3051	0	0	2	0	0	0	0	0	0	0	0	0	k__Eukaryota;p__unidentified_Eukaryota;c__Oligohymenophorea;o__Conthreep;f__unidentified_Conthreep
OTU_3169	2	1	0	0	0	0	1	1	2	0	0	0	k__Eukaryota;p__unidentified_Eukaryota;c__Oligohymenophorea;o__Conthreep;f__unidentified_Conthreep
OTU_3756	0	0	0	0	0	0	3	0	0	0	0	0	k__Eukaryota;p__unidentified_Eukaryota;c__Oligohymenophorea;o__Conthreep;f__unidentified_Conthreep
OTU_3895	0	0	0	2	0	0	0	0	0	0	0	0	k__Eukaryota;p__unidentified_Eukaryota;c__Oligohymenophorea;o__Conthreep;f__unidentified_Conthreep
OTU_286	0	0	0	0	0	0	1	0	0	0	14	148	k__Eukaryota;p__unidentified_Eukaryota;c__Oligohymenophorea;o__Conthreep;f__;g__;s__
OTU_679	0	0	0	0	0	0	0	0	0	0	12	61	k__Eukaryota;p__unidentified_Eukaryota;c__Oligohymenophorea;o__Conthreep;f__;g__;s__
OTU_1349	0	0	0	0	0	0	0	0	0	0	2	6	k__Eukaryota;p__unidentified_Eukaryota;c__Oligohymenophorea;o__Conthreep;f__;g__;s__
OTU_2460	0	0	0	0	0	0	0	1	0	0	4	5	k__Eukaryota;p__unidentified_Eukaryota;c__Oligohymenophorea;o__Conthreep;f__;g__;s__
OTU_2468	0	0	0	0	0	0	0	0	0	0	4	6	k__Eukaryota;p__unidentified_Eukaryota;c__Oligohymenophorea;o__Conthreep;f__;g__;s__
OTU_2764	0	0	0	0	0	0	0	0	0	0	0	2	k__Eukaryota;p__unidentified_Eukaryota;c__Oligohymenophorea;o__Conthreep;f__;g__;s__
OTU_3063	0	0	0	0	0	0	0	0	0	0	0	2	k__Eukaryota;p__unidentified_Eukaryota;c__Oligohymenophorea;o__Conthreep;f__;g__;s__
OTU_3102	0	0	0	0	0	0	0	0	0	0	0	3	k__Eukaryota;p__unidentified_Eukaryota;c__Oligohymenophorea;o__Conthreep
OTU_2999	0	0	1	0	0	0	0	0	1	0	0	0	k__Eukaryota;p__unidentified_Eukaryota;c__N-Por;o__unidentified_N-Por;f__unidentified_N-Por;g__unidentified_N-Por;s__Cercozoan_amoeba_sp._ex_Porpyra_yezoensis
OTU_3795	0	0	0	1	0	0	1	0	0	0	0	0	k__Eukaryota;p__unidentified_Eukaryota;c__N-Por;o__unidentified_N-Por;f__unidentified_N-Por;g__unidentified_N-Por;s__Cercozoan_amoeba_sp._ex_Porpyra_yezoensis
OTU_1526	2	0	1	0	1	1	1	0	0	2	0	0	k__Eukaryota;p__unidentified_Eukaryota;c__N-Por;o__unidentified_N-Por;f__unidentified_N-Por;g__unidentified_N-Por
OTU_1599	1	0	1	2	0	1	0	2	0	0	0	0	k__Eukaryota;p__unidentified_Eukaryota;c__N-Por;o__unidentified_N-Por;f__unidentified_N-Por;g__unidentified_N-Por
OTU_1676	1	0	0	1	1	0	0	0	0	1	2	0	k__Eukaryota;p__unidentified_Eukaryota;c__N-Por;o__unidentified_N-Por;f__unidentified_N-Por;g__unidentified_N-Por
OTU_3794	1	0	0	0	0	0	0	0	0	2	0	0	k__Eukaryota;p__unidentified_Eukaryota;c__N-Por;o__unidentified_N-Por;f__unidentified_N-Por;g__unidentified_N-Por
OTU_2091	0	0	0	1	2	0	1	1	0	0	0	0	k__Eukaryota;p__unidentified_Eukaryota;c__Novel_Clade_Gran-4;o__unidentified_Novel_Clade_Gran-4;f__unidentified_Novel_Clade_Gran-4;g__unidentified_Novel_Clade_Gran-4;s__Exuviaella_pusilla
OTU_824	1	1	3	2	13	1	4	1	2	5	0	1	k__Eukaryota;p__unidentified_Eukaryota;c__Novel_Clade_Gran-4;o__;f__;g__;s__
OTU_2914	0	0	0	2	0	0	1	2	0	0	0	0	k__Eukaryota;p__unidentified_Eukaryota;c__Novel_Clade_Gran-4;o__;f__;g__;s__
OTU_2374	0	0	0	0	2	1	0	0	0	0	0	0	k__Eukaryota;p__unidentified_Eukaryota;c__Novel_Clade_Gran-4
OTU_2222	1	0	5	0	1	1	1	0	0	1	0	0	k__Eukaryota;p__unidentified_Eukaryota;c__Novel_Clade_Gran-3;o__;f__;g__;s__
OTU_2266	1	1	1	0	0	0	0	0	0	0	0	0	k__Eukaryota;p__unidentified_Eukaryota;c__Novel_Clade_Gran-3;o__;f__;g__;s__
OTU_2451	0	0	0	0	0	3	0	0	0	2	0	0	k__Eukaryota;p__unidentified_Eukaryota;c__Novel_Clade_Gran-3;o__;f__;g__;s__
OTU_2517	1	1	0	0	5	1	0	2	1	1	0	0	k__Eukaryota;p__unidentified_Eukaryota;c__Novel_Clade_Gran-3;o__;f__;g__;s__
OTU_2575	0	0	0	0	1	2	1	0	0	1	1	0	k__Eukaryota;p__unidentified_Eukaryota;c__Novel_Clade_Gran-3;o__;f__;g__;s__
OTU_2723	0	0	1	0	2	0	0	1	0	0	0	0	k__Eukaryota;p__unidentified_Eukaryota;c__Novel_Clade_Gran-3;o__;f__;g__;s__
OTU_3032	1	0	0	0	0	2	1	1	1	0	0	0	k__Eukaryota;p__unidentified_Eukaryota;c__Novel_Clade_Gran-3;o__;f__;g__;s__
OTU_3734	1	0	0	0	0	0	1	0	0	0	0	0	k__Eukaryota;p__unidentified_Eukaryota;c__Novel_Clade_Gran-3;o__;f__;g__;s__
OTU_3803	0	0	0	0	0	0	0	0	0	0	2	1	k__Eukaryota;p__unidentified_Eukaryota;c__Novel_Clade_Gran-3;o__;f__;g__;s__
OTU_554	6	3	1	2	3	1	0	2	1	3	5	14	k__Eukaryota;p__unidentified_Eukaryota;c__Novel_Clade_Gran-1;o__;f__;g__;s__
OTU_1185	0	0	0	1	4	1	1	1	0	1	0	0	k__Eukaryota;p__unidentified_Eukaryota;c__Novel_Clade_Gran-1;o__;f__;g__;s__
OTU_1803	1	0	1	1	0	1	1	0	2	3	0	0	k__Eukaryota;p__unidentified_Eukaryota;c__Novel_Clade_Gran-1;o__;f__;g__;s__
OTU_3465	0	0	0	0	0	0	0	0	0	2	0	0	k__Eukaryota;p__unidentified_Eukaryota;c__Novel_Clade_Gran-1;o__;f__;g__;s__
OTU_2112	0	0	1	0	0	0	0	0	0	0	1	8	k__Eukaryota;p__unidentified_Eukaryota;c__Novel_Clade_2;o__;f__;g__;s__
OTU_1997	0	0	0	0	0	0	0	0	0	0	2	3	k__Eukaryota;p__unidentified_Eukaryota;c__Novel_Clade_12;o__;f__;g__;s__
OTU_2260	0	0	0	0	0	0	0	0	0	0	3	2	k__Eukaryota;p__unidentified_Eukaryota;c__Novel_Clade_12;o__;f__;g__;s__
OTU_2341	0	0	0	0	0	0	0	0	0	0	2	1	k__Eukaryota;p__unidentified_Eukaryota;c__Novel_Clade_12;o__;f__;g__;s__
OTU_2526	0	0	0	0	0	3	1	0	0	0	0	0	k__Eukaryota;p__unidentified_Eukaryota;c__Novel_Clade_12;o__;f__;g__;s__
OTU_692	1	1	0	0	2	1	0	1	0	24	0	0	k__Eukaryota;p__unidentified_Eukaryota;c__Nassophorea;o__Conthreep;f__unidentified_Conthreep;g__Zosterodasys;s__
OTU_1690	0	6	0	0	0	0	0	0	1	0	0	0	k__Eukaryota;p__unidentified_Eukaryota;c__Nassophorea;o__Conthreep;f__unidentified_Conthreep;g__Zosterodasys
OTU_3113	0	0	0	0	0	4	0	0	0	0	0	0	k__Eukaryota;p__unidentified_Eukaryota;c__Nassophorea;o__Conthreep;f__unidentified_Conthreep;g__Zosterodasys
OTU_1563	0	0	0	0	0	1	8	0	0	0	0	0	k__Eukaryota;p__unidentified_Eukaryota;c__Nassophorea;o__Conthreep;f__unidentified_Conthreep;g__unidentified_Conthreep;s__Lopezoterenia_sp._1_WS-2012
OTU_2923	8	0	0	0	0	1	2	0	0	1	0	0	k__Eukaryota;p__unidentified_Eukaryota;c__Nassophorea;o__Conthreep;f__unidentified_Conthreep;g__unidentified_Conthreep;s__Lopezoterenia_sp._1_WS-2012
OTU_1330	8	0	0	0	2	0	0	0	0	1	0	0	k__Eukaryota;p__unidentified_Eukaryota;c__Nassophorea;o__Conthreep;f__unidentified_Conthreep
OTU_3296	0	0	0	0	0	0	2	0	0	0	0	0	k__Eukaryota;p__unidentified_Eukaryota;c__Nassophorea;o__Conthreep;f__unidentified_Conthreep
OTU_1322	2	0	0	0	0	1	0	0	1	7	0	0	k__Eukaryota;p__unidentified_Eukaryota;c__Litostomatea;o__unidentified_Litostomatea;f__unidentified_Litostomatea;g__Trachelotractus
OTU_3298	5	0	0	0	0	0	0	0	1	0	0	0	k__Eukaryota;p__unidentified_Eukaryota;c__Litostomatea;o__unidentified_Litostomatea;f__unidentified_Litostomatea;g__Litonotus;s__Litonotus_gracilis
OTU_2672	0	3	1	0	0	1	2	0	1	7	0	0	k__Eukaryota;p__unidentified_Eukaryota;c__Litostomatea;o__unidentified_Litostomatea;f__unidentified_Litostomatea;g__Litonotus;s__
OTU_548	2	34	0	0	1	5	1	0	0	1	0	0	k__Eukaryota;p__unidentified_Eukaryota;c__Litostomatea;o__unidentified_Litostomatea;f__unidentified_Litostomatea;g__Lacrymaria;s__Lacrymaria_marina
OTU_2720	0	0	0	1	0	3	2	0	3	1	0	0	k__Eukaryota;p__unidentified_Eukaryota;c__Litostomatea;o__unidentified_Litostomatea;f__unidentified_Litostomatea;g__Lacrymaria;s__Lacrymaria_marina
OTU_171	13	196	6	8	4	4	7	0	12	15	0	0	k__Eukaryota;p__unidentified_Eukaryota;c__Litostomatea;o__unidentified_Litostomatea;f__unidentified_Litostomatea;g__Epiphyllum;s__
OTU_496	0	0	0	0	0	0	0	0	0	0	46	40	k__Eukaryota;p__unidentified_Eukaryota;c__Litostomatea;o__unidentified_Litostomatea;f__unidentified_Litostomatea;g__Epiphyllum;s__
OTU_1581	1	0	0	0	0	0	8	0	1	0	0	0	k__Eukaryota;p__unidentified_Eukaryota;c__Litostomatea;o__unidentified_Litostomatea;f__unidentified_Litostomatea;g__Epiphyllum;s__
OTU_1774	1	7	0	0	0	0	0	0	1	1	0	0	k__Eukaryota;p__unidentified_Eukaryota;c__Litostomatea;o__unidentified_Litostomatea;f__unidentified_Litostomatea;g__Epiphyllum;s__
OTU_2427	1	0	1	0	1	0	0	0	0	1	0	0	k__Eukaryota;p__unidentified_Eukaryota;c__Litostomatea;o__unidentified_Litostomatea;f__unidentified_Litostomatea;g__Epiphyllum;s__
OTU_3155	1	34	2	3	2	3	4	0	7	4	0	0	k__Eukaryota;p__unidentified_Eukaryota;c__Litostomatea;o__unidentified_Litostomatea;f__unidentified_Litostomatea;g__Epiphyllum;s__
OTU_3498	0	26	0	2	1	3	1	0	1	0	0	0	k__Eukaryota;p__unidentified_Eukaryota;c__Litostomatea;o__unidentified_Litostomatea;f__unidentified_Litostomatea;g__Epiphyllum;s__
OTU_161	2	2	6	1	0	2	2	0	2	11	185	57	k__Eukaryota;p__unidentified_Eukaryota;c__Litostomatea;o__unidentified_Litostomatea;f__unidentified_Litostomatea;g__Didinium;s__
OTU_146	0	0	1	0	0	2	14	0	1	9	116	166	k__Eukaryota;p__unidentified_Eukaryota;c__Litostomatea;o__unidentified_Litostomatea;f__unidentified_Litostomatea;g__Balantidion;s__Balantidion_pellucidum
OTU_105	31	437	22	10	11	29	23	1	20	24	0	0	k__Eukaryota;p__unidentified_Eukaryota;c__Litostomatea;o__unidentified_Litostomatea;f__unidentified_Litostomatea
OTU_472	1	1	0	0	1	0	52	0	2	2	0	0	k__Eukaryota;p__unidentified_Eukaryota;c__Litostomatea;o__unidentified_Litostomatea;f__unidentified_Litostomatea
OTU_734	0	0	0	0	0	0	0	0	0	0	4	21	k__Eukaryota;p__unidentified_Eukaryota;c__Litostomatea;o__unidentified_Litostomatea;f__unidentified_Litostomatea
OTU_1556	0	0	0	0	0	0	0	0	0	0	4	8	k__Eukaryota;p__unidentified_Eukaryota;c__Litostomatea;o__unidentified_Litostomatea;f__unidentified_Litostomatea
OTU_1780	0	3	0	4	0	3	13	0	2	3	0	0	k__Eukaryota;p__unidentified_Eukaryota;c__Litostomatea;o__unidentified_Litostomatea;f__unidentified_Litostomatea
OTU_2023	1	0	0	0	0	1	0	0	4	1	0	0	k__Eukaryota;p__unidentified_Eukaryota;c__Litostomatea;o__unidentified_Litostomatea;f__unidentified_Litostomatea
OTU_2340	1	0	0	0	0	8	2	0	1	0	0	0	k__Eukaryota;p__unidentified_Eukaryota;c__Litostomatea;o__unidentified_Litostomatea;f__unidentified_Litostomatea
OTU_2353	1	0	0	0	2	0	0	0	0	0	0	0	k__Eukaryota;p__unidentified_Eukaryota;c__Litostomatea;o__unidentified_Litostomatea;f__unidentified_Litostomatea
OTU_2400	0	1	0	1	1	0	1	0	0	5	0	0	k__Eukaryota;p__unidentified_Eukaryota;c__Litostomatea;o__unidentified_Litostomatea;f__unidentified_Litostomatea
OTU_2751	0	0	0	0	1	0	0	0	1	0	0	0	k__Eukaryota;p__unidentified_Eukaryota;c__Litostomatea;o__unidentified_Litostomatea;f__unidentified_Litostomatea
OTU_2760	0	0	0	2	1	1	0	0	1	0	0	0	k__Eukaryota;p__unidentified_Eukaryota;c__Litostomatea;o__unidentified_Litostomatea;f__unidentified_Litostomatea
OTU_2848	1	1	0	0	1	0	0	0	0	1	0	0	k__Eukaryota;p__unidentified_Eukaryota;c__Litostomatea;o__unidentified_Litostomatea;f__unidentified_Litostomatea
OTU_3314	0	2	1	0	0	3	0	0	0	0	0	0	k__Eukaryota;p__unidentified_Eukaryota;c__Litostomatea;o__unidentified_Litostomatea;f__unidentified_Litostomatea
OTU_3738	0	0	0	1	0	0	2	0	2	0	0	0	k__Eukaryota;p__unidentified_Eukaryota;c__Litostomatea;o__unidentified_Litostomatea;f__unidentified_Litostomatea
OTU_3845	0	1	0	0	0	0	2	0	0	0	0	0	k__Eukaryota;p__unidentified_Eukaryota;c__Litostomatea;o__unidentified_Litostomatea;f__unidentified_Litostomatea
OTU_3850	0	0	0	0	0	1	0	0	1	2	0	0	k__Eukaryota;p__unidentified_Eukaryota;c__Litostomatea;o__unidentified_Litostomatea;f__unidentified_Litostomatea
OTU_2666	3	0	0	0	0	0	0	0	0	0	0	0	k__Eukaryota;p__unidentified_Eukaryota;c__Litostomatea;o__unidentified_Litostomatea;f__Mesodiniidae;g__;s__
OTU_1157	1	1	0	0	5	1	0	1	1	4	1	3	k__Eukaryota;p__unidentified_Eukaryota;c__Labyrinthulomycetes;o__unidentified_Labyrinthulomycetes;f__unidentified_Labyrinthulomycetes;g__TAGIRI-17;s__
OTU_1573	1	1	0	0	0	1	2	5	0	1	4	0	k__Eukaryota;p__unidentified_Eukaryota;c__Labyrinthulomycetes;o__unidentified_Labyrinthulomycetes;f__unidentified_Labyrinthulomycetes;g__TAGIRI-17;s__
OTU_1819	1	0	0	0	0	0	0	0	0	0	3	2	k__Eukaryota;p__unidentified_Eukaryota;c__Labyrinthulomycetes;o__unidentified_Labyrinthulomycetes;f__unidentified_Labyrinthulomycetes;g__TAGIRI-17;s__
OTU_1832	0	0	0	0	0	0	0	0	0	0	2	3	k__Eukaryota;p__unidentified_Eukaryota;c__Labyrinthulomycetes;o__unidentified_Labyrinthulomycetes;f__unidentified_Labyrinthulomycetes;g__TAGIRI-17;s__
OTU_1992	0	0	0	0	0	1	0	1	0	0	1	2	k__Eukaryota;p__unidentified_Eukaryota;c__Labyrinthulomycetes;o__unidentified_Labyrinthulomycetes;f__unidentified_Labyrinthulomycetes;g__TAGIRI-17;s__
OTU_2285	0	0	0	2	0	0	0	0	0	1	0	0	k__Eukaryota;p__unidentified_Eukaryota;c__Labyrinthulomycetes;o__unidentified_Labyrinthulomycetes;f__unidentified_Labyrinthulomycetes;g__TAGIRI-17;s__
OTU_2476	0	0	0	1	0	0	2	0	0	2	0	0	k__Eukaryota;p__unidentified_Eukaryota;c__Labyrinthulomycetes;o__unidentified_Labyrinthulomycetes;f__unidentified_Labyrinthulomycetes;g__TAGIRI-17;s__
OTU_2897	0	0	0	0	0	2	0	2	0	0	0	0	k__Eukaryota;p__unidentified_Eukaryota;c__Labyrinthulomycetes;o__unidentified_Labyrinthulomycetes;f__unidentified_Labyrinthulomycetes;g__TAGIRI-17;s__
OTU_3131	0	0	0	0	0	0	2	0	0	0	0	0	k__Eukaryota;p__unidentified_Eukaryota;c__Labyrinthulomycetes;o__unidentified_Labyrinthulomycetes;f__unidentified_Labyrinthulomycetes;g__TAGIRI-17;s__
OTU_3284	0	0	0	0	0	1	0	0	0	2	0	0	k__Eukaryota;p__unidentified_Eukaryota;c__Labyrinthulomycetes;o__unidentified_Labyrinthulomycetes;f__unidentified_Labyrinthulomycetes;g__TAGIRI-17;s__
OTU_3726	0	0	0	0	0	2	0	0	0	0	0	0	k__Eukaryota;p__unidentified_Eukaryota;c__Labyrinthulomycetes;o__unidentified_Labyrinthulomycetes;f__unidentified_Labyrinthulomycetes;g__TAGIRI-17;s__
OTU_3817	0	0	0	0	0	2	1	0	0	0	0	0	k__Eukaryota;p__unidentified_Eukaryota;c__Labyrinthulomycetes;o__unidentified_Labyrinthulomycetes;f__unidentified_Labyrinthulomycetes;g__TAGIRI-17;s__
OTU_3495	0	0	0	0	0	0	0	0	0	0	0	2	k__Eukaryota;p__unidentified_Eukaryota;c__Labyrinthulomycetes;o__unidentified_Labyrinthulomycetes;f__unidentified_Labyrinthulomycetes;g__TAGIRI-15;s__
OTU_3757	0	0	0	0	0	1	0	0	0	1	0	0	k__Eukaryota;p__unidentified_Eukaryota;c__Labyrinthulomycetes;o__unidentified_Labyrinthulomycetes;f__unidentified_Labyrinthulomycetes;g__TAGIRI-15;s__
OTU_1079	0	0	0	3	0	0	0	16	0	0	2	1	k__Eukaryota;p__unidentified_Eukaryota;c__Labyrinthulomycetes;o__unidentified_Labyrinthulomycetes;f__unidentified_Labyrinthulomycetes;g__PW19;s__Oblongichytrium_sp._PBS06
OTU_1778	2	0	0	0	0	0	3	0	0	8	0	0	k__Eukaryota;p__unidentified_Eukaryota;c__Labyrinthulomycetes;o__unidentified_Labyrinthulomycetes;f__unidentified_Labyrinthulomycetes;g__PW19;s__Oblongichytrium_sp._PBS06
OTU_709	0	2	1	0	1	1	3	27	1	0	2	2	k__Eukaryota;p__unidentified_Eukaryota;c__Labyrinthulomycetes;o__unidentified_Labyrinthulomycetes;f__unidentified_Labyrinthulomycetes;g__PW19
OTU_1162	1	0	1	0	0	0	5	0	0	3	1	1	k__Eukaryota;p__unidentified_Eukaryota;c__Labyrinthulomycetes;o__unidentified_Labyrinthulomycetes;f__unidentified_Labyrinthulomycetes;g__PW19
OTU_1243	2	0	0	0	0	3	8	5	0	0	0	0	k__Eukaryota;p__unidentified_Eukaryota;c__Labyrinthulomycetes;o__unidentified_Labyrinthulomycetes;f__unidentified_Labyrinthulomycetes;g__PW19
OTU_1451	0	0	0	1	0	3	6	1	0	3	3	4	k__Eukaryota;p__unidentified_Eukaryota;c__Labyrinthulomycetes;o__unidentified_Labyrinthulomycetes;f__unidentified_Labyrinthulomycetes;g__PW19
OTU_2315	1	1	0	0	2	0	2	0	0	0	0	0	k__Eukaryota;p__unidentified_Eukaryota;c__Labyrinthulomycetes;o__unidentified_Labyrinthulomycetes;f__unidentified_Labyrinthulomycetes;g__PW19
OTU_2587	2	0	1	0	0	0	7	0	0	0	0	0	k__Eukaryota;p__unidentified_Eukaryota;c__Labyrinthulomycetes;o__unidentified_Labyrinthulomycetes;f__unidentified_Labyrinthulomycetes;g__PW19
OTU_2796	0	0	0	0	0	0	6	0	0	0	0	0	k__Eukaryota;p__unidentified_Eukaryota;c__Labyrinthulomycetes;o__unidentified_Labyrinthulomycetes;f__unidentified_Labyrinthulomycetes;g__PW19
OTU_2932	0	0	2	0	0	0	1	1	0	2	0	0	k__Eukaryota;p__unidentified_Eukaryota;c__Labyrinthulomycetes;o__unidentified_Labyrinthulomycetes;f__unidentified_Labyrinthulomycetes;g__PW19
OTU_3327	0	0	1	0	0	0	0	1	0	1	1	0	k__Eukaryota;p__unidentified_Eukaryota;c__Labyrinthulomycetes;o__unidentified_Labyrinthulomycetes;f__unidentified_Labyrinthulomycetes;g__PW19
OTU_3870	0	0	0	0	1	0	2	0	0	1	0	1	k__Eukaryota;p__unidentified_Eukaryota;c__Labyrinthulomycetes;o__unidentified_Labyrinthulomycetes;f__unidentified_Labyrinthulomycetes;g__PW19
OTU_2321	0	1	0	0	0	0	0	0	0	4	0	0	k__Eukaryota;p__unidentified_Eukaryota;c__Labyrinthulomycetes;o__unidentified_Labyrinthulomycetes;f__unidentified_Labyrinthulomycetes;g__D2P04F01;s__Oblongichytrium_sp._SEK_714
OTU_1421	3	0	1	2	6	1	1	2	1	6	1	0	k__Eukaryota;p__unidentified_Eukaryota;c__Labyrinthulomycetes;o__unidentified_Labyrinthulomycetes;f__unidentified_Labyrinthulomycetes;g__D2P04F01;s__
OTU_1435	7	1	1	0	2	2	1	0	0	6	0	0	k__Eukaryota;p__unidentified_Eukaryota;c__Labyrinthulomycetes;o__unidentified_Labyrinthulomycetes;f__unidentified_Labyrinthulomycetes;g__D2P04F01;s__
OTU_2675	0	0	0	0	0	2	3	0	0	0	0	1	k__Eukaryota;p__unidentified_Eukaryota;c__Labyrinthulomycetes;o__unidentified_Labyrinthulomycetes;f__unidentified_Labyrinthulomycetes;g__D2P04F01
OTU_1139	0	0	0	0	0	1	1	3	0	0	1	5	k__Eukaryota;p__unidentified_Eukaryota;c__Labyrinthulomycetes;o__unidentified_Labyrinthulomycetes;f__unidentified_Labyrinthulomycetes
OTU_1281	2	0	3	0	2	6	1	6	0	6	0	6	k__Eukaryota;p__unidentified_Eukaryota;c__Labyrinthulomycetes;o__unidentified_Labyrinthulomycetes;f__unidentified_Labyrinthulomycetes
OTU_1619	0	0	0	0	0	0	0	0	0	2	1	8	k__Eukaryota;p__unidentified_Eukaryota;c__Labyrinthulomycetes;o__unidentified_Labyrinthulomycetes;f__unidentified_Labyrinthulomycetes
OTU_1650	0	0	0	1	0	7	0	2	0	0	3	0	k__Eukaryota;p__unidentified_Eukaryota;c__Labyrinthulomycetes;o__unidentified_Labyrinthulomycetes;f__unidentified_Labyrinthulomycetes
OTU_2282	0	0	0	1	0	1	0	0	0	0	0	8	k__Eukaryota;p__unidentified_Eukaryota;c__Labyrinthulomycetes;o__unidentified_Labyrinthulomycetes;f__unidentified_Labyrinthulomycetes
OTU_2355	0	0	2	1	0	0	3	0	0	0	0	0	k__Eukaryota;p__unidentified_Eukaryota;c__Labyrinthulomycetes;o__unidentified_Labyrinthulomycetes;f__unidentified_Labyrinthulomycetes
OTU_2543	0	0	3	0	0	1	0	1	0	0	0	0	k__Eukaryota;p__unidentified_Eukaryota;c__Labyrinthulomycetes;o__unidentified_Labyrinthulomycetes;f__unidentified_Labyrinthulomycetes
OTU_2558	0	0	0	0	2	0	2	0	0	0	0	1	k__Eukaryota;p__unidentified_Eukaryota;c__Labyrinthulomycetes;o__unidentified_Labyrinthulomycetes;f__unidentified_Labyrinthulomycetes
OTU_2828	0	0	1	0	0	0	0	0	0	3	0	0	k__Eukaryota;p__unidentified_Eukaryota;c__Labyrinthulomycetes;o__unidentified_Labyrinthulomycetes;f__unidentified_Labyrinthulomycetes
OTU_2912	0	0	0	2	0	2	2	0	0	1	0	0	k__Eukaryota;p__unidentified_Eukaryota;c__Labyrinthulomycetes;o__unidentified_Labyrinthulomycetes;f__unidentified_Labyrinthulomycetes
OTU_2928	0	0	1	0	0	0	0	0	2	0	0	0	k__Eukaryota;p__unidentified_Eukaryota;c__Labyrinthulomycetes;o__unidentified_Labyrinthulomycetes;f__unidentified_Labyrinthulomycetes
OTU_3447	0	0	0	0	0	0	0	0	0	2	0	0	k__Eukaryota;p__unidentified_Eukaryota;c__Labyrinthulomycetes;o__unidentified_Labyrinthulomycetes;f__unidentified_Labyrinthulomycetes
OTU_3455	1	0	0	0	0	0	0	0	0	0	3	1	k__Eukaryota;p__unidentified_Eukaryota;c__Labyrinthulomycetes;o__unidentified_Labyrinthulomycetes;f__unidentified_Labyrinthulomycetes
OTU_3577	0	0	1	0	0	0	0	2	1	0	1	4	k__Eukaryota;p__unidentified_Eukaryota;c__Labyrinthulomycetes;o__unidentified_Labyrinthulomycetes;f__unidentified_Labyrinthulomycetes
OTU_3923	0	1	0	0	0	0	1	2	0	0	0	1	k__Eukaryota;p__unidentified_Eukaryota;c__Labyrinthulomycetes;o__unidentified_Labyrinthulomycetes;f__unidentified_Labyrinthulomycetes
OTU_1342	2	0	0	0	0	0	0	0	0	0	12	17	k__Eukaryota;p__unidentified_Eukaryota;c__Labyrinthulomycetes;o__unidentified_Labyrinthulomycetes;f__Thraustochytriaceae;g__Thraustochytrium;s__Thraustochytrium_sp._HK10
OTU_3561	0	0	0	0	0	0	1	0	0	0	1	0	k__Eukaryota;p__unidentified_Eukaryota;c__Labyrinthulomycetes;o__unidentified_Labyrinthulomycetes;f__Thraustochytriaceae;g__Thraustochytrium;s__Thraustochytrium_pachydermum
OTU_425	0	1	0	0	0	0	0	1	0	0	44	43	k__Eukaryota;p__unidentified_Eukaryota;c__Labyrinthulomycetes;o__unidentified_Labyrinthulomycetes;f__Thraustochytriaceae;g__Thraustochytrium;s__Thraustochytriidae_sp._SEK_705
OTU_2337	0	0	0	0	0	0	0	0	0	0	2	3	k__Eukaryota;p__unidentified_Eukaryota;c__Labyrinthulomycetes;o__unidentified_Labyrinthulomycetes;f__Thraustochytriaceae;g__Thraustochytrium;s__Thraustochytriidae_sp._SEK_705
OTU_1244	1	0	0	0	0	1	0	0	1	0	38	3	k__Eukaryota;p__unidentified_Eukaryota;c__Labyrinthulomycetes;o__unidentified_Labyrinthulomycetes;f__Thraustochytriaceae;g__Thraustochytrium;s__Thraustochytriidae_sp._KB_39
OTU_2396	0	0	0	0	0	0	0	0	0	0	1	3	k__Eukaryota;p__unidentified_Eukaryota;c__Labyrinthulomycetes;o__unidentified_Labyrinthulomycetes;f__Thraustochytriaceae;g__Thraustochytrium;s__Thraustochytriidae_sp._KB_39
OTU_3599	0	0	1	0	0	0	0	0	0	0	10	2	k__Eukaryota;p__unidentified_Eukaryota;c__Labyrinthulomycetes;o__unidentified_Labyrinthulomycetes;f__Thraustochytriaceae;g__Thraustochytrium;s__Thraustochytriidae_sp._KB_39
OTU_1345	0	0	0	1	2	0	1	1	0	6	1	1	k__Eukaryota;p__unidentified_Eukaryota;c__Labyrinthulomycetes;o__unidentified_Labyrinthulomycetes;f__Thraustochytriaceae;g__Thraustochytrium;s__Oblongichytrium_sp._PBS05
OTU_1465	0	1	1	0	0	0	2	0	0	1	3	5	k__Eukaryota;p__unidentified_Eukaryota;c__Labyrinthulomycetes;o__unidentified_Labyrinthulomycetes;f__Thraustochytriaceae;g__Thraustochytrium;s__Oblongichytrium_sp._PBS05
OTU_3397	0	0	1	0	0	0	0	0	0	1	6	17	k__Eukaryota;p__unidentified_Eukaryota;c__Labyrinthulomycetes;o__unidentified_Labyrinthulomycetes;f__Thraustochytriaceae;g__Thraustochytrium;s__
OTU_2522	0	0	0	0	1	0	1	0	0	1	0	0	k__Eukaryota;p__unidentified_Eukaryota;c__Labyrinthulomycetes;o__unidentified_Labyrinthulomycetes;f__Thraustochytriaceae;g__Schizochytrium;s__Oblongichytrium_sp._SEK_710
OTU_1602	0	0	0	1	0	0	1	0	0	6	0	0	k__Eukaryota;p__unidentified_Eukaryota;c__Labyrinthulomycetes;o__unidentified_Labyrinthulomycetes;f__Thraustochytriaceae;g__Schizochytrium;s__Oblongichytrium_sp._SEK_709
OTU_568	16	1	0	0	7	0	1	0	6	2	0	6	k__Eukaryota;p__unidentified_Eukaryota;c__Labyrinthulomycetes;o__unidentified_Labyrinthulomycetes;f__Thraustochytriaceae;g__Labyrinthuloides;s__Thraustochytriidae_sp._SEK_690
OTU_1838	0	0	0	0	0	3	0	0	0	0	1	0	k__Eukaryota;p__unidentified_Eukaryota;c__Labyrinthulomycetes;o__unidentified_Labyrinthulomycetes;f__Thraustochytriaceae;g__Labyrinthuloides
OTU_1789	0	0	0	0	0	0	0	0	0	0	0	6	k__Eukaryota;p__unidentified_Eukaryota;c__Labyrinthulomycetes;o__unidentified_Labyrinthulomycetes;f__Thraustochytriaceae;g__BS1;s__Thraustochytriidae_sp._KB8
OTU_1621	0	0	0	0	0	0	0	0	0	0	0	5	k__Eukaryota;p__unidentified_Eukaryota;c__Labyrinthulomycetes;o__unidentified_Labyrinthulomycetes;f__Thraustochytriaceae;g__BS1;s__
OTU_3181	0	0	0	0	0	0	0	0	0	2	0	1	k__Eukaryota;p__unidentified_Eukaryota;c__Labyrinthulomycetes;o__unidentified_Labyrinthulomycetes;f__Thraustochytriaceae;g__BS1;s__
OTU_367	25	5	12	10	15	12	30	18	14	23	73	147	k__Eukaryota;p__unidentified_Eukaryota;c__Labyrinthulomycetes;o__unidentified_Labyrinthulomycetes;f__Thraustochytriaceae;g__Aplanochytrium;s__Aplanochytrium_sp._S2128
OTU_1456	0	0	1	0	0	0	0	0	1	6	0	0	k__Eukaryota;p__unidentified_Eukaryota;c__Labyrinthulomycetes;o__unidentified_Labyrinthulomycetes;f__Thraustochytriaceae;g__Aplanochytrium;s__Aplanochytrium_sp._ANT10.3
OTU_1557	1	0	0	0	2	3	0	0	2	0	2	0	k__Eukaryota;p__unidentified_Eukaryota;c__Labyrinthulomycetes;o__unidentified_Labyrinthulomycetes;f__Thraustochytriaceae;g__Aplanochytrium;s__Aplanochytrium_sp._ANT10.3
OTU_3198	0	0	0	0	0	1	0	0	1	0	0	0	k__Eukaryota;p__unidentified_Eukaryota;c__Labyrinthulomycetes;o__unidentified_Labyrinthulomycetes;f__Thraustochytriaceae;g__Aplanochytrium;s__Aplanochytrium_sp._ANT10.3
OTU_282	1	1	6	6	4	3	3	4	7	4	33	93	k__Eukaryota;p__unidentified_Eukaryota;c__Labyrinthulomycetes;o__unidentified_Labyrinthulomycetes;f__Thraustochytriaceae;g__Aplanochytrium;s__
OTU_915	3	5	3	4	5	11	2	7	6	4	23	39	k__Eukaryota;p__unidentified_Eukaryota;c__Labyrinthulomycetes;o__unidentified_Labyrinthulomycetes;f__Thraustochytriaceae;g__Aplanochytrium;s__
OTU_1926	3	1	1	0	1	0	1	2	5	3	0	1	k__Eukaryota;p__unidentified_Eukaryota;c__Labyrinthulomycetes;o__unidentified_Labyrinthulomycetes;f__Thraustochytriaceae;g__Aplanochytrium;s__
OTU_2937	0	0	0	0	0	0	0	0	1	1	0	0	k__Eukaryota;p__unidentified_Eukaryota;c__Labyrinthulomycetes;o__unidentified_Labyrinthulomycetes;f__Thraustochytriaceae;g__Aplanochytrium;s__
OTU_589	14	3	1	2	0	3	3	2	4	3	1	15	k__Eukaryota;p__unidentified_Eukaryota;c__Labyrinthulomycetes;o__unidentified_Labyrinthulomycetes;f__Thraustochytriaceae;g__Aplanochytrium
OTU_658	9	2	1	1	2	3	3	2	13	9	1	11	k__Eukaryota;p__unidentified_Eukaryota;c__Labyrinthulomycetes;o__unidentified_Labyrinthulomycetes;f__Thraustochytriaceae;g__Aplanochytrium
OTU_872	8	1	2	7	4	6	4	5	5	5	6	13	k__Eukaryota;p__unidentified_Eukaryota;c__Labyrinthulomycetes;o__unidentified_Labyrinthulomycetes;f__Thraustochytriaceae;g__Aplanochytrium
OTU_1229	12	2	3	1	6	3	9	8	4	12	15	27	k__Eukaryota;p__unidentified_Eukaryota;c__Labyrinthulomycetes;o__unidentified_Labyrinthulomycetes;f__Thraustochytriaceae;g__Aplanochytrium
OTU_1325	0	0	0	0	0	0	0	1	0	0	6	0	k__Eukaryota;p__unidentified_Eukaryota;c__Labyrinthulomycetes;o__unidentified_Labyrinthulomycetes;f__Thraustochytriaceae;g__Aplanochytrium
OTU_1522	0	0	0	0	0	0	0	0	0	0	0	7	k__Eukaryota;p__unidentified_Eukaryota;c__Labyrinthulomycetes;o__unidentified_Labyrinthulomycetes;f__Thraustochytriaceae;g__Aplanochytrium
OTU_2188	1	0	0	1	0	1	0	0	5	0	0	0	k__Eukaryota;p__unidentified_Eukaryota;c__Labyrinthulomycetes;o__unidentified_Labyrinthulomycetes;f__Thraustochytriaceae;g__Aplanochytrium
OTU_2312	3	0	0	0	1	2	2	0	3	5	1	0	k__Eukaryota;p__unidentified_Eukaryota;c__Labyrinthulomycetes;o__unidentified_Labyrinthulomycetes;f__Thraustochytriaceae;g__Aplanochytrium
OTU_2538	0	0	0	0	1	0	0	0	1	0	0	1	k__Eukaryota;p__unidentified_Eukaryota;c__Labyrinthulomycetes;o__unidentified_Labyrinthulomycetes;f__Thraustochytriaceae;g__Aplanochytrium
OTU_862	0	0	0	0	1	1	5	0	0	11	4	0	k__Eukaryota;p__unidentified_Eukaryota;c__Labyrinthulomycetes;o__unidentified_Labyrinthulomycetes;f__Thraustochytriaceae
OTU_1316	0	0	0	0	0	0	0	9	0	0	0	0	k__Eukaryota;p__unidentified_Eukaryota;c__Labyrinthulomycetes;o__unidentified_Labyrinthulomycetes;f__Thraustochytriaceae
OTU_2653	0	0	0	0	1	0	2	0	0	0	1	0	k__Eukaryota;p__unidentified_Eukaryota;c__Labyrinthulomycetes;o__unidentified_Labyrinthulomycetes;f__Thraustochytriaceae
OTU_3362	2	0	0	0	0	0	0	0	0	0	0	0	k__Eukaryota;p__unidentified_Eukaryota;c__Labyrinthulomycetes;o__unidentified_Labyrinthulomycetes;f__Thraustochytriaceae
OTU_2304	0	0	1	0	3	0	0	0	0	0	0	0	k__Eukaryota;p__unidentified_Eukaryota;c__Labyrinthulomycetes;o__unidentified_Labyrinthulomycetes;f__Labyrinthulaceae;g__Labyrinthula;s__Labyrinthula_sp._LTH/AF12B
OTU_77	79	9	896	4	4	6	5	6	4	8	0	0	k__Eukaryota;p__unidentified_Eukaryota;c__Labyrinthulomycetes;o__unidentified_Labyrinthulomycetes;f__Labyrinthulaceae;g__Labyrinthula;s__
OTU_1147	1	0	36	0	0	0	0	0	0	0	0	0	k__Eukaryota;p__unidentified_Eukaryota;c__Labyrinthulomycetes;o__unidentified_Labyrinthulomycetes;f__Labyrinthulaceae;g__Labyrinthula;s__
OTU_1686	0	0	0	0	0	0	0	7	0	0	0	0	k__Eukaryota;p__unidentified_Eukaryota;c__Labyrinthulomycetes;o__unidentified_Labyrinthulomycetes;f__Labyrinthulaceae;g__Labyrinthula;s__
OTU_1928	1	0	3	0	0	0	0	0	2	0	0	0	k__Eukaryota;p__unidentified_Eukaryota;c__Labyrinthulomycetes;o__unidentified_Labyrinthulomycetes;f__Labyrinthulaceae;g__Labyrinthula;s__
OTU_2890	0	0	0	0	0	0	0	2	0	0	0	0	k__Eukaryota;p__unidentified_Eukaryota;c__Labyrinthulomycetes;o__unidentified_Labyrinthulomycetes;f__Labyrinthulaceae;g__Labyrinthula;s__
OTU_563	71	0	1	2	0	0	0	1	1	2	0	0	k__Eukaryota;p__unidentified_Eukaryota;c__Labyrinthulomycetes;o__unidentified_Labyrinthulomycetes;f__Labyrinthulaceae;g__Labyrinthula
OTU_807	30	0	0	0	1	0	0	0	0	0	0	0	k__Eukaryota;p__unidentified_Eukaryota;c__Labyrinthulomycetes;o__unidentified_Labyrinthulomycetes;f__Labyrinthulaceae;g__Labyrinthula
OTU_1092	0	0	25	0	0	0	0	0	0	0	0	0	k__Eukaryota;p__unidentified_Eukaryota;c__Labyrinthulomycetes;o__unidentified_Labyrinthulomycetes;f__Labyrinthulaceae;g__Labyrinthula
OTU_803	0	1	0	0	0	3	1	1	0	1	3	14	k__Eukaryota;p__unidentified_Eukaryota;c__Labyrinthulomycetes;o__unidentified_Labyrinthulomycetes
OTU_1090	0	0	0	0	0	1	5	1	0	0	10	4	k__Eukaryota;p__unidentified_Eukaryota;c__Labyrinthulomycetes;o__unidentified_Labyrinthulomycetes
OTU_1738	2	1	1	0	3	0	0	0	2	0	0	0	k__Eukaryota;p__unidentified_Eukaryota;c__Labyrinthulomycetes;o__unidentified_Labyrinthulomycetes
OTU_1925	1	0	0	2	0	1	0	0	7	0	0	0	k__Eukaryota;p__unidentified_Eukaryota;c__Labyrinthulomycetes;o__unidentified_Labyrinthulomycetes
OTU_2797	1	0	0	0	0	0	0	0	0	0	0	2	k__Eukaryota;p__unidentified_Eukaryota;c__Labyrinthulomycetes;o__unidentified_Labyrinthulomycetes
OTU_3076	3	0	0	0	2	2	1	2	2	0	3	4	k__Eukaryota;p__unidentified_Eukaryota;c__Labyrinthulomycetes;o__unidentified_Labyrinthulomycetes
OTU_3527	0	0	0	1	0	0	0	1	0	0	0	2	k__Eukaryota;p__unidentified_Eukaryota;c__Labyrinthulomycetes;o__unidentified_Labyrinthulomycetes
OTU_1744	2	0	1	0	1	0	2	0	3	5	1	0	k__Eukaryota;p__unidentified_Eukaryota;c__Labyrinthulomycetes
OTU_1866	3	0	0	0	1	0	0	0	2	1	1	0	k__Eukaryota;p__unidentified_Eukaryota;c__Labyrinthulomycetes
OTU_2644	1	4	0	0	0	0	0	0	4	0	0	0	k__Eukaryota;p__unidentified_Eukaryota;c__Labyrinthulomycetes
OTU_1496	2	18	1	2	2	1	2	0	1	11	0	0	k__Eukaryota;p__unidentified_Eukaryota;c__Karyorelictea;o__unidentified_Karyorelictea;f__unidentified_Karyorelictea;g__Tracheloraphis;s__
OTU_3549	1	0	0	0	0	0	3	0	0	5	0	0	k__Eukaryota;p__unidentified_Eukaryota;c__Karyorelictea;o__unidentified_Karyorelictea;f__unidentified_Karyorelictea;g__Tracheloraphis;s__
OTU_3407	0	0	0	0	1	0	0	0	0	3	0	0	k__Eukaryota;p__unidentified_Eukaryota;c__Karyorelictea;o__unidentified_Karyorelictea;f__unidentified_Karyorelictea;g__Tracheloraphis
OTU_3226	0	0	0	0	0	1	3	0	0	1	0	0	k__Eukaryota;p__unidentified_Eukaryota;c__Karyorelictea;o__unidentified_Karyorelictea;f__unidentified_Karyorelictea;g__Kovalevaia;s__Kovalevaia_sulcata
OTU_3387	2	0	0	0	0	0	0	0	0	0	0	0	k__Eukaryota;p__unidentified_Eukaryota;c__Karyorelictea;o__unidentified_Karyorelictea;f__unidentified_Karyorelictea
OTU_1890	0	0	0	0	0	0	0	0	1	0	1	4	k__Eukaryota;p__unidentified_Eukaryota;c__JJP-2003;o__unidentified_JJP-2003;f__unidentified_JJP-2003;g__unidentified_JJP-2003
OTU_2659	0	0	0	0	2	0	0	0	0	0	1	0	k__Eukaryota;p__unidentified_Eukaryota;c__JJP-2003;o__unidentified_JJP-2003;f__unidentified_JJP-2003;g__unidentified_JJP-2003
OTU_2019	0	1	0	0	1	1	1	1	3	1	0	2	k__Eukaryota;p__unidentified_Eukaryota;c__Ichthyosporea;o__Rhinosporideacae;f__;g__;s__
OTU_1198	1	0	1	0	2	0	8	0	1	1	1	3	k__Eukaryota;p__unidentified_Eukaryota;c__Ichthyophonae;o__Pseudoperkinsidae;f__unidentified_Pseudoperkinsidae
OTU_603	0	0	0	7	0	5	0	1	0	0	1	17	k__Eukaryota;p__unidentified_Eukaryota;c__Ichthyophonae;o__Pseudoperkinsidae
OTU_925	0	0	0	0	0	5	4	5	0	3	2	0	k__Eukaryota;p__unidentified_Eukaryota;c__Ichthyophonae;o__Abeoformidae;f__unidentified_Abeoformidae;g__Pirum;s__
OTU_1906	0	0	0	0	0	0	2	1	0	0	1	1	k__Eukaryota;p__unidentified_Eukaryota;c__Ichthyophonae;o__Abeoformidae;f__unidentified_Abeoformidae;g__Pirum;s__
OTU_2209	0	0	0	0	0	0	0	0	0	0	0	3	k__Eukaryota;p__unidentified_Eukaryota;c__Ichthyophonae;o__Abeoformidae;f__unidentified_Abeoformidae;g__Pirum;s__
OTU_1697	0	0	0	0	0	0	0	0	0	0	0	5	k__Eukaryota;p__unidentified_Eukaryota;c__Ichthyophonae;o__Abeoformidae;f__unidentified_Abeoformidae;g__Pirum
OTU_1189	0	0	3	0	1	2	0	2	0	0	4	11	k__Eukaryota;p__unidentified_Eukaryota;c__Ichthyophonae;o__Abeoformidae;f__unidentified_Abeoformidae
OTU_3398	0	0	0	0	0	0	0	0	0	0	0	2	k__Eukaryota;p__unidentified_Eukaryota;c__Ichthyophonae
OTU_2154	0	0	0	1	0	0	0	0	0	0	1	1	k__Eukaryota;p__unidentified_Eukaryota;c__Hyphochytriomycetes;o__Hyphochytriales;f__;g__;s__
OTU_3739	0	0	1	0	0	1	2	1	0	1	0	0	k__Eukaryota;p__unidentified_Eukaryota;c__Heterotrichea;o__unidentified_Heterotrichea;f__unidentified_Heterotrichea;g__Peritromus;s__Peritromus_kahli
OTU_2002	4	0	0	0	0	0	0	0	0	0	0	0	k__Eukaryota;p__unidentified_Eukaryota;c__Heterotrichea;o__unidentified_Heterotrichea;f__unidentified_Heterotrichea;g__Maristentor;s__Maristentor_dinoferus
OTU_3255	0	0	0	3	0	1	1	0	0	0	0	0	k__Eukaryota;p__unidentified_Eukaryota;c__Heterotrichea;o__unidentified_Heterotrichea;f__unidentified_Heterotrichea;g__Eufolliculina;s__Folliculina_WWS-2008
OTU_663	2	55	0	0	2	1	1	1	1	3	0	0	k__Eukaryota;p__unidentified_Eukaryota;c__Heterotrichea;o__unidentified_Heterotrichea;f__unidentified_Heterotrichea;g__Condylostoma;s__Condylostoma_sp._CXM08110901
OTU_1142	1	14	0	0	1	0	0	0	0	0	0	0	k__Eukaryota;p__unidentified_Eukaryota;c__Heterotrichea;o__unidentified_Heterotrichea;f__unidentified_Heterotrichea;g__Condylostoma;s__Condylostoma_cf._arenarium
OTU_345	7	154	7	6	2	3	2	8	4	7	0	0	k__Eukaryota;p__unidentified_Eukaryota;c__Heterotrichea;o__unidentified_Heterotrichea;f__unidentified_Heterotrichea;g__Condylostoma
OTU_2193	1	0	0	0	2	0	0	0	0	0	0	0	k__Eukaryota;p__unidentified_Eukaryota;c__Granofilosea;o__unidentified_Granofilosea;f__unidentified_Granofilosea;g__Massisteria;s__
OTU_3060	0	0	0	1	0	0	0	0	0	0	4	2	k__Eukaryota;p__unidentified_Eukaryota;c__Granofilosea;o__unidentified_Granofilosea;f__unidentified_Granofilosea;g__Massisteria;s__
OTU_1904	0	0	0	0	0	1	0	2	0	0	3	3	k__Eukaryota;p__unidentified_Eukaryota;c__Filasterea;o__Ministeriida;f__Ministeridae;g__Ministeria;s__
OTU_2115	1	1	6	0	0	0	0	0	0	6	0	0	k__Eukaryota;p__unidentified_Eukaryota;c__Dinophyceae;o__Prorocentrales;f__unidentified_Prorocentrales;g__Prorocentrum;s__Prorocentrum_fukuyoi
OTU_2087	0	0	12	0	0	0	1	0	0	1	0	0	k__Eukaryota;p__unidentified_Eukaryota;c__Dinophyceae;o__Prorocentrales;f__unidentified_Prorocentrales;g__Prorocentrum;s__Prorocentrum_emarginatum
OTU_2901	0	0	1	0	0	0	0	0	0	0	2	0	k__Eukaryota;p__unidentified_Eukaryota;c__Dinophyceae;o__Prorocentrales;f__unidentified_Prorocentrales;g__Prorocentrum;s__Prorocentrum_emarginatum
OTU_3694	0	2	1	0	0	0	0	0	2	0	0	0	k__Eukaryota;p__unidentified_Eukaryota;c__Dinophyceae;o__Prorocentrales;f__unidentified_Prorocentrales;g__Prorocentrum;s__Prorocentrum_cf._fukuyoi_NC-2013
OTU_465	0	69	0	0	1	0	2	0	0	1	0	0	k__Eukaryota;p__unidentified_Eukaryota;c__Dinophyceae;o__Prorocentrales;f__unidentified_Prorocentrales;g__Prorocentrum;s__Dinophyceae_sp._HG167
OTU_1426	0	7	1	0	1	0	0	0	9	5	0	0	k__Eukaryota;p__unidentified_Eukaryota;c__Dinophyceae;o__Prorocentrales;f__unidentified_Prorocentrales;g__Prorocentrum;s__Dinophyceae_sp._HG167
OTU_2046	0	0	2	0	0	0	0	0	2	0	0	0	k__Eukaryota;p__unidentified_Eukaryota;c__Dinophyceae;o__Prorocentrales;f__unidentified_Prorocentrales;g__Prorocentrum;s__Dinophyceae_sp._HG167
OTU_3251	0	0	1	0	0	0	0	0	11	1	0	0	k__Eukaryota;p__unidentified_Eukaryota;c__Dinophyceae;o__Prorocentrales;f__unidentified_Prorocentrales;g__Prorocentrum;s__Dinophyceae_sp._HG167
OTU_3351	0	0	0	0	6	0	0	0	0	0	0	0	k__Eukaryota;p__unidentified_Eukaryota;c__Dinophyceae;o__Prorocentrales;f__unidentified_Prorocentrales;g__Prorocentrum;s__Dinophyceae_sp._HG167
OTU_2076	0	1	9	0	0	0	0	0	0	2	0	0	k__Eukaryota;p__unidentified_Eukaryota;c__Dinophyceae;o__Prorocentrales;f__unidentified_Prorocentrales;g__Prorocentrum;s__Dinophyceae_gen._sp._KER-01
OTU_3081	1	0	2	0	0	1	0	2	0	1	42	7	k__Eukaryota;p__unidentified_Eukaryota;c__Dinophyceae;o__Peridiniphycidae;f__Thoracosphaeraceae;g__Stoeckeria;s__Stoeckeria_algicida
OTU_2454	14	4	41	26	21	48	20	29	10	41	932	821	k__Eukaryota;p__unidentified_Eukaryota;c__Dinophyceae;o__Peridiniphycidae;f__Thoracosphaeraceae;g__Scrippsiella;s__Scrippsiella_trochoidea
OTU_942	1	1	6	7	2	7	7	3	0	18	3	10	k__Eukaryota;p__unidentified_Eukaryota;c__Dinophyceae;o__Peridiniphycidae;f__Thoracosphaeraceae;g__Scrippsiella;s__
OTU_537	0	0	0	0	0	0	0	7	0	0	5	44	k__Eukaryota;p__unidentified_Eukaryota;c__Dinophyceae;o__Peridiniphycidae;f__Thoracosphaeraceae;g__Oodinium;s__
OTU_24	72	34	295	104	164	217	181	235	42	605	3317	1996	k__Eukaryota;p__unidentified_Eukaryota;c__Dinophyceae;o__Peridiniphycidae;f__Thoracosphaeraceae;g__;s__
OTU_3752	32	4	78	51	60	78	66	166	16	117	1755	1528	k__Eukaryota;p__unidentified_Eukaryota;c__Dinophyceae;o__Peridiniphycidae;f__Thoracosphaeraceae;g__;s__
OTU_3046	1	0	1	0	0	0	0	0	1	0	3	2	k__Eukaryota;p__unidentified_Eukaryota;c__Dinophyceae;o__Peridiniales;f__unidentified_Peridiniales;g__unidentified_Peridiniales
OTU_248	3	2	0	7	3	7	5	3	0	1	88	60	k__Eukaryota;p__unidentified_Eukaryota;c__Dinophyceae;o__Peridiniales;f__unidentified_Peridiniales;g__Protoperidinium;s__Protoperidinium_monovelum
OTU_388	5	1	9	1	17	0	2	3	0	5	20	22	k__Eukaryota;p__unidentified_Eukaryota;c__Dinophyceae;o__Peridiniales;f__unidentified_Peridiniales;g__Protoperidinium;s__Protoperidinium_monovelum
OTU_716	0	0	0	0	0	0	0	0	0	0	62	1	k__Eukaryota;p__unidentified_Eukaryota;c__Dinophyceae;o__Peridiniales;f__unidentified_Peridiniales;g__Protoperidinium;s__Protoperidinium_conicum
OTU_552	3	0	6	5	6	5	10	3	1	5	9	4	k__Eukaryota;p__unidentified_Eukaryota;c__Dinophyceae;o__Peridiniales;f__unidentified_Peridiniales;g__Peridinium;s__Peridinium_quinquecorne
OTU_375	13	19	16	7	11	5	2	4	21	15	38	39	k__Eukaryota;p__unidentified_Eukaryota;c__Dinophyceae;o__Peridiniales;f__unidentified_Peridiniales;g__Kryptoperidinium;s__Kryptoperidinium_foliaceum
OTU_783	2	1	2	8	1	44	0	16	1	7	1	4	k__Eukaryota;p__unidentified_Eukaryota;c__Dinophyceae;o__Peridiniales;f__unidentified_Peridiniales;g__Islandinium
OTU_3507	0	0	0	0	0	0	0	0	0	0	2	2	k__Eukaryota;p__unidentified_Eukaryota;c__Dinophyceae;o__Peridiniales;f__unidentified_Peridiniales;g__Islandinium
OTU_21	233	94	333	551	135	601	1408	262	139	1929	643	266	k__Eukaryota;p__unidentified_Eukaryota;c__Dinophyceae;o__Peridiniales;f__unidentified_Peridiniales;g__Heterocapsa
OTU_2754	0	0	0	0	0	0	0	0	0	0	5	0	k__Eukaryota;p__unidentified_Eukaryota;c__Dinophyceae;o__Peridiniales;f__unidentified_Peridiniales;g__Galeidinium;s__Galeidinium_rugatum
OTU_2864	0	0	0	0	0	0	0	0	0	0	5	0	k__Eukaryota;p__unidentified_Eukaryota;c__Dinophyceae;o__Peridiniales;f__unidentified_Peridiniales;g__Galeidinium;s__Galeidinium_rugatum
OTU_341	14	195	15	6	10	10	16	9	36	34	11	1	k__Eukaryota;p__unidentified_Eukaryota;c__Dinophyceae;o__Peridiniales;f__unidentified_Peridiniales;g__Durinskia;s__Durinskia_agilis
OTU_871	2	0	19	0	0	2	0	1	1	0	0	0	k__Eukaryota;p__unidentified_Eukaryota;c__Dinophyceae;o__Peridiniales;f__unidentified_Peridiniales;g__Crypthecodinium;s__Crypthecodinium_sp._CAAE-CL2
OTU_436	3	1	51	1	0	1	1	3	1	0	0	0	k__Eukaryota;p__unidentified_Eukaryota;c__Dinophyceae;o__Peridiniales;f__unidentified_Peridiniales;g__Crypthecodinium;s__Crypthecodinium_cohnii
OTU_4	420	71	408	164	450	124	266	119	192	444	9625	8552	k__Eukaryota;p__unidentified_Eukaryota;c__Dinophyceae;o__Peridiniales;f__unidentified_Peridiniales
OTU_2035	0	0	1	0	0	0	0	0	1	1	6	12	k__Eukaryota;p__unidentified_Eukaryota;c__Dinophyceae;o__Peridiniales;f__unidentified_Peridiniales
OTU_2306	0	0	0	0	0	0	0	0	0	0	5	0	k__Eukaryota;p__unidentified_Eukaryota;c__Dinophyceae;o__Peridiniales;f__unidentified_Peridiniales
OTU_2352	1	0	0	0	1	0	0	0	0	0	12	0	k__Eukaryota;p__unidentified_Eukaryota;c__Dinophyceae;o__Peridiniales;f__unidentified_Peridiniales
OTU_3248	64	42	19	14	42	16	18	14	64	64	161	181	k__Eukaryota;p__unidentified_Eukaryota;c__Dinophyceae;o__Peridiniales;f__unidentified_Peridiniales
OTU_3404	0	2	0	0	0	0	0	0	1	0	0	0	k__Eukaryota;p__unidentified_Eukaryota;c__Dinophyceae;o__Peridiniales;f__unidentified_Peridiniales
OTU_1046	0	0	0	0	0	0	0	0	0	0	26	2	k__Eukaryota;p__unidentified_Eukaryota;c__Dinophyceae;o__Peridiniales
OTU_462	26	91	19	35	26	39	18	99	32	26	0	0	k__Eukaryota;p__unidentified_Eukaryota;c__Dinophyceae;o__Gymnodiniphycidae;f__unidentified_Gymnodiniphycidae;g__Moestrupia;s__
OTU_2069	0	0	0	4	0	0	1	0	0	1	0	0	k__Eukaryota;p__unidentified_Eukaryota;c__Dinophyceae;o__Gymnodiniphycidae;f__unidentified_Gymnodiniphycidae;g__Moestrupia
OTU_2524	0	0	0	0	0	0	1	0	3	1	0	0	k__Eukaryota;p__unidentified_Eukaryota;c__Dinophyceae;o__Gymnodiniphycidae;f__unidentified_Gymnodiniphycidae;g__Moestrupia
OTU_1288	1	0	0	0	6	1	1	0	1	1	0	2	k__Eukaryota;p__unidentified_Eukaryota;c__Dinophyceae;o__Gymnodiniphycidae;f__unidentified_Gymnodiniphycidae;g__Gyrodinium
OTU_107	6	326	6	3	1	14	6	6	10	10	15	458	k__Eukaryota;p__unidentified_Eukaryota;c__Dinophyceae;o__Gymnodiniphycidae;f__unidentified_Gymnodiniphycidae;g__Amphidinium;s__Bysmatrum_caponii
OTU_550	16	1261	31	10	5	21	16	23	31	35	1	24	k__Eukaryota;p__unidentified_Eukaryota;c__Dinophyceae;o__Gymnodiniphycidae;f__unidentified_Gymnodiniphycidae;g__Amphidinium;s__Bysmatrum_caponii
OTU_1004	1	26	0	0	0	0	0	0	3	2	0	0	k__Eukaryota;p__unidentified_Eukaryota;c__Dinophyceae;o__Gymnodiniphycidae;f__unidentified_Gymnodiniphycidae;g__Amphidinium;s__Bysmatrum_caponii
OTU_1010	16	0	0	1	0	0	0	0	1	0	0	0	k__Eukaryota;p__unidentified_Eukaryota;c__Dinophyceae;o__Gymnodiniphycidae;f__unidentified_Gymnodiniphycidae;g__Amphidinium;s__Bysmatrum_caponii
OTU_1671	3	307	3	1	2	7	3	4	4	5	0	4	k__Eukaryota;p__unidentified_Eukaryota;c__Dinophyceae;o__Gymnodiniphycidae;f__unidentified_Gymnodiniphycidae;g__Amphidinium;s__Bysmatrum_caponii
OTU_2475	0	3	0	0	0	0	0	0	0	0	0	0	k__Eukaryota;p__unidentified_Eukaryota;c__Dinophyceae;o__Gymnodiniphycidae;f__unidentified_Gymnodiniphycidae;g__Amphidinium;s__Bysmatrum_caponii
OTU_2998	1	103	2	2	1	5	4	3	1	1	0	1	k__Eukaryota;p__unidentified_Eukaryota;c__Dinophyceae;o__Gymnodiniphycidae;f__unidentified_Gymnodiniphycidae;g__Amphidinium;s__Bysmatrum_caponii
OTU_3610	0	15	1	0	0	0	0	0	3	0	0	0	k__Eukaryota;p__unidentified_Eukaryota;c__Dinophyceae;o__Gymnodiniphycidae;f__unidentified_Gymnodiniphycidae;g__Amphidinium;s__Bysmatrum_caponii
OTU_306	6	12	2	1	36	1	1	0	61	3	0	0	k__Eukaryota;p__unidentified_Eukaryota;c__Dinophyceae;o__Gymnodiniphycidae;f__unidentified_Gymnodiniphycidae;g__Amphidinium;s__Amphidinium_steinii
OTU_469	49	12	10	1	37	7	13	10	68	114	0	0	k__Eukaryota;p__unidentified_Eukaryota;c__Dinophyceae;o__Gymnodiniphycidae;f__unidentified_Gymnodiniphycidae;g__Amphidinium;s__Amphidinium_steinii
OTU_715	8	12	13	3	14	2	0	3	17	16	0	0	k__Eukaryota;p__unidentified_Eukaryota;c__Dinophyceae;o__Gymnodiniphycidae;f__unidentified_Gymnodiniphycidae;g__Amphidinium;s__Amphidinium_steinii
OTU_3203	15	36	14	0	1	2	1	8	6	4	0	0	k__Eukaryota;p__unidentified_Eukaryota;c__Dinophyceae;o__Gymnodiniphycidae;f__unidentified_Gymnodiniphycidae;g__Amphidinium;s__Amphidinium_sp._HG114
OTU_3804	0	3	1	0	0	0	0	0	0	0	0	0	k__Eukaryota;p__unidentified_Eukaryota;c__Dinophyceae;o__Gymnodiniphycidae;f__unidentified_Gymnodiniphycidae;g__Amphidinium;s__Amphidinium_sp._HG114
OTU_598	1	3	4	1	2	2	0	0	46	0	0	0	k__Eukaryota;p__unidentified_Eukaryota;c__Dinophyceae;o__Gymnodiniphycidae;f__unidentified_Gymnodiniphycidae;g__Amphidinium;s__Amphidinium_sp._FC2-CMSTAC023
OTU_3049	0	0	0	3	0	0	0	0	0	0	0	0	k__Eukaryota;p__unidentified_Eukaryota;c__Dinophyceae;o__Gymnodiniphycidae;f__unidentified_Gymnodiniphycidae;g__Amphidinium;s__Amphidinium_sp._FA1-CMSTAC022
OTU_197	75	26	2	3	140	11	10	14	9	21	0	0	k__Eukaryota;p__unidentified_Eukaryota;c__Dinophyceae;o__Gymnodiniphycidae;f__unidentified_Gymnodiniphycidae;g__Amphidinium;s__Amphidinium_semilunatum
OTU_1773	1	0	1	0	4	1	0	0	3	1	0	0	k__Eukaryota;p__unidentified_Eukaryota;c__Dinophyceae;o__Gymnodiniphycidae;f__unidentified_Gymnodiniphycidae;g__Amphidinium;s__Amphidinium_carterae
OTU_2332	0	0	0	0	0	0	0	0	3	2	0	0	k__Eukaryota;p__unidentified_Eukaryota;c__Dinophyceae;o__Gymnodiniphycidae;f__unidentified_Gymnodiniphycidae;g__Amphidinium;s__Amphidinium_carterae
OTU_1192	2	2	1	0	2	0	0	4	5	11	0	0	k__Eukaryota;p__unidentified_Eukaryota;c__Dinophyceae;o__Gymnodiniphycidae;f__unidentified_Gymnodiniphycidae;g__Amphidinium;s__Amphidinium_belauense
OTU_1397	1	11	2	3	0	0	0	0	0	1	0	0	k__Eukaryota;p__unidentified_Eukaryota;c__Dinophyceae;o__Gymnodiniphycidae;f__unidentified_Gymnodiniphycidae;g__Amphidinium;s__Amphidinium_belauense
OTU_673	28	17	23	5	13	15	5	31	14	8	0	0	k__Eukaryota;p__unidentified_Eukaryota;c__Dinophyceae;o__Gymnodiniphycidae;f__unidentified_Gymnodiniphycidae;g__Amphidinium
OTU_1024	2	2	2	0	0	1	0	1	10	1	0	0	k__Eukaryota;p__unidentified_Eukaryota;c__Dinophyceae;o__Gymnodiniphycidae;f__unidentified_Gymnodiniphycidae;g__Amphidinium
OTU_1584	0	9	1	1	0	0	0	0	1	0	0	0	k__Eukaryota;p__unidentified_Eukaryota;c__Dinophyceae;o__Gymnodiniphycidae;f__unidentified_Gymnodiniphycidae;g__Amphidinium
OTU_2148	1	6	1	1	0	1	0	0	4	1	0	0	k__Eukaryota;p__unidentified_Eukaryota;c__Dinophyceae;o__Gymnodiniphycidae;f__unidentified_Gymnodiniphycidae;g__Amphidinium
OTU_2823	0	2	0	0	0	0	0	0	0	0	0	0	k__Eukaryota;p__unidentified_Eukaryota;c__Dinophyceae;o__Gymnodiniphycidae;f__unidentified_Gymnodiniphycidae;g__Amphidinium
OTU_2905	0	2	0	0	0	0	0	0	0	0	0	0	k__Eukaryota;p__unidentified_Eukaryota;c__Dinophyceae;o__Gymnodiniphycidae;f__unidentified_Gymnodiniphycidae;g__Amphidinium
OTU_3097	0	2	0	0	0	0	0	0	0	0	0	0	k__Eukaryota;p__unidentified_Eukaryota;c__Dinophyceae;o__Gymnodiniphycidae;f__unidentified_Gymnodiniphycidae;g__Amphidinium
OTU_3848	2	0	0	0	4	0	12	0	0	8	0	0	k__Eukaryota;p__unidentified_Eukaryota;c__Dinophyceae;o__Gymnodiniphycidae;f__unidentified_Gymnodiniphycidae;g__Amphidinium
OTU_1042	0	0	0	0	9	1	5	0	0	2	0	0	k__Eukaryota;p__unidentified_Eukaryota;c__Dinophyceae;o__Gymnodiniphycidae;f__unidentified_Gymnodiniphycidae
OTU_713	35	8	19	53	8	68	120	66	10	39	343	294	k__Eukaryota;p__unidentified_Eukaryota;c__Dinophyceae;o__Gymnodiniphycidae;f__Suessiaceae;g__unidentified_Suessiaceae;s__Dinophyceae_sp._1_HJH-2013
OTU_114	340	120	1040	289	98	98	182	128	324	267	89	89	k__Eukaryota;p__unidentified_Eukaryota;c__Dinophyceae;o__Gymnodiniphycidae;f__Suessiaceae;g__Symbiodinium;s__Symbiodinium_sp._clade_C
OTU_2074	0	0	5	0	0	0	1	0	0	0	0	0	k__Eukaryota;p__unidentified_Eukaryota;c__Dinophyceae;o__Gymnodiniphycidae;f__Suessiaceae;g__Symbiodinium;s__Symbiodinium_sp._clade_C
OTU_571	73	24	55	11	21	17	20	7	50	36	11	13	k__Eukaryota;p__unidentified_Eukaryota;c__Dinophyceae;o__Gymnodiniphycidae;f__Suessiaceae;g__Symbiodinium;s__Symbiodinium_sp.
OTU_3394	0	2	0	0	0	0	0	0	0	0	0	0	k__Eukaryota;p__unidentified_Eukaryota;c__Dinophyceae;o__Gymnodiniphycidae;f__Suessiaceae;g__Symbiodinium
OTU_2259	1	1	4	1	3	0	0	1	0	2	0	0	k__Eukaryota;p__unidentified_Eukaryota;c__Dinophyceae;o__Gymnodiniphycidae;f__Suessiaceae;g__Pelagodinium;s__
OTU_3294	0	0	2	0	0	0	0	0	5	0	0	0	k__Eukaryota;p__unidentified_Eukaryota;c__Dinophyceae;o__Gymnodiniphycidae;f__Suessiaceae;g__Pelagodinium;s__
OTU_41	1779	733	859	794	655	962	1352	1083	1675	1801	2888	1846	k__Eukaryota;p__unidentified_Eukaryota;c__Dinophyceae;o__Gymnodiniphycidae;f__Suessiaceae;g__Pelagodinium
OTU_3316	1	0	0	0	0	0	2	0	0	0	1	0	k__Eukaryota;p__unidentified_Eukaryota;c__Dinophyceae;o__Gymnodiniphycidae;f__Suessiaceae;g__Pelagodinium
OTU_2474	1	0	2	0	2	1	5	0	4	3	1	0	k__Eukaryota;p__unidentified_Eukaryota;c__Dinophyceae;o__Gymnodiniphycidae;f__Suessiaceae;g__Biecheleria;s__Biecheleria_brevisulcata
OTU_2736	2	0	0	0	0	0	0	0	0	0	0	0	k__Eukaryota;p__unidentified_Eukaryota;c__Dinophyceae;o__Gymnodiniphycidae;f__Suessiaceae;g__Biecheleria;s__Biecheleria_brevisulcata
OTU_3859	2	0	0	0	0	0	0	0	0	0	0	0	k__Eukaryota;p__unidentified_Eukaryota;c__Dinophyceae;o__Gymnodiniphycidae;f__Suessiaceae;g__Biecheleria;s__Biecheleria_brevisulcata
OTU_1131	0	0	0	0	2	6	0	15	0	0	2	2	k__Eukaryota;p__unidentified_Eukaryota;c__Dinophyceae;o__Gymnodiniphycidae;f__Suessiaceae
OTU_1983	0	0	3	4	0	0	0	0	0	0	1	0	k__Eukaryota;p__unidentified_Eukaryota;c__Dinophyceae;o__Gymnodiniphycidae;f__Suessiaceae
OTU_2180	1	0	0	0	1	1	0	0	1	1	2	0	k__Eukaryota;p__unidentified_Eukaryota;c__Dinophyceae;o__Gymnodiniphycidae;f__Suessiaceae
OTU_1415	1	0	0	0	0	0	0	0	7	1	0	0	k__Eukaryota;p__unidentified_Eukaryota;c__Dinophyceae;o__Gymnodiniphycidae;f__Kareniaceae;g__Karlodinium;s__Testudodinium_maedaense
OTU_1745	0	0	3	1	0	0	0	5	1	6	0	0	k__Eukaryota;p__unidentified_Eukaryota;c__Dinophyceae;o__Gymnodiniphycidae;f__Kareniaceae;g__Karlodinium;s__Testudodinium_maedaense
OTU_1953	0	1	0	10	0	0	0	0	0	1	0	0	k__Eukaryota;p__unidentified_Eukaryota;c__Dinophyceae;o__Gymnodiniphycidae;f__Kareniaceae;g__Karlodinium;s__Testudodinium_maedaense
OTU_2432	1	1	4	2	0	11	0	2	3	0	0	0	k__Eukaryota;p__unidentified_Eukaryota;c__Dinophyceae;o__Gymnodiniphycidae;f__Kareniaceae;g__Karlodinium;s__Testudodinium_maedaense
OTU_2439	0	0	0	7	0	0	0	0	0	0	0	0	k__Eukaryota;p__unidentified_Eukaryota;c__Dinophyceae;o__Gymnodiniphycidae;f__Kareniaceae;g__Karlodinium;s__Testudodinium_maedaense
OTU_3743	1	1	4	0	0	0	1	5	0	0	0	0	k__Eukaryota;p__unidentified_Eukaryota;c__Dinophyceae;o__Gymnodiniphycidae;f__Kareniaceae;g__Karlodinium;s__Testudodinium_corrugatum
OTU_650	18	35	5	14	13	45	45	36	8	33	161	66	k__Eukaryota;p__unidentified_Eukaryota;c__Dinophyceae;o__Gymnodiniphycidae;f__Kareniaceae;g__Karlodinium;s__Dinophyta_sp._HG151
OTU_129	6	1	13	14	12	11	30	30	9	28	198	272	k__Eukaryota;p__unidentified_Eukaryota;c__Dinophyceae;o__Gymnodiniphycidae;f__Gymnodinium_clade;g__Paragymnodinium;s__
OTU_176	0	1	0	0	0	10	0	0	0	0	102	178	k__Eukaryota;p__unidentified_Eukaryota;c__Dinophyceae;o__Gymnodiniphycidae;f__Gymnodinium_clade;g__Paragymnodinium;s__
OTU_62	134	24	130	136	111	181	225	184	68	364	678	362	k__Eukaryota;p__unidentified_Eukaryota;c__Dinophyceae;o__Gymnodiniphycidae;f__Gymnodinium_clade;g__Paragymnodinium
OTU_512	1	2	4	0	0	20	12	31	7	0	0	1	k__Eukaryota;p__unidentified_Eukaryota;c__Dinophyceae;o__Gymnodiniphycidae;f__Gymnodinium_clade;g__Paragymnodinium
OTU_3274	1	0	0	0	0	1	0	0	0	4	0	0	k__Eukaryota;p__unidentified_Eukaryota;c__Dinophyceae;o__Gymnodiniphycidae;f__Gymnodinium_clade;g__Paragymnodinium
OTU_707	2	0	1	11	1	1	1	0	1	2	14	22	k__Eukaryota;p__unidentified_Eukaryota;c__Dinophyceae;o__Gymnodiniphycidae;f__Gymnodinium_clade;g__Gymnodinium;s__Gymnodinium_microreticulatum
OTU_59	58	14	118	184	39	146	55	178	23	113	1287	535	k__Eukaryota;p__unidentified_Eukaryota;c__Dinophyceae;o__Gymnodiniphycidae;f__Gymnodinium_clade
OTU_154	4	0	0	0	0	6	4	1	6	2	209	199	k__Eukaryota;p__unidentified_Eukaryota;c__Dinophyceae;o__Gymnodiniphycidae;f__Gymnodinium_clade
OTU_206	39	25	31	11	26	16	155	10	22	86	0	0	k__Eukaryota;p__unidentified_Eukaryota;c__Dinophyceae;o__Gymnodiniphycidae;f__Gymnodinium_clade
OTU_216	3	1	1	0	0	6	1	0	20	1	192	95	k__Eukaryota;p__unidentified_Eukaryota;c__Dinophyceae;o__Gymnodiniphycidae;f__Gymnodinium_clade
OTU_531	20	3	18	30	16	51	20	44	11	32	357	621	k__Eukaryota;p__unidentified_Eukaryota;c__Dinophyceae;o__Gymnodiniphycidae;f__Gymnodinium_clade
OTU_985	1	0	0	0	0	0	2	25	0	0	0	0	k__Eukaryota;p__unidentified_Eukaryota;c__Dinophyceae;o__Gymnodiniphycidae;f__Gymnodinium_clade
OTU_1015	5	11	3	1	10	6	5	0	14	8	0	0	k__Eukaryota;p__unidentified_Eukaryota;c__Dinophyceae;o__Gymnodiniphycidae;f__Gymnodinium_clade
OTU_1534	1	0	1	0	0	2	0	0	0	0	8	1	k__Eukaryota;p__unidentified_Eukaryota;c__Dinophyceae;o__Gymnodiniphycidae;f__Gymnodinium_clade
OTU_1616	13	1	3	0	3	1	6	2	5	10	1	0	k__Eukaryota;p__unidentified_Eukaryota;c__Dinophyceae;o__Gymnodiniphycidae;f__Gymnodinium_clade
OTU_1698	4	1	3	4	0	18	8	21	5	2	209	394	k__Eukaryota;p__unidentified_Eukaryota;c__Dinophyceae;o__Gymnodiniphycidae;f__Gymnodinium_clade
OTU_2094	140	32	157	305	84	334	713	530	81	376	465	215	k__Eukaryota;p__unidentified_Eukaryota;c__Dinophyceae;o__Gymnodiniphycidae;f__Gymnodinium_clade
OTU_2552	149	93	66	77	87	113	145	106	64	122	711	720	k__Eukaryota;p__unidentified_Eukaryota;c__Dinophyceae;o__Gymnodiniphycidae;f__Gymnodinium_clade
OTU_63	128	27	75	23	85	14	27	46	131	123	521	482	k__Eukaryota;p__unidentified_Eukaryota;c__Dinophyceae;o__Gymnodiniphycidae
OTU_162	60	9	91	13	36	19	8	11	59	101	40	86	k__Eukaryota;p__unidentified_Eukaryota;c__Dinophyceae;o__Gymnodiniphycidae
OTU_669	0	0	0	1	0	1	0	8	0	0	6	15	k__Eukaryota;p__unidentified_Eukaryota;c__Dinophyceae;o__Gymnodiniphycidae
OTU_738	0	0	2	5	16	0	0	0	7	5	0	0	k__Eukaryota;p__unidentified_Eukaryota;c__Dinophyceae;o__Gymnodiniphycidae
OTU_1999	0	0	2	3	0	0	0	0	0	0	0	4	k__Eukaryota;p__unidentified_Eukaryota;c__Dinophyceae;o__Gymnodiniphycidae
OTU_2225	22	8	36	31	9	175	206	114	13	105	149	101	k__Eukaryota;p__unidentified_Eukaryota;c__Dinophyceae;o__Gymnodiniphycidae
OTU_3400	5	1	0	1	0	0	2	0	0	3	0	0	k__Eukaryota;p__unidentified_Eukaryota;c__Dinophyceae;o__Gymnodiniphycidae
OTU_3884	4	0	0	1	2	0	6	1	6	6	0	0	k__Eukaryota;p__unidentified_Eukaryota;c__Dinophyceae;o__Gymnodiniphycidae
OTU_1728	0	20	0	0	0	0	0	0	0	0	0	0	k__Eukaryota;p__unidentified_Eukaryota;c__Dinophyceae;o__Gonyaulacales;f__unidentified_Gonyaulacales;g__Ostreopsis;s__Ostreopsis_cf._ovata
OTU_414	2	1	4	17	1	14	0	0	0	10	22	14	k__Eukaryota;p__unidentified_Eukaryota;c__Dinophyceae;o__Gonyaulacales;f__unidentified_Gonyaulacales;g__Gonyaulax;s__Gonyaulax_spinifera
OTU_3219	0	0	0	0	0	0	7	0	0	0	0	0	k__Eukaryota;p__unidentified_Eukaryota;c__Dinophyceae;o__Gonyaulacales;f__unidentified_Gonyaulacales;g__Gonyaulax;s__Gonyaulax_fragilis
OTU_2276	0	0	1	8	0	0	0	0	0	0	0	0	k__Eukaryota;p__unidentified_Eukaryota;c__Dinophyceae;o__Gonyaulacales;f__unidentified_Gonyaulacales;g__Coolia;s__Coolia_sp._PPM-2011b
OTU_2945	0	0	1	1	0	0	0	0	0	0	0	0	k__Eukaryota;p__unidentified_Eukaryota;c__Dinophyceae;o__Gonyaulacales;f__unidentified_Gonyaulacales;g__Coolia;s__Coolia_sp._PPM-2011a
OTU_236	17	10	27	11	15	49	61	36	17	60	0	12	k__Eukaryota;p__unidentified_Eukaryota;c__Dinophyceae;o__Gonyaulacales;f__unidentified_Gonyaulacales;g__Alexandrium;s__Alexandrium_minutum
OTU_470	0	0	1	0	0	75	0	3	0	1	0	0	k__Eukaryota;p__unidentified_Eukaryota;c__Dinophyceae;o__Gonyaulacales;f__unidentified_Gonyaulacales;g__Alexandrium
OTU_2971	1	0	2	0	2	0	0	0	2	0	0	0	k__Eukaryota;p__unidentified_Eukaryota;c__Dinophyceae;o__Gonyaulacales;f__unidentified_Gonyaulacales;g__Alexandrium
OTU_3261	0	2	1	0	0	0	0	2	0	4	0	1	k__Eukaryota;p__unidentified_Eukaryota;c__Dinophyceae;o__Gonyaulacales;f__unidentified_Gonyaulacales;g__Alexandrium
OTU_204	0	0	0	0	0	4	0	0	0	1	28	154	k__Eukaryota;p__unidentified_Eukaryota;c__Dinophyceae;o__Gonyaulacales;f__unidentified_Gonyaulacales
OTU_567	0	0	0	0	0	0	0	0	0	0	42	2	k__Eukaryota;p__unidentified_Eukaryota;c__Dinophyceae;o__Gonyaulacales;f__unidentified_Gonyaulacales
OTU_1054	0	0	0	0	0	0	0	0	0	0	10	9	k__Eukaryota;p__unidentified_Eukaryota;c__Dinophyceae;o__Gonyaulacales;f__unidentified_Gonyaulacales
OTU_1993	0	0	8	5	1	0	0	12	0	0	0	0	k__Eukaryota;p__unidentified_Eukaryota;c__Dinophyceae;o__Gonyaulacales;f__unidentified_Gonyaulacales
OTU_2397	3	0	0	0	0	0	0	0	0	0	0	0	k__Eukaryota;p__unidentified_Eukaryota;c__Dinophyceae;o__Gonyaulacales;f__unidentified_Gonyaulacales
OTU_157	0	0	0	0	0	0	2	0	0	0	49	240	k__Eukaryota;p__unidentified_Eukaryota;c__Dinophyceae;o__Dinophysiales;f__unidentified_Dinophysiales;g__Sinophysis;s__
OTU_644	1	0	1	0	6	3	1	3	0	2	25	17	k__Eukaryota;p__unidentified_Eukaryota;c__Dinophyceae;o__Dinophysiales;f__unidentified_Dinophysiales;g__Sinophysis;s__
OTU_1268	0	0	0	0	0	0	2	2	0	0	2	8	k__Eukaryota;p__unidentified_Eukaryota;c__Dinophyceae;o__Dinophysiales;f__unidentified_Dinophysiales;g__Sinophysis;s__
OTU_3630	0	0	0	0	0	0	0	4	0	0	0	0	k__Eukaryota;p__unidentified_Eukaryota;c__Dinophyceae;o__Dinophysiales
OTU_29	28	20	30	152	15	921	135	132	31	41	1311	1916	k__Eukaryota;p__unidentified_Eukaryota;c__Dinophyceae
OTU_92	12	1676	20	7	9	23	21	13	37	23	1	0	k__Eukaryota;p__unidentified_Eukaryota;c__Dinophyceae
OTU_116	24	10	74	97	50	87	90	34	283	175	612	334	k__Eukaryota;p__unidentified_Eukaryota;c__Dinophyceae
OTU_136	1	2	0	6	1	26	4	43	1	2	278	202	k__Eukaryota;p__unidentified_Eukaryota;c__Dinophyceae
OTU_158	74	9	19	10	29	11	9	4	48	10	108	70	k__Eukaryota;p__unidentified_Eukaryota;c__Dinophyceae
OTU_202	12	5	5	3	7	6	0	4	7	3	159	87	k__Eukaryota;p__unidentified_Eukaryota;c__Dinophyceae
OTU_213	60	42	33	49	38	81	90	76	92	122	82	99	k__Eukaryota;p__unidentified_Eukaryota;c__Dinophyceae
OTU_291	0	1	1	4	0	10	3	4	1	7	77	51	k__Eukaryota;p__unidentified_Eukaryota;c__Dinophyceae
OTU_330	17	12	5	9	4	5	13	9	29	16	6	18	k__Eukaryota;p__unidentified_Eukaryota;c__Dinophyceae
OTU_370	1	1	0	3	0	7	15	0	0	2	30	56	k__Eukaryota;p__unidentified_Eukaryota;c__Dinophyceae
OTU_395	36	1	3	5	1	7	15	5	15	16	10	2	k__Eukaryota;p__unidentified_Eukaryota;c__Dinophyceae
OTU_404	0	0	0	0	0	0	0	0	0	0	7	111	k__Eukaryota;p__unidentified_Eukaryota;c__Dinophyceae
OTU_448	3	11	6	4	10	8	16	4	12	23	4	8	k__Eukaryota;p__unidentified_Eukaryota;c__Dinophyceae
OTU_506	4	1	3	7	1	6	4	6	1	5	5	18	k__Eukaryota;p__unidentified_Eukaryota;c__Dinophyceae
OTU_525	6	1	2	1	5	7	19	7	4	39	7	3	k__Eukaryota;p__unidentified_Eukaryota;c__Dinophyceae
OTU_540	9	0	2	0	3	2	9	1	7	5	1	26	k__Eukaryota;p__unidentified_Eukaryota;c__Dinophyceae
OTU_570	0	0	0	0	0	0	0	0	0	0	39	5	k__Eukaryota;p__unidentified_Eukaryota;c__Dinophyceae
OTU_664	1	0	0	2	0	2	1	0	0	0	9	69	k__Eukaryota;p__unidentified_Eukaryota;c__Dinophyceae
OTU_714	5	2	2	1	1	0	7	3	2	7	7	0	k__Eukaryota;p__unidentified_Eukaryota;c__Dinophyceae
OTU_746	0	1	1	4	2	1	6	0	0	1	0	11	k__Eukaryota;p__unidentified_Eukaryota;c__Dinophyceae
OTU_835	0	0	0	4	1	3	16	0	1	8	6	0	k__Eukaryota;p__unidentified_Eukaryota;c__Dinophyceae
OTU_850	1	0	0	12	0	1	0	10	1	0	0	0	k__Eukaryota;p__unidentified_Eukaryota;c__Dinophyceae
OTU_868	2	37	0	0	0	0	0	2	1	1	0	0	k__Eukaryota;p__unidentified_Eukaryota;c__Dinophyceae
OTU_904	1	0	1	1	9	1	4	0	7	15	0	0	k__Eukaryota;p__unidentified_Eukaryota;c__Dinophyceae
OTU_927	35	44	38	24	24	36	48	35	16	60	446	235	k__Eukaryota;p__unidentified_Eukaryota;c__Dinophyceae
OTU_938	3	15	1	0	2	1	1	6	18	20	0	0	k__Eukaryota;p__unidentified_Eukaryota;c__Dinophyceae
OTU_981	4	2	3	7	1	6	5	0	0	10	175	260	k__Eukaryota;p__unidentified_Eukaryota;c__Dinophyceae
OTU_1039	0	0	0	0	0	0	0	0	2	0	5	37	k__Eukaryota;p__unidentified_Eukaryota;c__Dinophyceae
OTU_1081	0	0	1	0	0	0	0	0	0	3	26	6	k__Eukaryota;p__unidentified_Eukaryota;c__Dinophyceae
OTU_1158	1	1	0	0	1	4	0	10	0	0	0	0	k__Eukaryota;p__unidentified_Eukaryota;c__Dinophyceae
OTU_1393	2	2	1	0	2	6	9	3	6	21	85	9	k__Eukaryota;p__unidentified_Eukaryota;c__Dinophyceae
OTU_1405	0	0	0	3	3	1	0	3	4	5	0	0	k__Eukaryota;p__unidentified_Eukaryota;c__Dinophyceae
OTU_1450	0	0	0	1	6	4	0	29	31	6	0	0	k__Eukaryota;p__unidentified_Eukaryota;c__Dinophyceae
OTU_1455	0	3	3	2	1	0	5	0	0	1	0	0	k__Eukaryota;p__unidentified_Eukaryota;c__Dinophyceae
OTU_1550	0	5	1	0	0	0	0	0	0	0	0	0	k__Eukaryota;p__unidentified_Eukaryota;c__Dinophyceae
OTU_1562	1	2	0	0	1	0	3	1	2	3	0	0	k__Eukaryota;p__unidentified_Eukaryota;c__Dinophyceae
OTU_1605	0	0	0	0	0	1	1	3	0	0	0	0	k__Eukaryota;p__unidentified_Eukaryota;c__Dinophyceae
OTU_1611	0	0	0	0	0	0	0	0	0	0	0	7	k__Eukaryota;p__unidentified_Eukaryota;c__Dinophyceae
OTU_1706	1	1	1	0	0	0	1	1	4	0	4	0	k__Eukaryota;p__unidentified_Eukaryota;c__Dinophyceae
OTU_1731	1	0	0	0	1	2	0	2	0	0	6	3	k__Eukaryota;p__unidentified_Eukaryota;c__Dinophyceae
OTU_1736	1	0	0	0	0	6	0	0	0	3	1	0	k__Eukaryota;p__unidentified_Eukaryota;c__Dinophyceae
OTU_1831	0	0	0	0	0	0	0	0	0	0	1	6	k__Eukaryota;p__unidentified_Eukaryota;c__Dinophyceae
OTU_1921	0	0	1	2	0	0	0	0	1	0	0	0	k__Eukaryota;p__unidentified_Eukaryota;c__Dinophyceae
OTU_1933	1	2	0	0	2	0	1	0	0	1	0	0	k__Eukaryota;p__unidentified_Eukaryota;c__Dinophyceae
OTU_1958	0	0	0	1	0	3	0	2	0	0	0	0	k__Eukaryota;p__unidentified_Eukaryota;c__Dinophyceae
OTU_1964	0	0	0	0	0	0	1	21	0	0	0	0	k__Eukaryota;p__unidentified_Eukaryota;c__Dinophyceae
OTU_2128	0	0	14	0	0	0	1	1	0	0	0	0	k__Eukaryota;p__unidentified_Eukaryota;c__Dinophyceae
OTU_2172	0	0	0	2	0	2	1	1	0	0	0	0	k__Eukaryota;p__unidentified_Eukaryota;c__Dinophyceae
OTU_2181	0	0	0	0	0	3	0	0	0	0	0	0	k__Eukaryota;p__unidentified_Eukaryota;c__Dinophyceae
OTU_2290	0	8	0	0	0	0	0	0	0	0	0	0	k__Eukaryota;p__unidentified_Eukaryota;c__Dinophyceae
OTU_2314	0	0	0	0	0	0	0	0	0	0	4	1	k__Eukaryota;p__unidentified_Eukaryota;c__Dinophyceae
OTU_2333	0	0	0	0	0	0	0	0	0	0	5	0	k__Eukaryota;p__unidentified_Eukaryota;c__Dinophyceae
OTU_2505	0	0	0	1	0	0	0	6	0	1	0	0	k__Eukaryota;p__unidentified_Eukaryota;c__Dinophyceae
OTU_2520	5	0	0	0	0	0	0	0	1	8	0	1	k__Eukaryota;p__unidentified_Eukaryota;c__Dinophyceae
OTU_2525	0	0	0	0	0	0	1	2	1	0	5	16	k__Eukaryota;p__unidentified_Eukaryota;c__Dinophyceae
OTU_2546	0	0	0	0	0	3	3	0	0	0	0	0	k__Eukaryota;p__unidentified_Eukaryota;c__Dinophyceae
OTU_2584	1	0	0	0	0	1	0	0	0	1	1	0	k__Eukaryota;p__unidentified_Eukaryota;c__Dinophyceae
OTU_2598	1	0	0	14	1	0	0	7	1	0	0	0	k__Eukaryota;p__unidentified_Eukaryota;c__Dinophyceae
OTU_2629	2	1	3	0	20	0	1	0	1	3	0	0	k__Eukaryota;p__unidentified_Eukaryota;c__Dinophyceae
OTU_2641	1	0	0	1	0	2	0	4	0	0	0	0	k__Eukaryota;p__unidentified_Eukaryota;c__Dinophyceae
OTU_2662	0	0	0	1	1	1	0	1	0	0	0	0	k__Eukaryota;p__unidentified_Eukaryota;c__Dinophyceae
OTU_2725	0	0	1	0	0	0	0	1	3	0	0	0	k__Eukaryota;p__unidentified_Eukaryota;c__Dinophyceae
OTU_2734	0	0	0	1	1	0	0	0	0	1	0	0	k__Eukaryota;p__unidentified_Eukaryota;c__Dinophyceae
OTU_2783	0	0	0	0	0	0	0	2	0	0	0	0	k__Eukaryota;p__unidentified_Eukaryota;c__Dinophyceae
OTU_2924	0	0	0	0	0	0	0	0	0	0	4	0	k__Eukaryota;p__unidentified_Eukaryota;c__Dinophyceae
OTU_2925	0	0	0	0	0	0	0	0	0	0	4	0	k__Eukaryota;p__unidentified_Eukaryota;c__Dinophyceae
OTU_3001	0	0	0	0	1	0	0	1	0	0	0	0	k__Eukaryota;p__unidentified_Eukaryota;c__Dinophyceae
OTU_3031	0	0	3	0	0	0	1	1	0	3	0	0	k__Eukaryota;p__unidentified_Eukaryota;c__Dinophyceae
OTU_3116	1	0	0	3	0	7	4	8	0	0	0	0	k__Eukaryota;p__unidentified_Eukaryota;c__Dinophyceae
OTU_3118	0	0	0	0	0	0	0	0	1	1	0	0	k__Eukaryota;p__unidentified_Eukaryota;c__Dinophyceae
OTU_3168	0	0	1	1	1	0	3	3	0	0	0	0	k__Eukaryota;p__unidentified_Eukaryota;c__Dinophyceae
OTU_3189	9	0	11	4	2	3	4	3	4	4	8	17	k__Eukaryota;p__unidentified_Eukaryota;c__Dinophyceae
OTU_3218	0	0	0	0	0	0	0	11	0	0	0	0	k__Eukaryota;p__unidentified_Eukaryota;c__Dinophyceae
OTU_3220	1	0	0	0	0	0	0	1	0	5	0	0	k__Eukaryota;p__unidentified_Eukaryota;c__Dinophyceae
OTU_3259	9	6	16	8	8	11	14	8	5	76	91	38	k__Eukaryota;p__unidentified_Eukaryota;c__Dinophyceae
OTU_3264	0	0	0	0	0	0	0	0	0	0	0	5	k__Eukaryota;p__unidentified_Eukaryota;c__Dinophyceae
OTU_3309	0	0	1	2	0	1	1	0	0	0	0	0	k__Eukaryota;p__unidentified_Eukaryota;c__Dinophyceae
OTU_3360	0	0	0	0	0	0	0	5	0	0	0	0	k__Eukaryota;p__unidentified_Eukaryota;c__Dinophyceae
OTU_3377	0	0	1	1	2	1	0	0	0	1	0	0	k__Eukaryota;p__unidentified_Eukaryota;c__Dinophyceae
OTU_3378	1	0	0	0	3	0	1	0	2	0	0	0	k__Eukaryota;p__unidentified_Eukaryota;c__Dinophyceae
OTU_3506	1	0	0	0	2	0	0	0	1	0	0	0	k__Eukaryota;p__unidentified_Eukaryota;c__Dinophyceae
OTU_3560	0	0	0	2	0	0	0	5	0	2	0	0	k__Eukaryota;p__unidentified_Eukaryota;c__Dinophyceae
OTU_3568	0	0	0	0	0	0	0	3	0	0	0	0	k__Eukaryota;p__unidentified_Eukaryota;c__Dinophyceae
OTU_3572	0	0	0	0	0	0	0	0	0	0	0	2	k__Eukaryota;p__unidentified_Eukaryota;c__Dinophyceae
OTU_3592	0	1	1	0	2	0	0	0	0	0	0	0	k__Eukaryota;p__unidentified_Eukaryota;c__Dinophyceae
OTU_3687	0	0	2	0	0	0	0	0	0	0	1	0	k__Eukaryota;p__unidentified_Eukaryota;c__Dinophyceae
OTU_3691	0	0	1	0	1	0	1	1	0	2	0	0	k__Eukaryota;p__unidentified_Eukaryota;c__Dinophyceae
OTU_3751	0	1	0	0	1	0	0	0	0	0	0	0	k__Eukaryota;p__unidentified_Eukaryota;c__Dinophyceae
OTU_3762	0	0	0	0	2	0	0	0	1	0	0	1	k__Eukaryota;p__unidentified_Eukaryota;c__Dinophyceae
OTU_3919	0	0	1	0	0	0	2	0	1	0	0	0	k__Eukaryota;p__unidentified_Eukaryota;c__Dinophyceae
OTU_3922	0	0	0	0	0	0	0	0	0	0	2	2	k__Eukaryota;p__unidentified_Eukaryota;c__Dinophyceae
OTU_3183	0	0	0	0	2	0	0	0	0	0	0	0	k__Eukaryota;p__unidentified_Eukaryota;c__Cryptophyceae;o__Cryptomonadales;f__unidentified_Cryptomonadales;g__Rhodomonas;s__Rhodomonas_salina
OTU_647	4	0	1	0	1	0	1	0	2	1	6	11	k__Eukaryota;p__unidentified_Eukaryota;c__Craspedida;o__Choanoflagellida;f__Salpingoecidae;g__Freshwater_Choanoflagellates_2;s__
OTU_2752	0	0	1	0	0	0	0	0	1	0	0	0	k__Eukaryota;p__unidentified_Eukaryota;c__Craspedida;o__Choanoflagellida;f__Salpingoecidae
OTU_1652	2	0	1	1	1	0	0	0	0	1	2	5	k__Eukaryota;p__unidentified_Eukaryota;c__Craspedida;o__Choanoflagellida;f__Codosigidae;g__Lagenoeca;s__
OTU_3457	2	0	0	0	0	0	0	0	0	0	0	0	k__Eukaryota;p__unidentified_Eukaryota;c__Craspedida;o__Choanoflagellida
OTU_3341	0	0	2	1	1	0	0	0	1	1	0	0	k__Eukaryota;p__unidentified_Eukaryota;c__Colpodea;o__Cyrtolophosidida;f__unidentified_Cyrtolophosidida;g__Aristerostoma;s__Aristerostoma_sp._CTAS2/II
OTU_1493	1	3	2	0	1	0	0	0	2	3	0	5	k__Eukaryota;p__unidentified_Eukaryota;c__Colpodea;o__Cyrtolophosidida;f__unidentified_Cyrtolophosidida;g__Aristerostoma
OTU_2425	2	0	1	0	2	0	0	0	0	1	0	0	k__Eukaryota;p__unidentified_Eukaryota;c__Colpodea;o__Cyrtolophosidida;f__unidentified_Cyrtolophosidida;g__Aristerostoma
OTU_1263	0	3	1	0	2	1	0	0	6	9	0	0	k__Eukaryota;p__unidentified_Eukaryota;c__Colpodea;o__Conthreep;f__unidentified_Conthreep;g__Sorogena;s__Platyophryides_sp._MD-2014
OTU_2364	0	0	2	0	0	1	0	0	0	1	0	0	k__Eukaryota;p__unidentified_Eukaryota;c__Colpodea;o__Conthreep;f__unidentified_Conthreep
OTU_3228	0	0	0	1	0	1	0	5	0	0	0	0	k__Eukaryota;p__unidentified_Eukaryota;c__Colpodea;o__Conthreep;f__unidentified_Conthreep
OTU_3346	0	0	0	3	0	0	0	0	1	2	0	0	k__Eukaryota;p__unidentified_Eukaryota;c__Colpodea;o__Conthreep;f__unidentified_Conthreep
OTU_3749	0	0	0	0	4	0	0	0	0	1	0	0	k__Eukaryota;p__unidentified_Eukaryota;c__Colpodea;o__Conthreep;f__unidentified_Conthreep
OTU_2686	0	0	0	0	1	0	2	0	0	1	0	0	k__Eukaryota;p__unidentified_Eukaryota;c__Colpodea
OTU_2113	0	0	0	0	0	0	0	0	0	0	4	2	k__Eukaryota;p__unidentified_Eukaryota;c__Armophorea;o__unidentified_Armophorea;f__Cariaco_Basin_group_2;g__;s__
OTU_352	0	0	0	0	0	0	0	0	0	0	151	46	k__Eukaryota;p__unidentified_Eukaryota;c__Armophorea;o__unidentified_Armophorea;f__Cariaco_Basin_group_1;g__;s__
OTU_656	0	0	0	0	0	0	0	0	0	0	43	26	k__Eukaryota;p__unidentified_Eukaryota;c__Armophorea;o__unidentified_Armophorea;f__Cariaco_Basin_group_1;g__;s__
OTU_1564	0	0	0	0	0	0	0	0	0	0	0	9	k__Eukaryota;p__unidentified_Eukaryota;c__Armophorea;o__unidentified_Armophorea;f__Cariaco_Basin_group_1;g__;s__
OTU_2075	0	0	0	0	0	0	0	0	0	0	5	1	k__Eukaryota;p__unidentified_Eukaryota;c__Armophorea;o__unidentified_Armophorea;f__Cariaco_Basin_group_1;g__;s__
OTU_2090	0	0	0	0	0	0	0	0	0	0	1	6	k__Eukaryota;p__unidentified_Eukaryota;c__Armophorea;o__unidentified_Armophorea;f__Cariaco_Basin_group_1;g__;s__
OTU_3167	0	0	0	0	0	0	0	0	0	2	0	0	k__Eukaryota;p__unidentified_Eukaryota;c__Armophorea;o__unidentified_Armophorea;f__Cariaco_Basin_group_1;g__;s__
OTU_3563	0	3	0	0	0	0	1	0	0	0	0	0	k__Eukaryota;p__unidentified_Eukaryota;c__Armophorea;o__unidentified_Armophorea;f__Cariaco_Basin_group_1;g__;s__
OTU_881	0	0	0	0	0	0	0	0	0	0	15	2	k__Eukaryota;p__unidentified_Eukaryota;c__Armophorea;o__Armophorida;f__unidentified_Armophorida;g__Metopus
OTU_1909	0	0	0	3	0	0	0	0	0	1	0	0	k__Eukaryota;p__unidentified_Eukaryota;c__Armophorea;o__Armophorida;f__unidentified_Armophorida
OTU_2031	0	0	0	0	0	0	0	0	0	0	3	4	k__Eukaryota;p__unidentified_Eukaryota;c__Armophorea;o__;f__;g__;s__
OTU_3807	0	0	0	0	0	2	0	0	0	0	0	0	k__Eukaryota;p__unidentified_Eukaryota;c__Acanthoecida;o__Choanoflagellida;f__Stephanoecidae;g__Stephanoeca;s__
OTU_3766	0	0	0	1	0	0	1	0	0	0	0	0	k__Eukaryota;p__unidentified_Eukaryota;c__Acanthoecida;o__Choanoflagellida;f__Acanthoecidae;g__Savillea;s__Savillea_micropora
OTU_3719	0	0	1	0	1	0	0	0	0	0	0	0	k__Eukaryota;p__unidentified_Eukaryota;c__7-2.3;o__unidentified_7-2.3;f__unidentified_7-2.3;g__unidentified_7-2.3;s__Gymnophrys_sp._COHH_17
OTU_237	7	0	3	40	8	17	10	51	3	25	16	25	k__Eukaryota;p__unidentified_Eukaryota
OTU_296	1	1	1	0	0	6	0	39	1	1	51	23	k__Eukaryota;p__unidentified_Eukaryota
OTU_301	2	0	3	19	4	49	26	80	2	23	19	45	k__Eukaryota;p__unidentified_Eukaryota
OTU_418	0	0	1	1	3	2	1	2	0	4	31	48	k__Eukaryota;p__unidentified_Eukaryota
OTU_649	1	0	0	0	0	1	0	0	1	3	18	25	k__Eukaryota;p__unidentified_Eukaryota
OTU_740	2	0	1	0	0	1	0	1	1	2	14	13	k__Eukaryota;p__unidentified_Eukaryota
OTU_752	0	0	0	3	0	1	2	2	2	2	1	10	k__Eukaryota;p__unidentified_Eukaryota
OTU_804	0	0	0	0	0	0	2	3	0	16	0	0	k__Eukaryota;p__unidentified_Eukaryota
OTU_809	3	1	0	0	0	0	2	0	0	2	3	12	k__Eukaryota;p__unidentified_Eukaryota
OTU_910	0	0	0	0	0	0	0	0	0	0	3	16	k__Eukaryota;p__unidentified_Eukaryota
OTU_968	0	0	0	0	0	0	0	0	0	0	0	16	k__Eukaryota;p__unidentified_Eukaryota
OTU_969	0	0	0	0	0	12	3	1	4	0	0	0	k__Eukaryota;p__unidentified_Eukaryota
OTU_1048	0	0	0	0	0	0	0	0	0	0	0	11	k__Eukaryota;p__unidentified_Eukaryota
OTU_1066	0	0	0	0	0	0	0	0	0	0	9	9	k__Eukaryota;p__unidentified_Eukaryota
OTU_1165	1	1	1	0	3	0	3	1	1	1	0	0	k__Eukaryota;p__unidentified_Eukaryota
OTU_1230	2	0	1	3	2	2	3	1	1	1	0	0	k__Eukaryota;p__unidentified_Eukaryota
OTU_1256	0	0	0	0	0	6	3	2	0	0	1	0	k__Eukaryota;p__unidentified_Eukaryota
OTU_1260	4	22	1	2	2	1	2	8	3	3	1	0	k__Eukaryota;p__unidentified_Eukaryota
OTU_1372	0	0	0	0	0	10	0	0	1	0	0	0	k__Eukaryota;p__unidentified_Eukaryota
OTU_1384	0	16	0	4	0	0	0	0	1	1	0	0	k__Eukaryota;p__unidentified_Eukaryota
OTU_1528	0	0	0	0	0	7	1	6	0	1	0	0	k__Eukaryota;p__unidentified_Eukaryota
OTU_1541	2	0	1	1	3	0	0	1	1	16	0	4	k__Eukaryota;p__unidentified_Eukaryota
OTU_1595	1	0	0	0	2	0	0	0	0	0	0	2	k__Eukaryota;p__unidentified_Eukaryota
OTU_1617	0	0	0	0	0	2	0	10	0	0	0	1	k__Eukaryota;p__unidentified_Eukaryota
OTU_1707	0	0	1	0	0	0	2	0	1	0	3	1	k__Eukaryota;p__unidentified_Eukaryota
OTU_1741	0	0	0	0	0	0	0	0	0	0	0	6	k__Eukaryota;p__unidentified_Eukaryota
OTU_1776	1	1	1	0	1	0	0	11	0	0	0	0	k__Eukaryota;p__unidentified_Eukaryota
OTU_1781	0	1	0	0	6	0	0	0	0	0	0	0	k__Eukaryota;p__unidentified_Eukaryota
OTU_1799	0	0	0	1	0	0	0	2	0	0	4	0	k__Eukaryota;p__unidentified_Eukaryota
OTU_1800	0	8	0	0	0	3	0	0	0	0	0	0	k__Eukaryota;p__unidentified_Eukaryota
OTU_1808	0	0	0	1	0	5	6	0	0	1	0	0	k__Eukaryota;p__unidentified_Eukaryota
OTU_1920	0	0	0	0	1	0	0	0	2	1	0	0	k__Eukaryota;p__unidentified_Eukaryota
OTU_1930	1	0	0	0	0	1	0	9	0	0	0	0	k__Eukaryota;p__unidentified_Eukaryota
OTU_2005	4	0	0	0	0	0	1	0	0	0	0	0	k__Eukaryota;p__unidentified_Eukaryota
OTU_2121	1	0	0	1	0	0	1	4	0	0	0	0	k__Eukaryota;p__unidentified_Eukaryota
OTU_2166	0	0	4	1	0	0	2	1	0	0	1	5	k__Eukaryota;p__unidentified_Eukaryota
OTU_2190	0	0	0	1	0	1	0	0	2	0	1	0	k__Eukaryota;p__unidentified_Eukaryota
OTU_2251	0	1	0	1	3	0	0	0	1	1	0	0	k__Eukaryota;p__unidentified_Eukaryota
OTU_2267	0	0	0	1	1	3	0	1	1	0	0	0	k__Eukaryota;p__unidentified_Eukaryota
OTU_2271	1	0	0	0	0	0	0	0	0	2	0	0	k__Eukaryota;p__unidentified_Eukaryota
OTU_2310	3	0	0	0	6	0	0	0	0	0	0	0	k__Eukaryota;p__unidentified_Eukaryota
OTU_2345	0	0	0	10	0	0	0	0	0	0	0	0	k__Eukaryota;p__unidentified_Eukaryota
OTU_2354	0	0	0	1	0	0	0	0	0	0	1	6	k__Eukaryota;p__unidentified_Eukaryota
OTU_2367	0	0	0	0	0	1	0	0	0	0	0	4	k__Eukaryota;p__unidentified_Eukaryota
OTU_2406	0	0	0	0	0	0	0	3	1	1	2	0	k__Eukaryota;p__unidentified_Eukaryota
OTU_2438	0	0	2	0	3	2	3	1	0	1	0	0	k__Eukaryota;p__unidentified_Eukaryota
OTU_2483	0	0	0	2	0	2	0	2	0	0	0	0	k__Eukaryota;p__unidentified_Eukaryota
OTU_2498	0	0	0	0	4	0	0	0	0	0	0	0	k__Eukaryota;p__unidentified_Eukaryota
OTU_2523	0	1	0	1	0	0	1	1	0	0	0	0	k__Eukaryota;p__unidentified_Eukaryota
OTU_2532	0	0	0	0	0	1	0	0	0	0	2	0	k__Eukaryota;p__unidentified_Eukaryota
OTU_2547	2	0	12	0	0	0	0	0	0	0	0	0	k__Eukaryota;p__unidentified_Eukaryota
OTU_2561	0	0	1	0	0	1	2	1	0	0	0	0	k__Eukaryota;p__unidentified_Eukaryota
OTU_2576	0	0	0	0	0	0	0	0	0	0	7	2	k__Eukaryota;p__unidentified_Eukaryota
OTU_2605	0	0	3	0	0	0	0	0	0	0	0	0	k__Eukaryota;p__unidentified_Eukaryota
OTU_2639	0	0	0	0	0	7	0	4	0	1	0	0	k__Eukaryota;p__unidentified_Eukaryota
OTU_2654	0	0	0	0	4	0	0	0	2	0	0	0	k__Eukaryota;p__unidentified_Eukaryota
OTU_2679	2	0	0	1	0	1	1	0	0	0	0	0	k__Eukaryota;p__unidentified_Eukaryota
OTU_2705	0	0	0	0	0	0	2	0	0	0	1	0	k__Eukaryota;p__unidentified_Eukaryota
OTU_2709	0	0	0	0	0	1	0	1	0	0	0	0	k__Eukaryota;p__unidentified_Eukaryota
OTU_2712	0	0	0	0	0	1	0	1	0	0	0	0	k__Eukaryota;p__unidentified_Eukaryota
OTU_2739	0	0	1	2	0	0	0	0	0	0	0	0	k__Eukaryota;p__unidentified_Eukaryota
OTU_2756	0	1	0	0	0	0	0	0	0	3	0	0	k__Eukaryota;p__unidentified_Eukaryota
OTU_2839	0	5	1	0	0	0	0	0	0	0	0	0	k__Eukaryota;p__unidentified_Eukaryota
OTU_2846	0	0	0	0	0	0	0	0	0	0	1	5	k__Eukaryota;p__unidentified_Eukaryota
OTU_2866	0	0	4	0	2	0	0	13	1	8	0	0	k__Eukaryota;p__unidentified_Eukaryota
OTU_2869	0	0	0	0	0	0	0	2	0	0	0	0	k__Eukaryota;p__unidentified_Eukaryota
OTU_2872	3	0	0	0	6	0	0	0	1	1	0	0	k__Eukaryota;p__unidentified_Eukaryota
OTU_2958	1	0	1	0	1	1	1	0	1	0	0	0	k__Eukaryota;p__unidentified_Eukaryota
OTU_2960	0	0	2	0	2	0	0	0	0	0	0	0	k__Eukaryota;p__unidentified_Eukaryota
OTU_2964	0	0	1	0	1	0	0	0	0	0	0	0	k__Eukaryota;p__unidentified_Eukaryota
OTU_2981	0	0	0	0	0	2	0	0	0	0	0	0	k__Eukaryota;p__unidentified_Eukaryota
OTU_3028	0	0	0	0	1	0	0	0	0	1	0	0	k__Eukaryota;p__unidentified_Eukaryota
OTU_3054	1	0	1	0	0	0	0	3	1	0	0	0	k__Eukaryota;p__unidentified_Eukaryota
OTU_3061	0	0	0	0	0	0	0	0	0	0	0	3	k__Eukaryota;p__unidentified_Eukaryota
OTU_3095	0	0	0	0	0	0	2	0	0	0	0	0	k__Eukaryota;p__unidentified_Eukaryota
OTU_3108	0	0	0	1	2	0	0	0	0	0	0	0	k__Eukaryota;p__unidentified_Eukaryota
OTU_3115	0	0	0	0	2	0	0	0	0	0	0	0	k__Eukaryota;p__unidentified_Eukaryota
OTU_3134	0	0	2	0	2	0	0	0	0	0	0	0	k__Eukaryota;p__unidentified_Eukaryota
OTU_3144	2	0	0	0	0	0	0	0	0	0	0	0	k__Eukaryota;p__unidentified_Eukaryota
OTU_3178	0	0	0	0	0	1	0	0	0	3	0	0	k__Eukaryota;p__unidentified_Eukaryota
OTU_3200	0	0	0	0	0	0	0	0	0	2	0	0	k__Eukaryota;p__unidentified_Eukaryota
OTU_3242	0	0	0	0	0	0	0	0	0	0	2	0	k__Eukaryota;p__unidentified_Eukaryota
OTU_3271	0	0	0	0	0	0	0	0	0	0	5	1	k__Eukaryota;p__unidentified_Eukaryota
OTU_3373	0	2	0	0	0	0	0	0	0	0	0	0	k__Eukaryota;p__unidentified_Eukaryota
OTU_3440	1	0	0	1	1	1	0	0	4	0	0	0	k__Eukaryota;p__unidentified_Eukaryota
OTU_3510	0	0	1	0	1	0	0	0	0	0	0	0	k__Eukaryota;p__unidentified_Eukaryota
OTU_3523	0	0	1	0	0	0	0	1	0	0	0	0	k__Eukaryota;p__unidentified_Eukaryota
OTU_3525	0	0	1	0	1	0	0	2	2	1	0	0	k__Eukaryota;p__unidentified_Eukaryota
OTU_3531	1	0	0	0	0	0	0	1	0	2	0	0	k__Eukaryota;p__unidentified_Eukaryota
OTU_3534	0	0	0	0	0	0	0	0	1	2	0	0	k__Eukaryota;p__unidentified_Eukaryota
OTU_3581	0	0	0	0	0	1	0	1	0	0	0	0	k__Eukaryota;p__unidentified_Eukaryota
OTU_3589	0	0	0	0	0	1	0	0	0	0	0	2	k__Eukaryota;p__unidentified_Eukaryota
OTU_3593	0	0	0	0	2	0	0	0	0	1	0	0	k__Eukaryota;p__unidentified_Eukaryota
OTU_3596	0	0	0	0	1	0	0	0	3	0	0	0	k__Eukaryota;p__unidentified_Eukaryota
OTU_3622	0	0	0	0	0	0	0	0	0	0	1	1	k__Eukaryota;p__unidentified_Eukaryota
OTU_3644	0	0	0	0	0	0	0	3	0	0	0	0	k__Eukaryota;p__unidentified_Eukaryota
OTU_3659	0	0	0	0	0	0	0	1	0	0	4	0	k__Eukaryota;p__unidentified_Eukaryota
OTU_3670	1	0	0	0	0	0	0	0	1	0	0	0	k__Eukaryota;p__unidentified_Eukaryota
OTU_3682	0	0	0	0	0	0	0	0	0	0	2	0	k__Eukaryota;p__unidentified_Eukaryota
OTU_3683	0	0	2	0	1	0	0	0	0	0	0	0	k__Eukaryota;p__unidentified_Eukaryota
OTU_3732	0	0	0	0	0	0	0	0	0	0	0	2	k__Eukaryota;p__unidentified_Eukaryota
OTU_3784	0	0	0	0	0	0	0	2	0	0	0	0	k__Eukaryota;p__unidentified_Eukaryota
OTU_3789	0	0	0	0	0	0	0	1	0	3	0	0	k__Eukaryota;p__unidentified_Eukaryota
OTU_3834	0	0	0	0	0	3	0	0	0	0	0	0	k__Eukaryota;p__unidentified_Eukaryota
OTU_3835	2	0	0	0	0	0	0	0	0	0	0	0	k__Eukaryota;p__unidentified_Eukaryota
OTU_3864	0	0	1	0	0	1	0	0	0	0	0	0	k__Eukaryota;p__unidentified_Eukaryota
OTU_3873	0	0	0	0	0	0	0	0	0	0	2	0	k__Eukaryota;p__unidentified_Eukaryota
OTU_3904	1	0	0	0	1	0	0	1	0	0	0	0	k__Eukaryota;p__unidentified_Eukaryota
OTU_3951	0	0	0	0	0	0	0	3	0	0	0	0	k__Eukaryota;p__unidentified_Eukaryota
OTU_2187	0	0	0	0	0	0	0	4	0	2	0	0	k__Eukaryota;p__Retaria;c__RAD_B;o__unidentified_RAD_B;f__unidentified_RAD_B;g__unidentified_RAD_B
OTU_1373	1	0	0	0	0	3	0	5	0	0	0	0	k__Eukaryota;p__Retaria;c__RAD_A;o__;f__;g__;s__
OTU_1853	0	0	0	0	0	0	0	5	0	0	0	0	k__Eukaryota;p__Retaria;c__RAD_A;o__;f__;g__;s__
OTU_2967	0	0	0	0	0	0	0	8	0	0	0	0	k__Eukaryota;p__Retaria;c__Globothalamea;o__Rotaliida;f__unidentified_Rotaliida;g__unidentified_Rotaliida;s__Reophax_sp._JP-2008
OTU_3029	0	0	0	2	0	0	0	1	0	0	0	0	k__Eukaryota;p__Retaria;c__AT4-94;o__;f__;g__;s__
OTU_1572	0	0	0	1	0	2	5	1	0	3	0	0	k__Eukaryota;p__Retaria;c__Acantharia;o__Chaunocanthida;f__unidentified_Chaunocanthida
OTU_3474	0	0	0	1	0	1	0	0	0	0	0	0	k__Eukaryota;p__Retaria;c__Acantharia;o__;f__;g__;s__
OTU_214	3	2	1	1	1	14	11	220	0	1	0	0	k__Eukaryota;p__Retaria;c__Acantharia
OTU_1969	1	0	3	0	0	6	0	47	1	2	0	0	k__Eukaryota;p__Retaria;c__Acantharia
OTU_596	29	1	0	0	1	1	1	0	3	9	0	0	k__Eukaryota;p__Retaria
OTU_2982	0	0	0	0	0	1	0	1	0	0	0	0	k__Eukaryota;p__Retaria
OTU_3692	0	0	0	0	0	0	1	1	0	0	0	0	k__Eukaryota;p__Retaria
OTU_844	0	1	0	1	0	8	2	37	1	2	0	0	k__Eukaryota;p__Protalveolata;c__unidentified_Protalveolata;o__unidentified_Protalveolata;f__Perkinsidae;g__Perkinsus;s__Perkinsus_olseni
OTU_113	13	489	13	4	2	14	17	18	11	10	0	0	k__Eukaryota;p__Protalveolata;c__unidentified_Protalveolata;o__unidentified_Protalveolata;f__Perkinsidae;g__Parvilucifera;s__
OTU_271	5	4	1	4	2	1	3	1	1	122	0	0	k__Eukaryota;p__Protalveolata;c__unidentified_Protalveolata;o__unidentified_Protalveolata;f__Perkinsidae;g__Parvilucifera;s__
OTU_1642	0	0	0	0	0	3	0	1	2	0	0	0	k__Eukaryota;p__Protalveolata;c__unidentified_Protalveolata;o__unidentified_Protalveolata;f__Perkinsidae;g__Parvilucifera
OTU_2721	0	0	0	0	1	0	0	0	2	0	0	0	k__Eukaryota;p__Protalveolata;c__unidentified_Protalveolata;o__unidentified_Protalveolata;f__Perkinsidae
OTU_2731	0	0	0	1	2	2	0	3	0	0	0	0	k__Eukaryota;p__Protalveolata;c__unidentified_Protalveolata;o__unidentified_Protalveolata;f__Perkinsidae
OTU_3760	0	1	3	0	0	0	0	0	0	0	0	0	k__Eukaryota;p__Protalveolata;c__unidentified_Protalveolata;o__unidentified_Protalveolata;f__Perkinsidae
OTU_1453	0	0	0	0	0	0	0	1	0	0	1	6	k__Eukaryota;p__Protalveolata;c__unidentified_Protalveolata;o__Syndiniales;f__unidentified_Syndiniales;g__Duboscquella;s__Euduboscquella_crenulata
OTU_227	0	1	2	1	0	1	0	4	0	1	90	147	k__Eukaryota;p__Protalveolata;c__unidentified_Protalveolata;o__Syndiniales;f__unidentified_Syndiniales;g__Duboscquella;s__
OTU_1631	0	0	0	0	0	0	0	0	0	1	4	2	k__Eukaryota;p__Protalveolata;c__unidentified_Protalveolata;o__Syndiniales;f__unidentified_Syndiniales;g__Amoebophrya;s__Amoebophrya_sp._ex_Scrippsiella_sp.
OTU_2371	1	0	0	0	2	0	1	0	0	0	0	0	k__Eukaryota;p__Protalveolata;c__unidentified_Protalveolata;o__Syndiniales;f__unidentified_Syndiniales;g__Amoebophrya;s__Amoebophrya_sp._ex_Prorocentrum_micans
OTU_3297	0	0	0	0	0	0	3	0	0	0	0	0	k__Eukaryota;p__Protalveolata;c__unidentified_Protalveolata;o__Syndiniales;f__unidentified_Syndiniales;g__Amoebophrya;s__Amoebophrya_sp._ex_Prorocentrum_micans
OTU_254	0	0	0	2	0	1	5	1	0	0	46	76	k__Eukaryota;p__Protalveolata;c__unidentified_Protalveolata;o__Syndiniales;f__unidentified_Syndiniales;g__Amoebophrya;s__
OTU_366	26	3	16	17	18	3	20	24	13	15	24	7	k__Eukaryota;p__Protalveolata;c__unidentified_Protalveolata;o__Syndiniales;f__unidentified_Syndiniales;g__Amoebophrya;s__
OTU_481	18	0	2	3	5	3	7	1	2	6	18	11	k__Eukaryota;p__Protalveolata;c__unidentified_Protalveolata;o__Syndiniales;f__unidentified_Syndiniales;g__Amoebophrya;s__
OTU_920	0	0	0	0	0	0	0	0	0	0	20	1	k__Eukaryota;p__Protalveolata;c__unidentified_Protalveolata;o__Syndiniales;f__unidentified_Syndiniales;g__Amoebophrya;s__
OTU_949	0	0	2	1	0	0	3	3	0	5	4	2	k__Eukaryota;p__Protalveolata;c__unidentified_Protalveolata;o__Syndiniales;f__unidentified_Syndiniales;g__Amoebophrya;s__
OTU_1069	1	0	1	4	0	6	6	7	0	0	1	0	k__Eukaryota;p__Protalveolata;c__unidentified_Protalveolata;o__Syndiniales;f__unidentified_Syndiniales;g__Amoebophrya;s__
OTU_1753	2	3	0	0	6	0	6	0	3	2	1	0	k__Eukaryota;p__Protalveolata;c__unidentified_Protalveolata;o__Syndiniales;f__unidentified_Syndiniales;g__Amoebophrya;s__
OTU_2143	1	0	1	0	0	0	0	0	0	1	0	0	k__Eukaryota;p__Protalveolata;c__unidentified_Protalveolata;o__Syndiniales;f__unidentified_Syndiniales;g__Amoebophrya;s__
OTU_2235	0	1	0	0	0	2	0	1	0	0	1	0	k__Eukaryota;p__Protalveolata;c__unidentified_Protalveolata;o__Syndiniales;f__unidentified_Syndiniales;g__Amoebophrya;s__
OTU_2384	0	0	0	0	0	0	0	0	0	0	0	5	k__Eukaryota;p__Protalveolata;c__unidentified_Protalveolata;o__Syndiniales;f__unidentified_Syndiniales;g__Amoebophrya;s__
OTU_3119	0	0	0	0	0	0	0	0	0	0	0	2	k__Eukaryota;p__Protalveolata;c__unidentified_Protalveolata;o__Syndiniales;f__unidentified_Syndiniales;g__Amoebophrya;s__
OTU_3701	0	0	0	0	0	0	0	0	0	0	1	1	k__Eukaryota;p__Protalveolata;c__unidentified_Protalveolata;o__Syndiniales;f__unidentified_Syndiniales;g__Amoebophrya;s__
OTU_532	8	1	7	0	15	1	1	2	5	8	1	1	k__Eukaryota;p__Protalveolata;c__unidentified_Protalveolata;o__Syndiniales;f__unidentified_Syndiniales;g__Amoebophrya
OTU_933	0	0	1	1	0	5	7	0	0	7	1	0	k__Eukaryota;p__Protalveolata;c__unidentified_Protalveolata;o__Syndiniales;f__unidentified_Syndiniales;g__Amoebophrya
OTU_1280	0	0	0	0	2	0	0	0	2	0	16	1	k__Eukaryota;p__Protalveolata;c__unidentified_Protalveolata;o__Syndiniales;f__unidentified_Syndiniales;g__Amoebophrya
OTU_2991	0	0	0	0	0	0	0	1	0	2	0	0	k__Eukaryota;p__Protalveolata;c__unidentified_Protalveolata;o__Syndiniales;f__unidentified_Syndiniales;g__Amoebophrya
OTU_3258	0	0	1	0	1	0	1	0	0	2	0	0	k__Eukaryota;p__Protalveolata;c__unidentified_Protalveolata;o__Syndiniales;f__unidentified_Syndiniales;g__Amoebophrya
OTU_3292	0	0	0	0	0	0	1	0	0	1	1	0	k__Eukaryota;p__Protalveolata;c__unidentified_Protalveolata;o__Syndiniales;f__unidentified_Syndiniales;g__Amoebophrya
OTU_3681	0	0	0	0	0	0	0	1	0	0	2	0	k__Eukaryota;p__Protalveolata;c__unidentified_Protalveolata;o__Syndiniales;f__Syndiniales_Group_II;g__unidentified_Syndiniales_Group_II;s__eukaryote_clone_OLI11023
OTU_584	0	0	0	1	0	0	0	1	0	0	29	6	k__Eukaryota;p__Protalveolata;c__unidentified_Protalveolata;o__Syndiniales;f__Syndiniales_Group_II;g__;s__
OTU_820	0	0	0	0	0	0	0	0	0	0	21	23	k__Eukaryota;p__Protalveolata;c__unidentified_Protalveolata;o__Syndiniales;f__Syndiniales_Group_II;g__;s__
OTU_1439	0	0	0	0	0	0	0	0	0	0	6	1	k__Eukaryota;p__Protalveolata;c__unidentified_Protalveolata;o__Syndiniales;f__Syndiniales_Group_II;g__;s__
OTU_1622	0	0	0	1	0	1	0	0	0	1	4	0	k__Eukaryota;p__Protalveolata;c__unidentified_Protalveolata;o__Syndiniales;f__Syndiniales_Group_II;g__;s__
OTU_1674	0	0	0	0	0	0	0	0	0	0	9	0	k__Eukaryota;p__Protalveolata;c__unidentified_Protalveolata;o__Syndiniales;f__Syndiniales_Group_II;g__;s__
OTU_1702	0	0	0	1	0	0	1	0	0	0	2	2	k__Eukaryota;p__Protalveolata;c__unidentified_Protalveolata;o__Syndiniales;f__Syndiniales_Group_II;g__;s__
OTU_1913	0	0	0	0	0	0	0	0	0	0	5	0	k__Eukaryota;p__Protalveolata;c__unidentified_Protalveolata;o__Syndiniales;f__Syndiniales_Group_II;g__;s__
OTU_2257	0	0	0	3	0	1	0	1	0	0	1	0	k__Eukaryota;p__Protalveolata;c__unidentified_Protalveolata;o__Syndiniales;f__Syndiniales_Group_II;g__;s__
OTU_2385	0	0	0	0	0	0	0	0	0	1	0	5	k__Eukaryota;p__Protalveolata;c__unidentified_Protalveolata;o__Syndiniales;f__Syndiniales_Group_II;g__;s__
OTU_2563	0	0	0	0	0	0	0	0	0	0	2	5	k__Eukaryota;p__Protalveolata;c__unidentified_Protalveolata;o__Syndiniales;f__Syndiniales_Group_II;g__;s__
OTU_2802	0	0	0	0	0	1	0	0	0	0	2	0	k__Eukaryota;p__Protalveolata;c__unidentified_Protalveolata;o__Syndiniales;f__Syndiniales_Group_II;g__;s__
OTU_2873	0	0	0	0	0	1	0	0	0	0	3	0	k__Eukaryota;p__Protalveolata;c__unidentified_Protalveolata;o__Syndiniales;f__Syndiniales_Group_II;g__;s__
OTU_3380	0	0	0	0	0	0	1	1	0	0	0	1	k__Eukaryota;p__Protalveolata;c__unidentified_Protalveolata;o__Syndiniales;f__Syndiniales_Group_II;g__;s__
OTU_328	0	0	0	0	1	3	0	10	0	0	3	73	k__Eukaryota;p__Protalveolata;c__unidentified_Protalveolata;o__Syndiniales;f__Syndiniales_Group_II
OTU_1045	0	0	0	0	0	0	0	0	0	0	0	13	k__Eukaryota;p__Protalveolata;c__unidentified_Protalveolata;o__Syndiniales;f__Syndiniales_Group_II
OTU_1842	0	0	0	0	0	0	0	1	0	0	2	3	k__Eukaryota;p__Protalveolata;c__unidentified_Protalveolata;o__Syndiniales;f__Syndiniales_Group_II
OTU_3004	0	0	0	0	0	1	0	0	1	0	0	0	k__Eukaryota;p__Protalveolata;c__unidentified_Protalveolata;o__Syndiniales;f__Syndiniales_Group_II
OTU_149	0	0	0	0	0	0	0	0	0	0	283	329	k__Eukaryota;p__Protalveolata;c__unidentified_Protalveolata;o__Syndiniales;f__Syndiniales_Group_I;g__unidentified_Syndiniales_Group_I;s__Karlodinium_veneficum
OTU_384	0	0	0	0	1	1	3	1	0	0	51	119	k__Eukaryota;p__Protalveolata;c__unidentified_Protalveolata;o__Syndiniales;f__Syndiniales_Group_I;g__unidentified_Syndiniales_Group_I;s__eukaryote_clone_OLI11011
OTU_7	0	0	0	0	0	2	2	12	0	0	3260	5347	k__Eukaryota;p__Protalveolata;c__unidentified_Protalveolata;o__Syndiniales;f__Syndiniales_Group_I;g__;s__
OTU_150	0	0	0	1	0	0	1	5	0	1	347	354	k__Eukaryota;p__Protalveolata;c__unidentified_Protalveolata;o__Syndiniales;f__Syndiniales_Group_I;g__;s__
OTU_323	0	0	0	0	0	5	0	1	0	0	60	31	k__Eukaryota;p__Protalveolata;c__unidentified_Protalveolata;o__Syndiniales;f__Syndiniales_Group_I;g__;s__
OTU_586	0	0	0	0	0	0	0	1	0	0	26	31	k__Eukaryota;p__Protalveolata;c__unidentified_Protalveolata;o__Syndiniales;f__Syndiniales_Group_I;g__;s__
OTU_745	0	0	1	0	2	6	0	2	0	4	7	20	k__Eukaryota;p__Protalveolata;c__unidentified_Protalveolata;o__Syndiniales;f__Syndiniales_Group_I;g__;s__
OTU_1479	0	0	0	0	0	0	0	0	0	0	1	7	k__Eukaryota;p__Protalveolata;c__unidentified_Protalveolata;o__Syndiniales;f__Syndiniales_Group_I;g__;s__
OTU_1938	0	0	0	0	0	0	0	2	0	0	0	4	k__Eukaryota;p__Protalveolata;c__unidentified_Protalveolata;o__Syndiniales;f__Syndiniales_Group_I;g__;s__
OTU_2009	0	0	0	0	0	0	0	0	0	0	3	6	k__Eukaryota;p__Protalveolata;c__unidentified_Protalveolata;o__Syndiniales;f__Syndiniales_Group_I;g__;s__
OTU_2392	0	0	0	0	0	0	0	0	0	0	4	3	k__Eukaryota;p__Protalveolata;c__unidentified_Protalveolata;o__Syndiniales;f__Syndiniales_Group_I;g__;s__
OTU_2622	0	0	0	0	0	0	0	0	0	0	3	0	k__Eukaryota;p__Protalveolata;c__unidentified_Protalveolata;o__Syndiniales;f__Syndiniales_Group_I;g__;s__
OTU_735	0	0	0	0	0	0	0	0	0	0	5	17	k__Eukaryota;p__Protalveolata;c__unidentified_Protalveolata;o__Syndiniales
OTU_2351	0	0	0	0	0	0	0	0	0	0	2	3	k__Eukaryota;p__Protalveolata;c__unidentified_Protalveolata;o__Syndiniales
OTU_1775	0	0	1	0	0	0	7	1	0	0	0	0	k__Eukaryota;p__Protalveolata;c__unidentified_Protalveolata
OTU_3591	0	0	0	0	0	2	0	0	0	0	1	1	k__Eukaryota;p__Protalveolata;c__unidentified_Protalveolata
OTU_1172	0	0	0	0	0	6	3	5	0	0	0	0	k__Eukaryota;p__Protalveolata;c__Colpodellida;o__;f__;g__;s__
OTU_1249	1	13	0	0	0	0	2	0	0	0	0	0	k__Eukaryota;p__Protalveolata;c__Colpodellida;o__;f__;g__;s__
OTU_1529	1	0	1	2	0	0	0	0	2	1	7	1	k__Eukaryota;p__Protalveolata;c__Colpodellida;o__;f__;g__;s__
OTU_1954	0	2	0	1	0	0	0	0	0	0	1	1	k__Eukaryota;p__Protalveolata;c__Colpodellida;o__;f__;g__;s__
OTU_2059	0	1	0	0	0	0	0	1	0	0	0	6	k__Eukaryota;p__Protalveolata;c__Colpodellida;o__;f__;g__;s__
OTU_3015	0	0	0	0	0	0	0	0	0	5	0	0	k__Eukaryota;p__Protalveolata;c__Colpodellida;o__;f__;g__;s__
OTU_1806	0	0	1	0	2	0	0	0	0	2	0	0	k__Eukaryota;p__Protalveolata;c__Colpodellida
OTU_2239	0	0	0	0	0	0	0	0	0	0	1	2	k__Eukaryota;p__Protalveolata;c__Colpodellida
OTU_2388	0	0	0	0	0	1	2	0	0	1	0	0	k__Eukaryota;p__Protalveolata;c__Colpodellida
OTU_2533	1	0	0	0	0	1	0	0	2	0	0	0	k__Eukaryota;p__Pinguiophyceae;c__unidentified_Pinguiophyceae;o__Pinguiochrysidales;f__unidentified_Pinguiochrysidales;g__unidentified_Pinguiochrysidales;s__Pinguiococcus_pyrenoidosus
OTU_28	23	11	3050	121	16	45	13	32	20	15	11	371	k__Eukaryota;p__Phaeophyceae;c__unidentified_Phaeophyceae;o__Fucales;f__unidentified_Fucales;g__Sargassum;s__Sargassum_fusiforme
OTU_128	4	5	446	34	3	9	2	24	4	9	3	76	k__Eukaryota;p__Phaeophyceae;c__unidentified_Phaeophyceae;o__Ectocarpales;f__unidentified_Ectocarpales;g__unidentified_Ectocarpales;s__Sphacelaria_sp._UTEX_LB_800
OTU_2237	3	0	48	3	1	2	0	0	1	1	0	0	k__Eukaryota;p__Phaeophyceae;c__unidentified_Phaeophyceae;o__Ectocarpales;f__unidentified_Ectocarpales;g__unidentified_Ectocarpales;s__Sphacelaria_sp._UTEX_LB_800
OTU_373	3	0	141	13	1	24	5	5	11	10	2	2	k__Eukaryota;p__Phaeophyceae;c__unidentified_Phaeophyceae;o__Ectocarpales
OTU_1238	0	0	4	5	0	1	0	0	0	0	4	11	k__Eukaryota;p__Phaeophyceae;c__unidentified_Phaeophyceae;o__Dictyotales;f__unidentified_Dictyotales;g__Lobophora;s__Lobophora_variegata
OTU_1	372	282	417	45998	203	462	185	387	417	341	11	0	k__Eukaryota;p__Phaeophyceae;c__unidentified_Phaeophyceae;o__Dictyotales;f__unidentified_Dictyotales;g__Dictyota;s__Dictyota_coriacea
OTU_3053	4	1	4	83	2	5	3	0	5	2	0	0	k__Eukaryota;p__Phaeophyceae;c__unidentified_Phaeophyceae;o__Dictyotales;f__unidentified_Dictyotales;g__Dictyota;s__Dictyota_coriacea
OTU_3145	0	0	1	6	0	0	0	0	0	0	0	0	k__Eukaryota;p__Phaeophyceae;c__unidentified_Phaeophyceae;o__Dictyotales;f__unidentified_Dictyotales;g__Dictyota;s__Dictyota_coriacea
OTU_3080	0	1	1	37	0	2	0	0	1	1	0	0	k__Eukaryota;p__Phaeophyceae;c__unidentified_Phaeophyceae;o__Dictyotales;f__unidentified_Dictyotales;g__Dictyota
OTU_26	12	11	20	78	11	3426	8	336	13	6	2	0	k__Eukaryota;p__Phaeophyceae;c__unidentified_Phaeophyceae;o__Dictyotales;f__unidentified_Dictyotales
OTU_1414	0	0	0	3	0	18	0	4	0	0	0	0	k__Eukaryota;p__Phaeophyceae;c__unidentified_Phaeophyceae;o__Dictyotales;f__unidentified_Dictyotales
OTU_2268	0	0	1	0	0	0	0	0	0	0	8	0	k__Eukaryota;p__Phaeophyceae;c__unidentified_Phaeophyceae;o__Dictyotales;f__unidentified_Dictyotales
OTU_574	1	0	0	2	0	27	1	35	0	0	0	0	k__Eukaryota;p__Phaeophyceae;c__unidentified_Phaeophyceae
OTU_1438	0	0	0	0	0	4	0	8	0	0	1	8	k__Eukaryota;p__Phaeophyceae;c__unidentified_Phaeophyceae
OTU_1615	0	1	0	1	0	13	0	3	0	0	0	0	k__Eukaryota;p__Phaeophyceae;c__unidentified_Phaeophyceae
OTU_1670	1	0	13	3	0	0	0	2	0	0	1	0	k__Eukaryota;p__Phaeophyceae;c__unidentified_Phaeophyceae
OTU_1729	0	1	0	18	0	0	0	0	0	1	0	0	k__Eukaryota;p__Phaeophyceae;c__unidentified_Phaeophyceae
OTU_1298	3	0	0	0	0	0	0	0	0	0	9	13	k__Eukaryota;p__Pavlovophyceae;c__unidentified_Pavlovophyceae;o__unidentified_Pavlovophyceae;f__unidentified_Pavlovophyceae;g__Pavlova;s__Pavlova_pinguis
OTU_2114	0	0	0	1	1	2	0	0	0	0	1	2	k__Eukaryota;p__Pavlovophyceae;c__unidentified_Pavlovophyceae;o__unidentified_Pavlovophyceae;f__unidentified_Pavlovophyceae;g__Exanthemachrysis;s__Exanthemachrysis_sp._AC246
OTU_495	2	0	0	0	0	1	0	0	0	0	24	22	k__Eukaryota;p__Pavlovophyceae;c__unidentified_Pavlovophyceae;o__unidentified_Pavlovophyceae;f__unidentified_Pavlovophyceae;g__Exanthemachrysis
OTU_1844	0	1	0	0	1	0	0	1	0	1	1	0	k__Eukaryota;p__Pavlovophyceae;c__unidentified_Pavlovophyceae;o__unidentified_Pavlovophyceae;f__unidentified_Pavlovophyceae;g__Exanthemachrysis
OTU_1960	1	0	0	0	1	2	0	0	1	0	0	0	k__Eukaryota;p__Pavlovophyceae;c__unidentified_Pavlovophyceae;o__unidentified_Pavlovophyceae;f__unidentified_Pavlovophyceae;g__Exanthemachrysis
OTU_3150	0	0	0	0	0	0	0	0	2	0	0	0	k__Eukaryota;p__Ochrophyta;c__unidentified_Ochrophyta;o__unidentified_Ochrophyta;f__unidentified_Ochrophyta;g__Picophagus;s__Picophagus_flagellatus
OTU_3638	1	0	0	0	2	0	0	0	0	1	0	0	k__Eukaryota;p__Ochrophyta;c__unidentified_Ochrophyta;o__unidentified_Ochrophyta;f__unidentified_Ochrophyta;g__Picophagus;s__Picophagus_flagellatus
OTU_3504	1	0	0	0	2	0	0	1	2	1	0	0	k__Eukaryota;p__Ochrophyta;c__Synchromophyceae;o__unidentified_Synchromophyceae;f__unidentified_Synchromophyceae;g__Synchroma;s__Synchroma_pusillum
OTU_2133	1	0	0	0	1	0	0	0	2	0	0	0	k__Eukaryota;p__Ochrophyta;c__Synchromophyceae;o__unidentified_Synchromophyceae;f__unidentified_Synchromophyceae;g__Synchroma;s__Synchroma_grande
OTU_3547	0	0	0	0	0	0	2	0	3	4	0	0	k__Eukaryota;p__Ochrophyta;c__Raphidophyceae;o__Chattonellales;f__unidentified_Chattonellales;g__Haramonas;s__Haramonas_viridis
OTU_2985	0	0	0	1	0	0	0	0	0	2	0	0	k__Eukaryota;p__Ochrophyta;c__Raphidophyceae;o__Chattonellales;f__unidentified_Chattonellales;g__Chloromorum;s__Chloromorum_sp._toxicum
OTU_2240	0	0	0	0	0	1	3	0	0	0	2	0	k__Eukaryota;p__Ochrophyta;c__Phaeothamniophyceae;o__Pleurochloridales;f__unidentified_Pleurochloridales;g__Tetrasporopsis;s__Tetrasporopsis_fuscescens
OTU_249	6	0	1	2	13	2	1	6	1	0	38	92	k__Eukaryota;p__Ochrophyta;c__Pelagophyceae;o__Sarcinochrysidales;f__unidentified_Sarcinochrysidales;g__Sarcinochrysis;s__Sarcinochrysis_marina
OTU_2292	0	1	3	0	0	3	0	1	7	0	0	0	k__Eukaryota;p__Ochrophyta;c__Pelagophyceae;o__Sarcinochrysidales;f__unidentified_Sarcinochrysidales;g__Aureoumbra;s__Coccoid_pelagophyte_CCMP1410
OTU_652	0	0	1	0	0	0	0	0	1	0	9	29	k__Eukaryota;p__Ochrophyta;c__Pelagophyceae;o__Sarcinochrysidales;f__unidentified_Sarcinochrysidales
OTU_1508	0	1	0	1	0	1	0	1	1	1	0	0	k__Eukaryota;p__Ochrophyta;c__Pelagophyceae;o__Pelagomonadales;f__;g__;s__
OTU_2921	1	0	0	0	1	2	0	0	0	0	0	3	k__Eukaryota;p__Ochrophyta;c__Dictyochophyceae;o__Pedinellales;f__unidentified_Pedinellales;g__Ciliophrys;s__Ciliophrys_infusionum
OTU_3786	0	0	0	0	0	0	0	0	0	0	0	3	k__Eukaryota;p__Ochrophyta;c__Dictyochophyceae;o__Pedinellales;f__unidentified_Pedinellales;g__Apedinella;s__Apedinella_radians
OTU_3142	0	0	2	0	0	0	3	0	0	0	0	0	k__Eukaryota;p__Ochrophyta;c__Dictyochophyceae
OTU_417	0	0	0	1	1	1	0	0	0	0	20	66	k__Eukaryota;p__Ochrophyta;c__Chrysophyceae;o__Ochromonadales;f__unidentified_Ochromonadales;g__Paraphysomonas;s__
OTU_2537	2	0	0	0	0	0	4	0	0	0	0	0	k__Eukaryota;p__Ochrophyta;c__Chrysophyceae;o__Ochromonadales;f__unidentified_Ochromonadales;g__Paraphysomonas;s__
OTU_2664	0	0	0	0	0	0	0	1	0	0	2	0	k__Eukaryota;p__Ochrophyta;c__Chrysophyceae;o__Ochromonadales;f__unidentified_Ochromonadales;g__Paraphysomonas;s__
OTU_3295	0	0	0	0	0	1	2	0	0	0	0	0	k__Eukaryota;p__Ochrophyta;c__Chrysophyceae;o__Ochromonadales;f__unidentified_Ochromonadales;g__Paraphysomonas
OTU_1356	4	4	0	0	2	0	0	0	4	0	0	0	k__Eukaryota;p__Ochrophyta;c__Chrysophyceae;o__CCI40;f__;g__;s__
OTU_1190	1	0	0	0	0	0	15	1	0	0	0	0	k__Eukaryota;p__Ochrophyta;c__Chrysophyceae
OTU_2880	0	0	0	1	0	0	0	7	0	0	0	0	k__Eukaryota;p__Ochrophyta;c__Chrysophyceae
OTU_3880	0	0	0	0	0	0	0	0	0	0	3	0	k__Eukaryota;p__Ochrophyta;c__Chrysophyceae
OTU_2066	0	0	0	0	0	0	0	0	0	0	8	0	k__Eukaryota;p__Ochrophyta;c__Chrysomerophyceae;o__unidentified_Chrysomerophyceae;f__unidentified_Chrysomerophyceae;g__Chrysowaernella;s__Chrysowaernella_hieroglyphica
OTU_1704	0	1	0	1	0	7	2	20	0	0	0	0	k__Eukaryota;p__Ochrophyta
OTU_3450	0	0	0	0	0	0	1	6	0	0	0	0	k__Eukaryota;p__Ochrophyta
OTU_3809	0	0	0	0	0	0	0	1	0	1	0	0	k__Eukaryota;p__Ochrophyta
OTU_1311	0	2	0	0	0	1	0	0	1	0	0	9	k__Eukaryota;p__NAMAKO-1;c__;o__;f__;g__;s__
OTU_2852	0	0	0	0	0	0	0	0	0	0	0	3	k__Eukaryota;p__NAMAKO-1;c__;o__;f__;g__;s__
OTU_151	7	1	2	5	1	5	5	0	0	1	112	189	k__Eukaryota;p__MAST-9;c__MAST-9C;o__;f__;g__;s__
OTU_572	0	0	0	1	0	1	3	0	1	1	12	27	k__Eukaryota;p__MAST-9;c__MAST-9C;o__;f__;g__;s__
OTU_2022	0	0	0	0	0	0	0	0	0	0	4	0	k__Eukaryota;p__MAST-9;c__MAST-9C;o__;f__;g__;s__
OTU_3025	0	0	0	0	0	0	1	1	0	0	1	0	k__Eukaryota;p__MAST-9;c__MAST-9C;o__;f__;g__;s__
OTU_3555	0	0	0	1	0	0	1	0	0	0	1	0	k__Eukaryota;p__MAST-9;c__MAST-9C;o__;f__;g__;s__
OTU_3830	0	0	0	0	0	0	0	0	0	0	0	2	k__Eukaryota;p__MAST-9;c__MAST-9C;o__;f__;g__;s__
OTU_3943	0	0	0	0	0	0	0	0	1	0	1	1	k__Eukaryota;p__MAST-9;c__MAST-9C;o__;f__;g__;s__
OTU_2245	0	0	0	0	0	0	1	3	0	0	0	0	k__Eukaryota;p__MAST-6
OTU_2366	0	0	0	0	1	0	0	0	0	3	0	0	k__Eukaryota;p__MAST-6
OTU_3857	2	0	0	0	1	1	3	0	0	1	0	0	k__Eukaryota;p__MAST-6
OTU_2740	0	0	1	0	1	0	0	0	0	1	0	0	k__Eukaryota;p__MAST-3;c__MAST-3J;o__unidentified_MAST-3J;f__unidentified_MAST-3J;g__unidentified_MAST-3J;s__Stephanopyxis_turris
OTU_3322	1	0	0	0	0	0	0	0	0	1	1	0	k__Eukaryota;p__MAST-3;c__MAST-3J;o__unidentified_MAST-3J;f__unidentified_MAST-3J;g__unidentified_MAST-3J;s__Stephanopyxis_turris
OTU_3736	2	0	1	0	0	0	0	0	0	0	1	0	k__Eukaryota;p__MAST-3;c__MAST-3J;o__unidentified_MAST-3J;f__unidentified_MAST-3J;g__unidentified_MAST-3J;s__Stephanopyxis_turris
OTU_1951	0	0	0	0	3	0	1	0	0	1	0	0	k__Eukaryota;p__MAST-3;c__MAST-3J;o__;f__;g__;s__
OTU_2182	0	0	0	0	0	0	0	1	0	0	3	0	k__Eukaryota;p__MAST-3;c__MAST-3J;o__;f__;g__;s__
OTU_2417	0	0	1	0	1	0	1	1	2	0	0	0	k__Eukaryota;p__MAST-3;c__MAST-3J;o__;f__;g__;s__
OTU_3187	1	0	0	0	0	2	0	0	0	2	0	0	k__Eukaryota;p__MAST-3;c__MAST-3J;o__;f__;g__;s__
OTU_3668	1	0	0	0	0	0	0	1	0	2	0	0	k__Eukaryota;p__MAST-3;c__MAST-3J;o__;f__;g__;s__
OTU_3418	0	0	0	0	0	0	2	0	0	0	0	0	k__Eukaryota;p__MAST-3;c__MAST-3C;o__;f__;g__;s__
OTU_2151	0	0	0	0	1	0	0	0	0	0	3	0	k__Eukaryota;p__MAST-22;c__MAST-22B;o__;f__;g__;s__
OTU_3553	0	0	0	0	0	0	0	0	0	0	1	1	k__Eukaryota;p__MAST-22;c__MAST-22B;o__;f__;g__;s__
OTU_138	1	1	1	0	2	1	0	0	1	1	475	105	k__Eukaryota;p__MAST-12;c__MAST-12E;o__;f__;g__;s__
OTU_619	1	0	1	0	3	1	0	1	0	1	18	13	k__Eukaryota;p__MAST-12;c__MAST-12E;o__;f__;g__;s__
OTU_1663	0	0	1	0	0	0	0	9	0	0	0	0	k__Eukaryota;p__MAST-12;c__MAST-12E;o__;f__;g__;s__
OTU_2615	1	0	0	0	1	0	0	0	0	2	3	0	k__Eukaryota;p__MAST-12;c__MAST-12E;o__;f__;g__;s__
OTU_2984	3	0	1	0	3	0	0	0	2	5	390	70	k__Eukaryota;p__MAST-12;c__MAST-12E;o__;f__;g__;s__
OTU_3282	0	0	0	0	0	0	0	0	0	0	0	4	k__Eukaryota;p__MAST-12;c__MAST-12E;o__;f__;g__;s__
OTU_2768	0	0	0	0	0	0	0	0	0	0	1	2	k__Eukaryota;p__MAST-12;c__MAST-12A;o__;f__;g__;s__
OTU_1646	0	0	0	0	1	0	0	2	0	0	6	2	k__Eukaryota;p__MAST-12;c__;o__;f__;g__;s__
OTU_2655	0	0	0	0	0	0	1	1	0	1	0	0	k__Eukaryota;p__MAST-12;c__;o__;f__;g__;s__
OTU_1151	3	0	0	0	0	0	0	1	0	0	5	4	k__Eukaryota;p__MAST-12
OTU_3156	0	0	0	0	0	0	0	0	0	0	1	1	k__Eukaryota;p__MAST-12
OTU_104	8	2	6	10	4	5	5	15	3	6	244	479	k__Eukaryota;p__MAST-1;c__MAST-1C;o__;f__;g__;s__
OTU_43	46	7	42	82	22	98	137	48	9	60	1763	1413	k__Eukaryota;p__H67;c__;o__;f__;g__;s__
OTU_131	0	0	0	0	0	5	0	9	0	1	393	199	k__Eukaryota;p__H67;c__;o__;f__;g__;s__
OTU_2972	0	0	0	0	0	0	0	1	0	0	5	1	k__Eukaryota;p__H67;c__;o__;f__;g__;s__
OTU_1341	2	0	0	1	0	0	0	0	2	2	1	0	k__Eukaryota;p__H26-1;c__;o__;f__;g__;s__
OTU_3278	0	0	1	0	0	1	0	1	0	0	0	0	k__Eukaryota;p__H26-1;c__;o__;f__;g__;s__
OTU_1388	3	0	2	2	1	1	2	4	3	3	0	0	k__Eukaryota;p__H15-6;c__;o__;f__;g__;s__
OTU_1422	1	0	1	1	2	0	0	1	4	0	0	0	k__Eukaryota;p__H15-6;c__;o__;f__;g__;s__
OTU_2077	1	0	0	0	2	2	0	1	2	0	0	0	k__Eukaryota;p__H15-6;c__;o__;f__;g__;s__
OTU_2503	0	0	0	0	0	0	1	3	0	0	0	0	k__Eukaryota;p__H15-6;c__;o__;f__;g__;s__
OTU_2601	0	0	1	0	2	0	2	0	0	0	0	0	k__Eukaryota;p__H15-6;c__;o__;f__;g__;s__
OTU_3939	0	0	0	0	0	0	0	1	1	1	0	0	k__Eukaryota;p__H15-6;c__;o__;f__;g__;s__
OTU_1231	0	0	0	1	0	2	2	9	0	7	0	0	k__Eukaryota;p__Freshwater_Opisthokonta;c__;o__;f__;g__;s__
OTU_3347	0	0	0	2	0	1	0	2	0	0	0	0	k__Eukaryota;p__Freshwater_Opisthokonta;c__;o__;f__;g__;s__
OTU_3518	0	0	0	1	0	0	0	1	0	0	0	0	k__Eukaryota;p__Freshwater_Opisthokonta;c__;o__;f__;g__;s__
OTU_2281	0	0	0	0	0	0	0	9	0	0	0	0	k__Eukaryota;p__Florideophycidae;c__unidentified_Florideophycidae;o__unidentified_Florideophycidae;f__unidentified_Florideophycidae;g__Sporolithon
OTU_264	1	1	1	2	1	7	1	234	3	1	0	0	k__Eukaryota;p__Florideophycidae;c__unidentified_Florideophycidae;o__unidentified_Florideophycidae;f__unidentified_Florideophycidae;g__Phymatolithon
OTU_3623	0	0	0	4	0	0	0	0	0	0	0	0	k__Eukaryota;p__Florideophycidae;c__unidentified_Florideophycidae;o__unidentified_Florideophycidae;f__unidentified_Florideophycidae;g__Jania
OTU_2433	0	0	0	0	0	2	0	3	0	0	5	0	k__Eukaryota;p__Florideophycidae;c__Rhodymeniophycidae;o__unidentified_Rhodymeniophycidae;f__unidentified_Rhodymeniophycidae;g__Peyssonnelia;s__Peyssonnelia_novae-hollandiae
OTU_718	0	2	1	0	0	123	0	4	0	0	0	0	k__Eukaryota;p__Florideophycidae;c__Rhodymeniophycidae;o__unidentified_Rhodymeniophycidae;f__unidentified_Rhodymeniophycidae;g__Mychodea;s__Mychodea_marginifera
OTU_16	18	11	10	16	25	4904	27	6011	22	13	1	4	k__Eukaryota;p__Florideophycidae;c__Rhodymeniophycidae;o__unidentified_Rhodymeniophycidae;f__unidentified_Rhodymeniophycidae;g__Dasyphila;s__Dasyphila_preissii
OTU_1568	0	0	0	0	0	52	0	32	0	0	0	0	k__Eukaryota;p__Florideophycidae;c__Rhodymeniophycidae;o__unidentified_Rhodymeniophycidae;f__unidentified_Rhodymeniophycidae;g__Dasyphila;s__Dasyphila_preissii
OTU_2779	0	0	0	0	0	0	0	2	0	0	0	0	k__Eukaryota;p__Florideophycidae;c__Rhodymeniophycidae;o__unidentified_Rhodymeniophycidae;f__unidentified_Rhodymeniophycidae;g__Dasyphila;s__Dasyphila_preissii
OTU_2881	0	0	0	0	0	0	0	2	0	0	0	0	k__Eukaryota;p__Florideophycidae;c__Rhodymeniophycidae;o__unidentified_Rhodymeniophycidae;f__unidentified_Rhodymeniophycidae;g__Dasyphila;s__Dasyphila_preissii
OTU_1083	0	0	7	7	0	8	0	0	2	3	0	0	k__Eukaryota;p__Florideophycidae;c__Rhodymeniophycidae;o__unidentified_Rhodymeniophycidae;f__unidentified_Rhodymeniophycidae;g__Crouania;s__Crouania_elisiae
OTU_1963	0	0	5	0	0	0	0	0	0	0	0	0	k__Eukaryota;p__Florideophycidae;c__Rhodymeniophycidae;o__unidentified_Rhodymeniophycidae;f__unidentified_Rhodymeniophycidae;g__Ceramium
OTU_2389	0	1	2	0	0	0	0	0	0	0	0	0	k__Eukaryota;p__Florideophycidae;c__Rhodymeniophycidae;o__unidentified_Rhodymeniophycidae;f__unidentified_Rhodymeniophycidae;g__Ceramium
OTU_2559	0	0	5	0	0	2	0	0	0	0	0	0	k__Eukaryota;p__Florideophycidae;c__Rhodymeniophycidae;o__unidentified_Rhodymeniophycidae;f__unidentified_Rhodymeniophycidae;g__Ceramium
OTU_2212	0	0	0	0	0	7	0	1	0	0	0	0	k__Eukaryota;p__Florideophycidae;c__Rhodymeniophycidae;o__unidentified_Rhodymeniophycidae;f__unidentified_Rhodymeniophycidae;g__Adelophycus;s__Adelophycus_corneus
OTU_1852	0	0	0	0	0	2	6	1	0	0	0	0	k__Eukaryota;p__Florideophycidae;c__Rhodymeniophycidae;o__unidentified_Rhodymeniophycidae;f__unidentified_Rhodymeniophycidae;g__Acrosymphyton;s__Acrosymphyton_caribaeum
OTU_741	0	0	0	6	0	166	1	7	0	1	0	0	k__Eukaryota;p__Florideophycidae;c__Rhodymeniophycidae;o__unidentified_Rhodymeniophycidae;f__unidentified_Rhodymeniophycidae
OTU_3018	0	0	0	0	0	5	0	0	0	0	0	0	k__Eukaryota;p__Florideophycidae;c__Rhodymeniophycidae;o__unidentified_Rhodymeniophycidae;f__unidentified_Rhodymeniophycidae
OTU_1553	0	0	0	0	0	0	0	0	0	0	1	7	k__Eukaryota;p__Eustigmatophyceae;c__unidentified_Eustigmatophyceae;o__Eustigmatales;f__unidentified_Eustigmatales;g__BCB5F14RJ2C02;s__
OTU_2033	1	0	0	0	0	0	0	0	0	0	0	7	k__Eukaryota;p__Eustigmatophyceae;c__unidentified_Eustigmatophyceae;o__Eustigmatales;f__unidentified_Eustigmatales;g__BCB5F14RJ2C02;s__
OTU_2975	2	0	1	0	0	0	0	0	1	1	0	0	k__Eukaryota;p__Diatomea;c__unidentified_Diatomea;o__unidentified_Diatomea;f__unidentified_Diatomea;g__unidentified_Diatomea;s__Heterostegina_depressa_diatom_endosymbiont
OTU_3329	0	0	6	2	0	0	2	0	0	1	0	0	k__Eukaryota;p__Diatomea;c__unidentified_Diatomea;o__Fragilariales;f__unidentified_Fragilariales;g__unidentified_Fragilariales;s__Synedra_sp._p517
OTU_1364	0	1	1	2	0	3	2	0	1	9	0	0	k__Eukaryota;p__Diatomea;c__unidentified_Diatomea;o__Fragilariales;f__unidentified_Fragilariales;g__unidentified_Fragilariales;s__Mastogloia_sp._29x07-6B
OTU_1449	1	1	11	1	1	2	0	1	0	0	0	0	k__Eukaryota;p__Diatomea;c__unidentified_Diatomea;o__Fragilariales;f__unidentified_Fragilariales;g__unidentified_Fragilariales;s__Mastogloia_sp._29x07-6B
OTU_2261	4	0	3	0	0	0	0	0	0	0	0	0	k__Eukaryota;p__Diatomea;c__unidentified_Diatomea;o__Fragilariales;f__unidentified_Fragilariales;g__unidentified_Fragilariales;s__Mastogloia_sp._29x07-6B
OTU_2961	1	0	0	0	0	1	0	1	3	1	2	0	k__Eukaryota;p__Diatomea;c__unidentified_Diatomea;o__Fragilariales;f__unidentified_Fragilariales;g__unidentified_Fragilariales;s__Mastogloia_sp._29x07-6B
OTU_3066	0	1	0	2	0	0	0	0	0	0	0	0	k__Eukaryota;p__Diatomea;c__unidentified_Diatomea;o__Fragilariales;f__unidentified_Fragilariales;g__unidentified_Fragilariales;s__Mastogloia_sp._29x07-6B
OTU_3470	0	0	0	6	0	0	0	0	1	0	1	0	k__Eukaryota;p__Diatomea;c__unidentified_Diatomea;o__Fragilariales;f__unidentified_Fragilariales;g__unidentified_Fragilariales;s__Mastogloia_sp._29x07-6B
OTU_1848	4	0	6	2	3	2	2	2	0	0	1	1	k__Eukaryota;p__Diatomea;c__unidentified_Diatomea;o__Fragilariales;f__unidentified_Fragilariales;g__unidentified_Fragilariales;s__Hyalosynedra_sp._1_CSL-2013
OTU_1130	1	0	0	0	1	6	1	16	1	0	1	0	k__Eukaryota;p__Diatomea;c__unidentified_Diatomea;o__Fragilariales;f__unidentified_Fragilariales;g__unidentified_Fragilariales;s__Grammatophora_marina
OTU_3911	30	1	10	2	9	3	5	2	7	11	15	18	k__Eukaryota;p__Diatomea;c__unidentified_Diatomea;o__Fragilariales;f__unidentified_Fragilariales;g__unidentified_Fragilariales
OTU_348	9	2	2	3	5	5	5	1	0	7	47	7	k__Eukaryota;p__Diatomea;c__unidentified_Diatomea;o__Fragilariales;f__unidentified_Fragilariales;g__Staurosira;s__Staurosira_cf._mutabilis
OTU_749	21	0	4	2	4	0	4	1	4	5	39	2	k__Eukaryota;p__Diatomea;c__unidentified_Diatomea;o__Fragilariales;f__unidentified_Fragilariales;g__Staurosira;s__Staurosira_cf._mutabilis
OTU_1305	2	0	3	3	1	0	0	0	0	3	2	0	k__Eukaryota;p__Diatomea;c__unidentified_Diatomea;o__Fragilariales;f__unidentified_Fragilariales;g__Staurosira;s__Staurosira_cf._mutabilis
OTU_1363	1	2	2	3	0	8	5	20	3	2	2	0	k__Eukaryota;p__Diatomea;c__unidentified_Diatomea;o__Fragilariales;f__unidentified_Fragilariales;g__Staurosira;s__Fragilariophyceae_sp._TN-2014
OTU_3868	1	0	0	0	2	0	0	0	1	0	0	0	k__Eukaryota;p__Diatomea;c__unidentified_Diatomea;o__Fragilariales;f__unidentified_Fragilariales;g__Pseudostriatella;s__Pseudostriatella_pacifica
OTU_622	6	1	0	41	1	19	1	26	2	1	0	0	k__Eukaryota;p__Diatomea;c__unidentified_Diatomea;o__Fragilariales;f__unidentified_Fragilariales;g__Podocystis;s__Podocystis_spathulata
OTU_821	45	6	8	3	15	2	3	1	9	12	40	21	k__Eukaryota;p__Diatomea;c__unidentified_Diatomea;o__Fragilariales;f__unidentified_Fragilariales;g__Plagiostriata;s__Plagiostriata_goreensis
OTU_1095	36	3	4	2	19	4	4	2	7	18	28	43	k__Eukaryota;p__Diatomea;c__unidentified_Diatomea;o__Fragilariales;f__unidentified_Fragilariales;g__Plagiostriata;s__Plagiostriata_goreensis
OTU_1901	1	0	0	1	0	2	0	0	0	1	4	0	k__Eukaryota;p__Diatomea;c__unidentified_Diatomea;o__Fragilariales;f__unidentified_Fragilariales;g__Plagiostriata;s__Plagiostriata_goreensis
OTU_2657	2	0	0	0	1	0	1	0	3	0	0	0	k__Eukaryota;p__Diatomea;c__unidentified_Diatomea;o__Fragilariales;f__unidentified_Fragilariales;g__Plagiostriata;s__Plagiostriata_goreensis
OTU_3684	0	4	0	0	0	0	0	1	0	0	0	0	k__Eukaryota;p__Diatomea;c__unidentified_Diatomea;o__Fragilariales;f__unidentified_Fragilariales;g__Licmosphenia;s__Licmosphenia_peragallioides
OTU_1900	0	0	0	0	0	0	0	0	0	0	4	1	k__Eukaryota;p__Diatomea;c__unidentified_Diatomea;o__Fragilariales;f__unidentified_Fragilariales;g__Licmophora;s__Licmophora_sp._1_CSL-2013
OTU_812	4	2	2	1	0	11	1	76	0	0	0	0	k__Eukaryota;p__Diatomea;c__unidentified_Diatomea;o__Fragilariales;f__unidentified_Fragilariales;g__Licmophora;s__Licmophora_grandis
OTU_1694	0	0	4	2	0	19	0	0	1	1	0	0	k__Eukaryota;p__Diatomea;c__unidentified_Diatomea;o__Fragilariales;f__unidentified_Fragilariales;g__Licmophora;s__Licmophora_gracilis
OTU_2607	0	0	0	3	0	0	0	1	0	0	0	0	k__Eukaryota;p__Diatomea;c__unidentified_Diatomea;o__Fragilariales;f__unidentified_Fragilariales;g__Licmophora
OTU_2224	0	0	0	0	0	8	0	0	0	1	0	0	k__Eukaryota;p__Diatomea;c__unidentified_Diatomea;o__Fragilariales;f__unidentified_Fragilariales;g__Cyclophora;s__Cyclophora_castracanei
OTU_205	17	5	22	1	20	6	7	8	9	24	88	114	k__Eukaryota;p__Diatomea;c__unidentified_Diatomea;o__Fragilariales;f__unidentified_Fragilariales;g__BOLA125;s__
OTU_243	30	4	23	6	20	2	23	6	3	32	71	103	k__Eukaryota;p__Diatomea;c__unidentified_Diatomea;o__Fragilariales;f__unidentified_Fragilariales;g__BOLA125;s__
OTU_551	73	4	16	3	16	5	19	5	11	32	34	13	k__Eukaryota;p__Diatomea;c__unidentified_Diatomea;o__Fragilariales;f__unidentified_Fragilariales;g__BOLA125;s__
OTU_1515	4	0	3	2	0	2	1	1	1	3	7	3	k__Eukaryota;p__Diatomea;c__unidentified_Diatomea;o__Fragilariales;f__unidentified_Fragilariales;g__BOLA125;s__
OTU_467	3	2	3	15	0	62	13	50	1	4	0	0	k__Eukaryota;p__Diatomea;c__unidentified_Diatomea;o__Fragilariales;f__unidentified_Fragilariales;g__Ardissonea;s__Ardissonea_formosa
OTU_195	107	6	19	13	28	16	11	7	14	45	130	80	k__Eukaryota;p__Diatomea;c__unidentified_Diatomea;o__Fragilariales;f__unidentified_Fragilariales
OTU_607	8	1	2	1	4	2	0	0	3	1	20	12	k__Eukaryota;p__Diatomea;c__unidentified_Diatomea;o__Fragilariales;f__unidentified_Fragilariales
OTU_635	4	42	1	1	0	2	1	0	3	1	0	0	k__Eukaryota;p__Diatomea;c__unidentified_Diatomea;o__Fragilariales;f__unidentified_Fragilariales
OTU_893	8	1	3	0	2	1	0	0	0	1	11	9	k__Eukaryota;p__Diatomea;c__unidentified_Diatomea;o__Fragilariales;f__unidentified_Fragilariales
OTU_909	8	0	4	1	9	0	1	2	6	4	4	7	k__Eukaryota;p__Diatomea;c__unidentified_Diatomea;o__Fragilariales;f__unidentified_Fragilariales
OTU_977	5	0	4	0	2	0	0	0	0	1	4	6	k__Eukaryota;p__Diatomea;c__unidentified_Diatomea;o__Fragilariales;f__unidentified_Fragilariales
OTU_1043	19	3	1	0	9	2	1	1	7	4	5	16	k__Eukaryota;p__Diatomea;c__unidentified_Diatomea;o__Fragilariales;f__unidentified_Fragilariales
OTU_1170	12	1	4	3	2	0	1	0	3	4	9	17	k__Eukaryota;p__Diatomea;c__unidentified_Diatomea;o__Fragilariales;f__unidentified_Fragilariales
OTU_1662	0	0	0	0	3	0	5	3	0	0	13	2	k__Eukaryota;p__Diatomea;c__unidentified_Diatomea;o__Fragilariales;f__unidentified_Fragilariales
OTU_1950	0	2	0	1	1	4	2	2	5	1	0	0	k__Eukaryota;p__Diatomea;c__unidentified_Diatomea;o__Fragilariales;f__unidentified_Fragilariales
OTU_2024	1	0	0	0	0	1	0	0	0	3	3	2	k__Eukaryota;p__Diatomea;c__unidentified_Diatomea;o__Fragilariales;f__unidentified_Fragilariales
OTU_2215	2	1	0	0	0	0	0	1	1	1	0	0	k__Eukaryota;p__Diatomea;c__unidentified_Diatomea;o__Fragilariales;f__unidentified_Fragilariales
OTU_2431	0	1	0	1	0	0	0	0	0	0	8	0	k__Eukaryota;p__Diatomea;c__unidentified_Diatomea;o__Fragilariales;f__unidentified_Fragilariales
OTU_2448	6	3	5	0	0	0	1	0	1	2	2	1	k__Eukaryota;p__Diatomea;c__unidentified_Diatomea;o__Fragilariales;f__unidentified_Fragilariales
OTU_3210	0	0	1	0	0	1	0	4	0	1	0	0	k__Eukaryota;p__Diatomea;c__unidentified_Diatomea;o__Fragilariales;f__unidentified_Fragilariales
OTU_3265	2	0	0	0	2	0	0	2	0	3	1	0	k__Eukaryota;p__Diatomea;c__unidentified_Diatomea;o__Fragilariales;f__unidentified_Fragilariales
OTU_3384	4	0	1	0	4	0	0	0	0	1	0	0	k__Eukaryota;p__Diatomea;c__unidentified_Diatomea;o__Fragilariales;f__unidentified_Fragilariales
OTU_992	17	2	0	1	0	0	1	0	1	0	0	0	k__Eukaryota;p__Diatomea;c__unidentified_Diatomea;o__Fragilariales;f__;g__;s__
OTU_3616	0	3	0	0	0	0	0	0	0	0	0	0	k__Eukaryota;p__Diatomea;c__unidentified_Diatomea;o__Coscinodiscophytina;f__unidentified_Coscinodiscophytina;g__Actinocyclus;s__Actinocyclus_sp._ECT3672
OTU_2822	1	0	0	1	0	0	0	0	0	1	0	0	k__Eukaryota;p__Diatomea;c__unidentified_Diatomea;o__Coscinodiscophytina;f__Rhizosolenids;g__Leptocylindrus;s__Leptocylindrus_hargravesii
OTU_2444	0	0	0	0	0	0	0	4	0	1	0	0	k__Eukaryota;p__Diatomea;c__unidentified_Diatomea;o__Coscinodiscophytina;f__Rhizosolenids;g__Guinardia;s__
OTU_1251	0	0	1	4	0	3	2	2	2	0	0	0	k__Eukaryota;p__Diatomea;c__unidentified_Diatomea;o__Coscinodiscophytina;f__Melosirids;g__unidentified_Melosirids;s__Hyalodiscus_sp._ECT3681
OTU_1179	0	1	0	0	0	5	1	42	0	0	0	0	k__Eukaryota;p__Diatomea;c__unidentified_Diatomea;o__Coscinodiscophytina;f__Melosirids;g__Stephanopyxis;s__Paralia_sulcata
OTU_2602	0	0	1	2	0	2	1	6	1	0	0	0	k__Eukaryota;p__Diatomea;c__unidentified_Diatomea;o__Coscinodiscophytina;f__Melosirids;g__Paralia;s__Paralia_longispina
OTU_2177	1	0	0	0	0	1	0	4	0	0	0	0	k__Eukaryota;p__Diatomea;c__unidentified_Diatomea;o__Coscinodiscophytina;f__Melosirids;g__Endictya;s__Endictya_oceanica
OTU_1052	0	0	1	0	1	5	1	11	0	0	0	0	k__Eukaryota;p__Diatomea;c__unidentified_Diatomea;o__Coscinodiscophytina;f__Melosirids
OTU_1941	0	0	0	0	0	0	0	4	0	0	0	0	k__Eukaryota;p__Diatomea;c__unidentified_Diatomea;o__Coscinodiscophytina;f__Melosirids
OTU_2862	0	0	0	0	0	0	0	2	0	0	0	0	k__Eukaryota;p__Diatomea;c__unidentified_Diatomea;o__Coscinodiscophytina;f__Melosirids
OTU_1410	0	0	0	0	0	12	0	0	1	0	0	0	k__Eukaryota;p__Diatomea;c__unidentified_Diatomea;o__Coscinodiscophytina
OTU_461	20	1	4	7	8	2	4	6	6	21	33	49	k__Eukaryota;p__Diatomea;c__Mediophyceae;o__Bacillariophytina;f__unidentified_Bacillariophytina;g__unidentified_Bacillariophytina;s__Biddulphia_alternans
OTU_471	2	1	6	8	0	2	12	9	3	28	4	9	k__Eukaryota;p__Diatomea;c__Mediophyceae;o__Bacillariophytina;f__unidentified_Bacillariophytina;g__unidentified_Bacillariophytina
OTU_534	2	1	3	6	5	0	13	1	1	8	10	2	k__Eukaryota;p__Diatomea;c__Mediophyceae;o__Bacillariophytina;f__unidentified_Bacillariophytina;g__Triceratium;s__Triceratium_pentacrinus
OTU_3306	0	0	0	6	0	0	0	6	0	0	0	0	k__Eukaryota;p__Diatomea;c__Mediophyceae;o__Bacillariophytina;f__unidentified_Bacillariophytina;g__Toxarium;s__Toxarium_undulatum
OTU_863	2	0	0	0	0	18	2	14	0	2	0	0	k__Eukaryota;p__Diatomea;c__Mediophyceae;o__Bacillariophytina;f__unidentified_Bacillariophytina;g__Toxarium
OTU_327	1	0	2	7	1	8	3	25	2	4	44	41	k__Eukaryota;p__Diatomea;c__Mediophyceae;o__Bacillariophytina;f__unidentified_Bacillariophytina;g__Thalassiosira;s__
OTU_3546	4	1	2	2	2	1	7	18	1	3	10	19	k__Eukaryota;p__Diatomea;c__Mediophyceae;o__Bacillariophytina;f__unidentified_Bacillariophytina;g__Thalassiosira;s__
OTU_1413	0	0	1	1	1	6	0	1	1	0	2	3	k__Eukaryota;p__Diatomea;c__Mediophyceae;o__Bacillariophytina;f__unidentified_Bacillariophytina;g__Skeletonema;s__Skeletonema_grevillei
OTU_642	1	3	0	19	0	9	1	12	2	3	0	0	k__Eukaryota;p__Diatomea;c__Mediophyceae;o__Bacillariophytina;f__unidentified_Bacillariophytina;g__Roundia;s__Thalassiosira_gessneri
OTU_785	91	7	22	12	14	8	14	8	12	42	30	40	k__Eukaryota;p__Diatomea;c__Mediophyceae;o__Bacillariophytina;f__unidentified_Bacillariophytina;g__Psammoneis
OTU_861	2	2	2	1	3	0	3	1	1	5	1	7	k__Eukaryota;p__Diatomea;c__Mediophyceae;o__Bacillariophytina;f__unidentified_Bacillariophytina;g__Psammoneis
OTU_549	2	0	3	3	4	2	1	0	0	1	48	44	k__Eukaryota;p__Diatomea;c__Mediophyceae;o__Bacillariophytina;f__unidentified_Bacillariophytina;g__Plagiogrammopsis;s__
OTU_2088	1	1	2	0	2	0	0	1	1	4	0	5	k__Eukaryota;p__Diatomea;c__Mediophyceae;o__Bacillariophytina;f__unidentified_Bacillariophytina;g__Plagiogramma;s__Plagiogramma_atomus
OTU_191	292	12	44	26	66	18	47	28	34	104	293	286	k__Eukaryota;p__Diatomea;c__Mediophyceae;o__Bacillariophytina;f__unidentified_Bacillariophytina;g__Plagiogramma;s__Neofragilaria_nicobarica
OTU_2569	5	0	1	0	1	0	0	0	0	2	1	2	k__Eukaryota;p__Diatomea;c__Mediophyceae;o__Bacillariophytina;f__unidentified_Bacillariophytina;g__Plagiogramma;s__Neofragilaria_nicobarica
OTU_2685	0	0	0	0	1	0	0	0	0	0	3	2	k__Eukaryota;p__Diatomea;c__Mediophyceae;o__Bacillariophytina;f__unidentified_Bacillariophytina;g__Plagiogramma;s__Neofragilaria_nicobarica
OTU_3478	3	0	0	0	1	0	1	0	0	0	0	0	k__Eukaryota;p__Diatomea;c__Mediophyceae;o__Bacillariophytina;f__unidentified_Bacillariophytina;g__Plagiogramma;s__Neofragilaria_nicobarica
OTU_2497	11	0	0	0	0	0	0	0	0	2	1	2	k__Eukaryota;p__Diatomea;c__Mediophyceae;o__Bacillariophytina;f__unidentified_Bacillariophytina;g__Plagiogramma
OTU_401	20	0	3	1	1	3	16	1	0	8	1	42	k__Eukaryota;p__Diatomea;c__Mediophyceae;o__Bacillariophytina;f__unidentified_Bacillariophytina;g__Odontella;s__Odontella_aurita
OTU_1427	1	0	1	4	3	1	9	3	0	6	0	16	k__Eukaryota;p__Diatomea;c__Mediophyceae;o__Bacillariophytina;f__unidentified_Bacillariophytina;g__Odontella;s__
OTU_3524	0	0	1	1	0	0	1	0	0	0	0	0	k__Eukaryota;p__Diatomea;c__Mediophyceae;o__Bacillariophytina;f__unidentified_Bacillariophytina;g__Odontella
[truncated: 1,611 more rows]

## Sheet: Bacterial table
Table S2
The final bacterial OTU table.
OTU ID	SYBH1	SYBH2	SYBH3	SYBH4	SYBH5	SYBH6	SYBH7	SYBH8	SYBH9	SYBH10	SYBH11	SYBH12	Taxonomy
OTU_1266	1	1	1	1	2	0	3	1	1	0	2	1	k__Bacteria;p__WS2;c__;o__;f__;g__;s__
OTU_4762	0	0	0	0	0	0	0	0	0	0	0	2	k__Bacteria;p__WS2;c__;o__;f__;g__;s__
OTU_4781	1	1	0	0	1	0	0	0	0	0	0	0	k__Bacteria;p__WS2;c__;o__;f__;g__;s__
OTU_4804	0	0	0	0	0	0	0	1	1	0	0	0	k__Bacteria;p__WS2;c__;o__;f__;g__;s__
OTU_6221	1	0	0	0	0	0	0	0	0	0	0	3	k__Bacteria;p__WS2;c__;o__;f__;g__;s__
OTU_3348	0	0	0	0	0	1	1	0	0	1	1	0	k__Bacteria;p__Verrucomicrobia;c__WCHB1-41;o__;f__;g__;s__
OTU_4308	1	1	0	0	0	1	1	0	0	1	0	0	k__Bacteria;p__Verrucomicrobia;c__WCHB1-41;o__;f__;g__;s__
OTU_5154	0	0	1	0	0	0	1	0	0	1	0	0	k__Bacteria;p__Verrucomicrobia;c__WCHB1-41;o__;f__;g__;s__
OTU_5207	1	1	0	0	1	0	0	1	0	0	0	0	k__Bacteria;p__Verrucomicrobia;c__WCHB1-41;o__;f__;g__;s__
OTU_6278	0	1	0	0	0	0	0	0	0	1	0	0	k__Bacteria;p__Verrucomicrobia;c__WCHB1-41;o__;f__;g__;s__
OTU_2011	3	0	2	1	3	1	0	0	2	2	0	0	k__Bacteria;p__Verrucomicrobia;c__Verrucomicrobiae;o__Verrucomicrobiales;f__Verrucomicrobiaceae;g__Roseibacillus;s__
OTU_2448	3	0	1	0	3	0	0	0	0	1	0	0	k__Bacteria;p__Verrucomicrobia;c__Verrucomicrobiae;o__Verrucomicrobiales;f__Verrucomicrobiaceae;g__Roseibacillus;s__
OTU_2756	24	5	9	8	11	11	11	10	2	12	3	1	k__Bacteria;p__Verrucomicrobia;c__Verrucomicrobiae;o__Verrucomicrobiales;f__Verrucomicrobiaceae;g__Roseibacillus;s__
OTU_3122	0	0	0	2	6	0	0	0	0	0	0	0	k__Bacteria;p__Verrucomicrobia;c__Verrucomicrobiae;o__Verrucomicrobiales;f__Verrucomicrobiaceae;g__Roseibacillus;s__
OTU_4521	2	1	0	2	1	0	3	1	0	1	1	0	k__Bacteria;p__Verrucomicrobia;c__Verrucomicrobiae;o__Verrucomicrobiales;f__Verrucomicrobiaceae;g__Roseibacillus;s__
OTU_4914	2	0	1	0	5	0	1	0	0	2	0	0	k__Bacteria;p__Verrucomicrobia;c__Verrucomicrobiae;o__Verrucomicrobiales;f__Verrucomicrobiaceae;g__Roseibacillus;s__
OTU_1835	0	0	0	0	15	0	0	0	0	0	0	0	k__Bacteria;p__Verrucomicrobia;c__Verrucomicrobiae;o__Verrucomicrobiales;f__Verrucomicrobiaceae;g__Persicirhabdus;s__
OTU_6345	0	3	1	0	0	1	3	0	0	0	0	0	k__Bacteria;p__Verrucomicrobia;c__Verrucomicrobiae;o__Verrucomicrobiales;f__Verrucomicrobiaceae;g__Haloferula;s__
OTU_1515	0	0	0	0	0	0	0	0	0	0	1	26	k__Bacteria;p__Verrucomicrobia;c__Verrucomicrobiae;o__Verrucomicrobiales;f__Verrucomicrobiaceae;g__Akkermansia;s__
OTU_2268	0	0	0	0	0	0	0	0	0	0	1	8	k__Bacteria;p__Verrucomicrobia;c__Verrucomicrobiae;o__Verrucomicrobiales;f__Verrucomicrobiaceae;g__Akkermansia;s__
OTU_6718	0	0	0	0	2	0	0	0	0	0	0	0	k__Bacteria;p__Verrucomicrobia;c__Verrucomicrobiae;o__Verrucomicrobiales;f__Verrucomicrobiaceae
OTU_211	0	0	0	0	128	0	0	0	0	0	0	0	k__Bacteria;p__Verrucomicrobia;c__Verrucomicrobiae;o__Verrucomicrobiales;f__Rubritaleaceae;g__Rubritalea;s__
OTU_866	9	2	4	0	3	0	1	1	0	2	0	1	k__Bacteria;p__Verrucomicrobia;c__Verrucomicrobiae;o__Verrucomicrobiales;f__DEV007;g__;s__
OTU_1076	6	3	0	3	4	0	0	1	0	2	0	1	k__Bacteria;p__Verrucomicrobia;c__Verrucomicrobiae;o__Verrucomicrobiales;f__DEV007;g__;s__
OTU_1176	5	1	2	2	7	0	1	0	0	1	4	6	k__Bacteria;p__Verrucomicrobia;c__Verrucomicrobiae;o__Verrucomicrobiales;f__DEV007;g__;s__
OTU_1686	2	1	0	1	1	0	0	0	0	1	2	0	k__Bacteria;p__Verrucomicrobia;c__Verrucomicrobiae;o__Verrucomicrobiales;f__DEV007;g__;s__
OTU_1725	2	1	3	1	1	0	1	1	0	1	0	0	k__Bacteria;p__Verrucomicrobia;c__Verrucomicrobiae;o__Verrucomicrobiales;f__DEV007;g__;s__
OTU_1959	8	5	2	3	9	2	3	7	0	9	3	9	k__Bacteria;p__Verrucomicrobia;c__Verrucomicrobiae;o__Verrucomicrobiales;f__DEV007;g__;s__
OTU_2118	7	1	1	3	12	3	10	4	1	7	1	1	k__Bacteria;p__Verrucomicrobia;c__Verrucomicrobiae;o__Verrucomicrobiales;f__DEV007;g__;s__
OTU_2813	1	1	1	1	0	1	3	0	0	2	0	0	k__Bacteria;p__Verrucomicrobia;c__Verrucomicrobiae;o__Verrucomicrobiales;f__DEV007;g__;s__
OTU_3034	3	0	3	0	3	5	3	2	2	2	1	1	k__Bacteria;p__Verrucomicrobia;c__Verrucomicrobiae;o__Verrucomicrobiales;f__DEV007;g__;s__
OTU_3132	1	2	2	0	0	4	1	2	0	1	0	0	k__Bacteria;p__Verrucomicrobia;c__Verrucomicrobiae;o__Verrucomicrobiales;f__DEV007;g__;s__
OTU_3540	2	0	0	0	1	2	2	1	0	0	0	3	k__Bacteria;p__Verrucomicrobia;c__Verrucomicrobiae;o__Verrucomicrobiales;f__DEV007;g__;s__
OTU_3556	2	0	0	1	3	2	2	1	0	6	0	1	k__Bacteria;p__Verrucomicrobia;c__Verrucomicrobiae;o__Verrucomicrobiales;f__DEV007;g__;s__
OTU_3879	2	1	0	2	1	1	0	0	0	2	2	6	k__Bacteria;p__Verrucomicrobia;c__Verrucomicrobiae;o__Verrucomicrobiales;f__DEV007;g__;s__
OTU_4015	1	0	1	2	2	4	3	0	0	1	1	0	k__Bacteria;p__Verrucomicrobia;c__Verrucomicrobiae;o__Verrucomicrobiales;f__DEV007;g__;s__
OTU_4439	2	0	1	0	0	0	0	0	0	0	0	0	k__Bacteria;p__Verrucomicrobia;c__Verrucomicrobiae;o__Verrucomicrobiales;f__DEV007;g__;s__
OTU_4553	1	2	0	0	1	0	0	0	0	1	1	3	k__Bacteria;p__Verrucomicrobia;c__Verrucomicrobiae;o__Verrucomicrobiales;f__DEV007;g__;s__
OTU_4733	2	0	1	0	0	0	0	0	0	0	0	0	k__Bacteria;p__Verrucomicrobia;c__Verrucomicrobiae;o__Verrucomicrobiales;f__DEV007;g__;s__
OTU_4797	3	1	0	1	0	2	6	0	0	2	1	0	k__Bacteria;p__Verrucomicrobia;c__Verrucomicrobiae;o__Verrucomicrobiales;f__DEV007;g__;s__
OTU_4889	3	1	1	1	4	2	0	1	1	2	0	6	k__Bacteria;p__Verrucomicrobia;c__Verrucomicrobiae;o__Verrucomicrobiales;f__DEV007;g__;s__
OTU_4900	0	0	0	2	0	0	1	1	0	2	0	0	k__Bacteria;p__Verrucomicrobia;c__Verrucomicrobiae;o__Verrucomicrobiales;f__DEV007;g__;s__
OTU_4941	5	2	2	0	1	0	0	1	0	1	0	0	k__Bacteria;p__Verrucomicrobia;c__Verrucomicrobiae;o__Verrucomicrobiales;f__DEV007;g__;s__
OTU_5161	1	0	0	0	1	0	1	1	0	0	1	2	k__Bacteria;p__Verrucomicrobia;c__Verrucomicrobiae;o__Verrucomicrobiales;f__DEV007;g__;s__
OTU_5260	0	0	1	0	1	1	0	0	0	0	0	0	k__Bacteria;p__Verrucomicrobia;c__Verrucomicrobiae;o__Verrucomicrobiales;f__DEV007;g__;s__
OTU_5482	0	2	0	0	1	1	2	0	0	0	0	2	k__Bacteria;p__Verrucomicrobia;c__Verrucomicrobiae;o__Verrucomicrobiales;f__DEV007;g__;s__
OTU_6156	1	0	1	0	0	1	0	0	0	0	1	0	k__Bacteria;p__Verrucomicrobia;c__Verrucomicrobiae;o__Verrucomicrobiales;f__DEV007;g__;s__
OTU_6337	0	1	0	1	2	1	0	3	0	0	0	0	k__Bacteria;p__Verrucomicrobia;c__Verrucomicrobiae;o__Verrucomicrobiales;f__DEV007;g__;s__
OTU_4287	1	1	0	0	2	0	3	0	0	0	0	0	k__Bacteria;p__Verrucomicrobia;c__Verrucomicrobiae;o__Verrucomicrobiales;f__DEV007
OTU_3212	4	7	0	3	6	1	3	1	1	3	0	0	k__Bacteria;p__Verrucomicrobia;c__Verrucomicrobiae;o__Verrucomicrobiales;f__;g__;s__
OTU_2376	2	3	1	0	1	2	2	1	0	1	0	0	k__Bacteria;p__Verrucomicrobia;c__Verrucomicrobiae;o__Verrucomicrobiales
OTU_4263	2	2	0	0	1	0	0	0	0	0	0	0	k__Bacteria;p__Verrucomicrobia;c__Verrucomicrobiae;o__Verrucomicrobiales
OTU_6770	0	0	1	0	0	1	0	0	1	0	0	0	k__Bacteria;p__Verrucomicrobia;c__Verrucomicrobiae;o__Verrucomicrobiales
OTU_2647	2	2	1	0	1	3	0	0	1	0	0	0	k__Bacteria;p__Verrucomicrobia;c__Spartobacteria;o__Chthoniobacterales
OTU_835	0	19	0	0	0	0	0	0	0	0	0	0	k__Bacteria;p__Verrucomicrobia;c__R76-B128;o__;f__;g__;s__
OTU_4221	0	1	0	0	0	0	1	1	0	0	0	0	k__Bacteria;p__Verrucomicrobia;c__R76-B128;o__;f__;g__;s__
OTU_5639	0	0	0	2	0	0	0	0	0	1	0	0	k__Bacteria;p__Verrucomicrobia;c__R76-B128;o__;f__;g__;s__
OTU_6037	0	0	0	1	0	0	0	0	0	1	0	0	k__Bacteria;p__Verrucomicrobia;c__R76-B128;o__;f__;g__;s__
OTU_5415	0	0	1	0	1	1	0	1	0	0	0	0	k__Bacteria;p__Verrucomicrobia;c__Opitutae;o__RS-B22;f__;g__;s__
OTU_2246	7	0	1	0	0	0	0	0	1	1	0	0	k__Bacteria;p__Verrucomicrobia;c__Opitutae;o__Puniceicoccales;f__Puniceicoccaceae;g__Puniceicoccus;s__
OTU_6153	0	2	2	0	0	0	1	1	1	1	0	0	k__Bacteria;p__Verrucomicrobia;c__Opitutae;o__Puniceicoccales;f__Puniceicoccaceae;g__Puniceicoccus;s__
OTU_2327	3	0	1	0	2	2	2	0	1	0	0	0	k__Bacteria;p__Verrucomicrobia;c__Opitutae;o__Puniceicoccales;f__Puniceicoccaceae;g__Pelagicoccus;s__
OTU_4659	3	0	0	1	0	1	0	0	0	0	0	0	k__Bacteria;p__Verrucomicrobia;c__Opitutae;o__Puniceicoccales;f__Puniceicoccaceae;g__Pelagicoccus;s__
OTU_5429	1	0	0	0	1	1	1	0	0	0	0	0	k__Bacteria;p__Verrucomicrobia;c__Opitutae;o__Puniceicoccales;f__Puniceicoccaceae;g__Pelagicoccus;s__
OTU_1960	30	11	13	14	31	14	11	7	4	26	0	1	k__Bacteria;p__Verrucomicrobia;c__Opitutae;o__Puniceicoccales;f__Puniceicoccaceae;g__Lentimonas;s__
OTU_2913	1	2	2	2	1	1	4	2	0	1	0	0	k__Bacteria;p__Verrucomicrobia;c__Opitutae;o__Puniceicoccales;f__Puniceicoccaceae;g__Cerasicoccus;s__
OTU_4211	3	2	2	2	3	0	1	2	0	1	0	0	k__Bacteria;p__Verrucomicrobia;c__Opitutae;o__Puniceicoccales;f__Puniceicoccaceae;g__Cerasicoccus;s__
OTU_4791	0	1	0	0	1	0	0	0	0	0	0	0	k__Bacteria;p__Verrucomicrobia;c__Opitutae;o__Puniceicoccales;f__Puniceicoccaceae;g__Cerasicoccus;s__
OTU_5789	0	0	2	1	0	1	0	0	0	0	0	1	k__Bacteria;p__Verrucomicrobia;c__Opitutae;o__Puniceicoccales;f__Puniceicoccaceae;g__Cerasicoccus;s__
OTU_5160	2	3	1	1	1	0	3	1	0	1	0	0	k__Bacteria;p__Verrucomicrobia;c__Opitutae;o__Puniceicoccales;f__Puniceicoccaceae;g__;s__
OTU_1788	0	0	2	4	0	0	1	0	0	2	0	0	k__Bacteria;p__Verrucomicrobia;c__Opitutae
OTU_3400	0	0	0	3	0	2	2	0	0	0	0	0	k__Bacteria;p__Verrucomicrobia;c__Opitutae
OTU_4499	1	0	2	2	1	2	1	0	1	0	0	0	k__Bacteria;p__Verrucomicrobia;c__Opitutae
OTU_6646	1	0	1	0	1	1	1	1	0	1	0	0	k__Bacteria;p__Verrucomicrobia;c__Opitutae
OTU_3168	3	0	2	2	3	2	0	0	0	1	1	7	k__Bacteria;p__Verrucomicrobia;c__OPB35_soil_group;o__unidentified_OPB35_soil_group;f__unidentified_OPB35_soil_group;g__unidentified_OPB35_soil_group;s__Verrucomicrobia_bacterium_SCGC_AAA164-N20
OTU_2163	2	0	1	3	2	0	1	0	0	0	1	4	k__Bacteria;p__Verrucomicrobia;c__OPB35_soil_group;o__;f__;g__;s__
OTU_2496	2	0	0	0	0	1	1	0	1	1	1	0	k__Bacteria;p__Verrucomicrobia;c__OPB35_soil_group;o__;f__;g__;s__
OTU_3440	1	0	1	0	1	1	0	0	0	0	0	0	k__Bacteria;p__Verrucomicrobia;c__OPB35_soil_group;o__;f__;g__;s__
OTU_4253	0	0	0	2	0	0	0	0	0	0	0	0	k__Bacteria;p__Verrucomicrobia;c__OPB35_soil_group;o__;f__;g__;s__
OTU_5084	0	1	0	1	0	1	0	0	0	0	0	1	k__Bacteria;p__Verrucomicrobia;c__OPB35_soil_group;o__;f__;g__;s__
OTU_6173	0	0	0	0	0	0	1	2	0	0	0	0	k__Bacteria;p__Verrucomicrobia;c__OPB35_soil_group;o__;f__;g__;s__
OTU_6495	0	0	1	0	0	0	0	0	1	0	1	0	k__Bacteria;p__Verrucomicrobia;c__OPB35_soil_group;o__;f__;g__;s__
OTU_921	6	3	2	1	1	3	2	2	1	4	4	7	k__Bacteria;p__Verrucomicrobia;c__OPB35_soil_group
OTU_3733	0	0	0	4	0	2	0	0	0	3	2	4	k__Bacteria;p__Verrucomicrobia;c__OPB35_soil_group
OTU_4024	0	0	1	0	0	0	0	0	0	0	0	3	k__Bacteria;p__Verrucomicrobia;c__OPB35_soil_group
OTU_4314	2	0	0	0	0	0	0	0	0	1	0	0	k__Bacteria;p__Verrucomicrobia;c__OPB35_soil_group
OTU_5327	1	0	0	1	2	2	0	1	0	1	1	5	k__Bacteria;p__Verrucomicrobia;c__OPB35_soil_group
OTU_6398	0	0	0	0	0	0	0	0	1	1	1	0	k__Bacteria;p__Verrucomicrobia;c__OPB35_soil_group
OTU_3996	0	1	0	0	1	1	0	0	0	0	0	0	k__Bacteria;p__Verrucomicrobia;c__MSBL3;o__;f__;g__;s__
OTU_5114	0	0	0	0	0	0	0	0	0	2	0	0	k__Bacteria;p__Verrucomicrobia;c__;o__;f__;g__;s__
OTU_6023	1	0	3	0	0	1	0	0	0	0	0	0	k__Bacteria;p__Verrucomicrobia;c__;o__;f__;g__;s__
OTU_6270	1	0	0	0	1	0	0	0	0	0	0	0	k__Bacteria;p__Verrucomicrobia
OTU_1204	0	0	0	0	0	0	0	0	0	0	11	9	k__Bacteria;p__TM6_(Dependentiae);c__;o__;f__;g__;s__
OTU_1915	0	0	0	0	0	0	0	0	0	0	4	5	k__Bacteria;p__TM6_(Dependentiae);c__;o__;f__;g__;s__
OTU_2086	1	1	2	1	0	1	1	0	0	0	3	6	k__Bacteria;p__TM6_(Dependentiae);c__;o__;f__;g__;s__
OTU_2206	1	1	0	1	0	0	0	1	0	1	4	6	k__Bacteria;p__TM6_(Dependentiae);c__;o__;f__;g__;s__
OTU_2427	0	1	0	1	0	1	0	0	0	0	5	1	k__Bacteria;p__TM6_(Dependentiae);c__;o__;f__;g__;s__
OTU_2511	0	0	0	0	0	0	0	0	1	0	3	1	k__Bacteria;p__TM6_(Dependentiae);c__;o__;f__;g__;s__
OTU_2592	0	0	0	0	0	0	0	0	0	0	4	5	k__Bacteria;p__TM6_(Dependentiae);c__;o__;f__;g__;s__
OTU_3021	0	0	0	0	0	0	0	0	0	0	1	3	k__Bacteria;p__TM6_(Dependentiae);c__;o__;f__;g__;s__
OTU_3445	0	0	0	0	0	0	0	0	0	0	3	0	k__Bacteria;p__TM6_(Dependentiae);c__;o__;f__;g__;s__
OTU_4333	0	0	0	0	0	0	0	0	0	0	1	1	k__Bacteria;p__TM6_(Dependentiae);c__;o__;f__;g__;s__
OTU_4414	0	0	0	0	0	0	0	0	0	0	0	2	k__Bacteria;p__TM6_(Dependentiae);c__;o__;f__;g__;s__
OTU_5191	0	2	0	0	0	0	0	0	0	0	0	0	k__Bacteria;p__TM6_(Dependentiae);c__;o__;f__;g__;s__
OTU_5337	1	1	0	0	2	1	0	0	0	0	1	1	k__Bacteria;p__TM6_(Dependentiae);c__;o__;f__;g__;s__
OTU_5964	0	0	0	0	0	1	1	0	0	0	2	0	k__Bacteria;p__TM6_(Dependentiae);c__;o__;f__;g__;s__
OTU_6058	1	0	0	2	1	0	0	0	0	0	1	0	k__Bacteria;p__TM6_(Dependentiae);c__;o__;f__;g__;s__
OTU_6383	0	0	0	0	0	0	0	0	0	0	1	6	k__Bacteria;p__TM6_(Dependentiae);c__;o__;f__;g__;s__
OTU_6577	0	0	0	1	0	0	0	0	0	1	4	0	k__Bacteria;p__TM6_(Dependentiae);c__;o__;f__;g__;s__
OTU_4705	1	0	0	0	1	0	0	0	0	0	0	0	k__Bacteria;p__TM6_(Dependentiae)
OTU_4901	0	0	0	1	0	0	0	0	0	1	0	0	k__Bacteria;p__TM6_(Dependentiae)
OTU_5529	0	0	0	0	0	0	0	0	0	0	0	3	k__Bacteria;p__TM6_(Dependentiae)
OTU_6451	0	0	1	1	0	0	1	0	0	0	0	0	k__Bacteria;p__TM6_(Dependentiae)
OTU_133	0	0	0	0	3	178	0	0	1	0	0	0	k__Bacteria;p__Thermotogae;c__unidentified_Thermotogae;o__Petrotogales;f__unidentified_Petrotogales;g__Defluviitoga;s__
OTU_5440	0	0	0	0	0	0	1	1	0	0	2	0	k__Bacteria;p__Thermomicrobia;c__unidentified_Thermomicrobia;o__JG30-KF-CM45;f__;g__;s__
OTU_2710	0	0	0	0	0	2	0	1	1	1	2	0	k__Bacteria;p__Thermomicrobia;c__unidentified_Thermomicrobia;o__AKYG1722;f__;g__;s__
OTU_3530	0	0	0	2	0	1	0	0	0	0	2	0	k__Bacteria;p__Thermomicrobia;c__unidentified_Thermomicrobia;o__AKYG1722;f__;g__;s__
OTU_3772	0	0	1	1	1	3	2	2	1	0	2	1	k__Bacteria;p__Thermomicrobia;c__unidentified_Thermomicrobia;o__AKYG1722;f__;g__;s__
OTU_5557	0	0	0	0	0	0	0	0	0	0	2	2	k__Bacteria;p__Tenericutes;c__Mollicutes;o__T2WK15B57;f__;g__;s__
OTU_869	0	0	1	0	0	0	0	0	0	0	12	19	k__Bacteria;p__Tenericutes;c__Mollicutes;o__NB1-n;f__unidentified_NB1-n;g__unidentified_NB1-n;s__Mollicutes_bacterium_HR1
OTU_1457	2	5	0	0	1	0	0	0	0	0	4	7	k__Bacteria;p__Tenericutes;c__Mollicutes;o__NB1-n;f__unidentified_NB1-n;g__unidentified_NB1-n;s__Mollicutes_bacterium_HR1
OTU_2422	1	8	2	0	1	2	0	0	0	1	0	3	k__Bacteria;p__Tenericutes;c__Mollicutes;o__NB1-n;f__unidentified_NB1-n;g__unidentified_NB1-n;s__Mollicutes_bacterium_HR1
OTU_270	0	0	0	0	0	0	0	0	0	0	29	43	k__Bacteria;p__Tenericutes;c__Mollicutes;o__NB1-n;f__unidentified_NB1-n;g__unidentified_NB1-n;s__bacterium_enrichment_culture_clone_R4-81B
OTU_3489	0	0	0	0	0	0	0	0	0	0	2	1	k__Bacteria;p__Tenericutes;c__Mollicutes;o__NB1-n;f__unidentified_NB1-n;g__unidentified_NB1-n;s__bacterium_enrichment_culture_clone_R4-81B
OTU_6188	0	0	0	0	0	0	0	0	0	0	2	3	k__Bacteria;p__Tenericutes;c__Mollicutes;o__NB1-n;f__unidentified_NB1-n;g__unidentified_NB1-n;s__bacterium_enrichment_culture_clone_R4-81B
OTU_2698	2	0	1	0	1	2	9	1	0	6	4	6	k__Bacteria;p__Tenericutes;c__Mollicutes;o__NB1-n;f__;g__;s__
OTU_6105	1	0	0	0	0	1	0	0	0	1	2	1	k__Bacteria;p__Tenericutes;c__Mollicutes;o__NB1-n;f__;g__;s__
OTU_6555	0	0	0	0	0	2	0	0	0	0	0	0	k__Bacteria;p__Tenericutes;c__Mollicutes;o__NB1-n;f__;g__;s__
OTU_298	10	35	5	3	1	1	3	5	5	5	0	0	k__Bacteria;p__Tenericutes;c__Mollicutes;o__NB1-n
OTU_413	4	3	2	0	5	0	1	0	2	1	27	34	k__Bacteria;p__Tenericutes;c__Mollicutes;o__NB1-n
OTU_5499	0	0	0	0	0	0	0	0	1	0	2	2	k__Bacteria;p__Tenericutes;c__Mollicutes;o__NB1-n
OTU_1404	0	0	0	8	1	0	0	0	1	0	0	0	k__Bacteria;p__Tenericutes;c__Mollicutes;o__Mycoplasmatales;f__Mycoplasmataceae;g__Candidatus_Bacilloplasma;s__
OTU_2284	0	0	0	0	0	0	0	0	0	0	5	1	k__Bacteria;p__Tenericutes;c__Mollicutes;o__Mollicutes_RF9;f__;g__;s__
OTU_3701	0	0	0	0	0	0	0	0	0	0	5	3	k__Bacteria;p__Tenericutes;c__Mollicutes;o__Mollicutes_RF9;f__;g__;s__
OTU_4233	0	0	0	0	0	0	0	0	0	0	11	7	k__Bacteria;p__Tenericutes;c__Mollicutes;o__Mollicutes_RF9;f__;g__;s__
OTU_4754	0	0	0	0	0	0	0	0	0	0	0	3	k__Bacteria;p__Tenericutes;c__Mollicutes;o__Mollicutes_RF9;f__;g__;s__
OTU_1562	0	0	0	0	0	13	0	0	0	0	0	0	k__Bacteria;p__Tenericutes;c__Mollicutes;o__Haloplasmatales;f__Haloplasmataceae;g__Haloplasma;s__
OTU_6222	0	0	0	0	0	0	0	1	0	0	2	2	k__Bacteria;p__Tenericutes;c__Mollicutes;o__Haloplasmatales;f__Haloplasmataceae;g__Haloplasma;s__
OTU_2722	0	0	0	0	0	0	0	0	0	0	2	5	k__Bacteria;p__Tenericutes;c__Mollicutes;o__EMP-G18;f__;g__;s__
OTU_5994	0	0	0	0	0	0	0	0	0	0	2	3	k__Bacteria;p__Tenericutes;c__Mollicutes;o__EMP-G18;f__;g__;s__
OTU_5472	0	0	0	1	0	0	0	0	0	1	0	0	k__Bacteria;p__Tenericutes;c__Mollicutes;o__DMI;f__;g__;s__
OTU_2869	0	0	0	0	0	0	0	0	0	0	1	3	k__Bacteria;p__Tenericutes;c__Mollicutes;o__Anaeroplasmatales;f__Anaeroplasmataceae;g__Anaeroplasma;s__
OTU_5524	0	0	0	0	0	3	0	0	0	0	0	0	k__Bacteria;p__Tenericutes;c__Mollicutes;o__Acholeplasmatales;f__Acholeplasmataceae;g__Acholeplasma;s__Acholeplasma_sp._DM-2009
OTU_1965	0	0	0	0	0	0	0	0	0	0	3	5	k__Bacteria;p__Tenericutes;c__Mollicutes
OTU_3054	1	1	2	2	1	0	4	0	0	1	0	1	k__Bacteria;p__Tenericutes;c__Mollicutes
OTU_4551	0	0	0	1	1	0	0	0	1	1	0	0	k__Bacteria;p__Tenericutes;c__Mollicutes
OTU_5778	0	0	0	0	0	0	0	0	0	0	2	0	k__Bacteria;p__Tenericutes;c__Mollicutes
OTU_6335	0	0	0	0	0	0	0	0	0	0	1	2	k__Bacteria;p__Tenericutes;c__Mollicutes
OTU_1139	4	2	7	5	3	30	8	52	7	5	6	25	k__Bacteria;p__Tectomicrobia;c__unidentified_Tectomicrobia;o__unidentified_Tectomicrobia;f__unidentified_Tectomicrobia;g__Candidatus_Entotheonella;s__
OTU_1925	0	1	1	2	1	11	3	6	1	3	0	2	k__Bacteria;p__Tectomicrobia;c__unidentified_Tectomicrobia;o__unidentified_Tectomicrobia;f__unidentified_Tectomicrobia;g__Candidatus_Entotheonella;s__
OTU_2225	1	4	4	9	7	19	5	32	5	6	2	2	k__Bacteria;p__Tectomicrobia;c__unidentified_Tectomicrobia;o__unidentified_Tectomicrobia;f__unidentified_Tectomicrobia;g__Candidatus_Entotheonella;s__
OTU_5179	0	0	0	0	0	2	2	3	0	1	0	0	k__Bacteria;p__Tectomicrobia;c__unidentified_Tectomicrobia;o__unidentified_Tectomicrobia;f__unidentified_Tectomicrobia;g__Candidatus_Entotheonella
OTU_2810	1	6	1	1	3	3	1	4	0	1	1	0	k__Bacteria;p__Tectomicrobia;c__;o__;f__;g__;s__
OTU_3372	1	1	0	0	1	1	2	1	0	1	0	0	k__Bacteria;p__Tectomicrobia;c__;o__;f__;g__;s__
OTU_4014	3	1	0	0	1	1	1	2	0	0	2	0	k__Bacteria;p__Tectomicrobia;c__;o__;f__;g__;s__
OTU_5650	0	0	0	1	0	0	0	0	0	0	1	0	k__Bacteria;p__Tectomicrobia;c__;o__;f__;g__;s__
OTU_6462	0	0	0	0	0	0	0	2	0	0	0	0	k__Bacteria;p__Tectomicrobia;c__;o__;f__;g__;s__
OTU_6623	0	0	0	0	0	0	0	1	0	0	2	0	k__Bacteria;p__Tectomicrobia;c__;o__;f__;g__;s__
OTU_3798	0	0	0	1	0	0	1	2	0	0	1	1	k__Bacteria;p__Tectomicrobia
OTU_6324	2	2	3	8	7	12	13	6	4	8	7	2	k__Bacteria;p__Tectomicrobia
OTU_2127	0	0	0	0	0	0	0	0	0	0	1	8	k__Bacteria;p__Synergistetes;c__Synergistia;o__Synergistales;f__Synergistaceae;g__Dethiosulfovibrio
OTU_1190	0	0	0	0	2	18	0	0	0	0	0	0	k__Bacteria;p__Synergistetes;c__Synergistia;o__Synergistales;f__Synergistaceae;g__Anaerobaculum;s__
OTU_5078	0	2	0	0	0	0	0	0	0	0	0	0	k__Bacteria;p__SR1_(Absconditabacteria);c__;o__;f__;g__;s__
OTU_5283	0	0	1	0	0	0	0	1	0	0	0	0	k__Bacteria;p__SR1_(Absconditabacteria);c__;o__;f__;g__;s__
OTU_5515	0	0	0	0	0	0	0	0	0	0	2	2	k__Bacteria;p__Spirochaetes;c__unidentified_Spirochaetes;o__Spirochaetales;f__V2072-189E03;g__;s__
OTU_220	0	0	0	0	0	0	0	0	0	0	56	62	k__Bacteria;p__Spirochaetes;c__unidentified_Spirochaetes;o__Spirochaetales;f__Spirochaetaceae;g__Treponema_2;s__
OTU_233	0	0	0	0	0	0	0	0	0	0	24	70	k__Bacteria;p__Spirochaetes;c__unidentified_Spirochaetes;o__Spirochaetales;f__Spirochaetaceae;g__Treponema_2;s__
OTU_508	0	0	0	0	0	0	0	0	0	0	10	60	k__Bacteria;p__Spirochaetes;c__unidentified_Spirochaetes;o__Spirochaetales;f__Spirochaetaceae;g__Treponema_2;s__
OTU_1183	0	0	0	0	0	0	0	0	0	0	7	9	k__Bacteria;p__Spirochaetes;c__unidentified_Spirochaetes;o__Spirochaetales;f__Spirochaetaceae;g__Treponema_2;s__
OTU_1212	0	0	0	0	0	0	0	0	0	0	8	16	k__Bacteria;p__Spirochaetes;c__unidentified_Spirochaetes;o__Spirochaetales;f__Spirochaetaceae;g__Treponema_2;s__
OTU_1224	0	0	0	0	0	0	0	0	0	0	16	8	k__Bacteria;p__Spirochaetes;c__unidentified_Spirochaetes;o__Spirochaetales;f__Spirochaetaceae;g__Treponema_2;s__
OTU_3714	0	0	0	0	0	0	0	0	0	0	6	0	k__Bacteria;p__Spirochaetes;c__unidentified_Spirochaetes;o__Spirochaetales;f__Spirochaetaceae;g__Treponema_2;s__
OTU_4090	0	0	0	0	0	0	0	0	0	0	2	1	k__Bacteria;p__Spirochaetes;c__unidentified_Spirochaetes;o__Spirochaetales;f__Spirochaetaceae;g__Treponema_2;s__
OTU_5889	0	0	0	0	0	0	0	0	0	0	5	3	k__Bacteria;p__Spirochaetes;c__unidentified_Spirochaetes;o__Spirochaetales;f__Spirochaetaceae;g__Treponema_2;s__
OTU_6387	0	0	0	0	0	0	0	0	0	0	3	0	k__Bacteria;p__Spirochaetes;c__unidentified_Spirochaetes;o__Spirochaetales;f__Spirochaetaceae;g__Treponema_2;s__
OTU_846	0	0	0	0	0	0	0	0	0	0	0	17	k__Bacteria;p__Spirochaetes;c__unidentified_Spirochaetes;o__Spirochaetales;f__Spirochaetaceae;g__Treponema_2
OTU_2226	1	0	2	0	0	1	0	0	0	1	5	8	k__Bacteria;p__Spirochaetes;c__unidentified_Spirochaetes;o__Spirochaetales;f__Spirochaetaceae;g__Spirochaeta_2;s__spirochete_endosymbiont_of_a_lucinid_bivalve
OTU_5428	0	0	0	0	0	0	0	0	0	0	2	0	k__Bacteria;p__Spirochaetes;c__unidentified_Spirochaetes;o__Spirochaetales;f__Spirochaetaceae;g__Spirochaeta_2;s__Spirochaeta_sp._BHI80-158
OTU_1094	1	2	45	1	4	2	1	1	1	0	0	1	k__Bacteria;p__Spirochaetes;c__unidentified_Spirochaetes;o__Spirochaetales;f__Spirochaetaceae;g__Spirochaeta_2;s__Spirochaeta_sp._B
OTU_3593	0	0	0	0	0	0	0	0	0	1	1	5	k__Bacteria;p__Spirochaetes;c__unidentified_Spirochaetes;o__Spirochaetales;f__Spirochaetaceae;g__Spirochaeta_2;s__Spirochaeta_psychrophila
OTU_1369	1	1	39	1	0	2	2	0	1	1	2	0	k__Bacteria;p__Spirochaetes;c__unidentified_Spirochaetes;o__Spirochaetales;f__Spirochaetaceae;g__Spirochaeta_2;s__Spirochaeta_perfilievii
OTU_5106	0	0	0	0	1	0	0	0	0	0	0	5	k__Bacteria;p__Spirochaetes;c__unidentified_Spirochaetes;o__Spirochaetales;f__Spirochaetaceae;g__Spirochaeta_2;s__Spirochaeta_perfilievii
OTU_5354	0	0	0	0	0	0	0	0	0	0	2	2	k__Bacteria;p__Spirochaetes;c__unidentified_Spirochaetes;o__Spirochaetales;f__Spirochaetaceae;g__Spirochaeta_2;s__Spirochaeta_perfilievii
OTU_1371	0	4	27	0	1	2	0	1	2	0	1	1	k__Bacteria;p__Spirochaetes;c__unidentified_Spirochaetes;o__Spirochaetales;f__Spirochaetaceae;g__Spirochaeta_2;s__Spirochaeta_litoralis
OTU_2333	0	2	14	0	0	0	0	0	0	1	0	1	k__Bacteria;p__Spirochaetes;c__unidentified_Spirochaetes;o__Spirochaetales;f__Spirochaetaceae;g__Spirochaeta_2;s__Spirochaeta_litoralis
OTU_1259	7	3	3	7	5	3	5	0	1	2	8	17	k__Bacteria;p__Spirochaetes;c__unidentified_Spirochaetes;o__Spirochaetales;f__Spirochaetaceae;g__Spirochaeta_2;s__Spirochaeta_isovalerica
OTU_5445	0	2	0	0	0	0	0	0	0	0	0	0	k__Bacteria;p__Spirochaetes;c__unidentified_Spirochaetes;o__Spirochaetales;f__Spirochaetaceae;g__Spirochaeta_2;s__Spirochaeta_cellobiosiphila
OTU_102	4	8	217	5	10	9	3	7	3	8	3	39	k__Bacteria;p__Spirochaetes;c__unidentified_Spirochaetes;o__Spirochaetales;f__Spirochaetaceae;g__Spirochaeta_2;s__
OTU_191	33	51	14	21	13	6	14	5	3	6	108	104	k__Bacteria;p__Spirochaetes;c__unidentified_Spirochaetes;o__Spirochaetales;f__Spirochaetaceae;g__Spirochaeta_2;s__
OTU_378	17	43	6	4	5	6	2	4	2	3	12	13	k__Bacteria;p__Spirochaetes;c__unidentified_Spirochaetes;o__Spirochaetales;f__Spirochaetaceae;g__Spirochaeta_2;s__
OTU_467	22	30	13	13	12	10	24	5	5	10	13	6	k__Bacteria;p__Spirochaetes;c__unidentified_Spirochaetes;o__Spirochaetales;f__Spirochaetaceae;g__Spirochaeta_2;s__
OTU_653	20	13	2	2	4	3	3	2	0	4	0	0	k__Bacteria;p__Spirochaetes;c__unidentified_Spirochaetes;o__Spirochaetales;f__Spirochaetaceae;g__Spirochaeta_2;s__
OTU_732	6	11	5	6	2	4	5	1	3	3	16	11	k__Bacteria;p__Spirochaetes;c__unidentified_Spirochaetes;o__Spirochaetales;f__Spirochaetaceae;g__Spirochaeta_2;s__
OTU_820	3	6	5	7	2	4	4	0	1	3	1	3	k__Bacteria;p__Spirochaetes;c__unidentified_Spirochaetes;o__Spirochaetales;f__Spirochaetaceae;g__Spirochaeta_2;s__
OTU_889	4	4	1	1	4	4	4	2	1	2	21	17	k__Bacteria;p__Spirochaetes;c__unidentified_Spirochaetes;o__Spirochaetales;f__Spirochaetaceae;g__Spirochaeta_2;s__
OTU_1043	0	0	10	0	2	1	2	0	2	0	2	2	k__Bacteria;p__Spirochaetes;c__unidentified_Spirochaetes;o__Spirochaetales;f__Spirochaetaceae;g__Spirochaeta_2;s__
OTU_1149	2	13	1	0	1	0	1	1	0	4	0	1	k__Bacteria;p__Spirochaetes;c__unidentified_Spirochaetes;o__Spirochaetales;f__Spirochaetaceae;g__Spirochaeta_2;s__
OTU_1223	1	4	4	3	4	2	2	1	1	1	0	2	k__Bacteria;p__Spirochaetes;c__unidentified_Spirochaetes;o__Spirochaetales;f__Spirochaetaceae;g__Spirochaeta_2;s__
OTU_1233	2	3	1	2	4	3	2	0	1	0	29	39	k__Bacteria;p__Spirochaetes;c__unidentified_Spirochaetes;o__Spirochaetales;f__Spirochaetaceae;g__Spirochaeta_2;s__
OTU_1273	2	0	1	1	0	2	1	1	0	0	5	2	k__Bacteria;p__Spirochaetes;c__unidentified_Spirochaetes;o__Spirochaetales;f__Spirochaetaceae;g__Spirochaeta_2;s__
OTU_1433	4	1	2	3	2	0	1	1	0	0	3	2	k__Bacteria;p__Spirochaetes;c__unidentified_Spirochaetes;o__Spirochaetales;f__Spirochaetaceae;g__Spirochaeta_2;s__
OTU_1440	3	1	0	4	1	4	5	1	1	2	8	4	k__Bacteria;p__Spirochaetes;c__unidentified_Spirochaetes;o__Spirochaetales;f__Spirochaetaceae;g__Spirochaeta_2;s__
OTU_1568	4	3	1	4	0	0	4	1	0	3	1	2	k__Bacteria;p__Spirochaetes;c__unidentified_Spirochaetes;o__Spirochaetales;f__Spirochaetaceae;g__Spirochaeta_2;s__
OTU_1793	3	1	4	2	0	3	3	0	0	0	0	0	k__Bacteria;p__Spirochaetes;c__unidentified_Spirochaetes;o__Spirochaetales;f__Spirochaetaceae;g__Spirochaeta_2;s__
OTU_1911	0	0	0	2	0	1	0	0	0	0	3	4	k__Bacteria;p__Spirochaetes;c__unidentified_Spirochaetes;o__Spirochaetales;f__Spirochaetaceae;g__Spirochaeta_2;s__
OTU_1988	0	0	0	0	0	0	0	0	0	0	9	2	k__Bacteria;p__Spirochaetes;c__unidentified_Spirochaetes;o__Spirochaetales;f__Spirochaetaceae;g__Spirochaeta_2;s__
OTU_1995	3	2	1	0	2	0	2	0	0	2	1	0	k__Bacteria;p__Spirochaetes;c__unidentified_Spirochaetes;o__Spirochaetales;f__Spirochaetaceae;g__Spirochaeta_2;s__
OTU_2093	1	5	1	2	4	0	3	0	0	3	1	3	k__Bacteria;p__Spirochaetes;c__unidentified_Spirochaetes;o__Spirochaetales;f__Spirochaetaceae;g__Spirochaeta_2;s__
OTU_2300	0	0	0	0	0	0	0	0	0	0	2	5	k__Bacteria;p__Spirochaetes;c__unidentified_Spirochaetes;o__Spirochaetales;f__Spirochaetaceae;g__Spirochaeta_2;s__
OTU_2334	0	8	1	0	1	1	0	0	0	0	0	0	k__Bacteria;p__Spirochaetes;c__unidentified_Spirochaetes;o__Spirochaetales;f__Spirochaetaceae;g__Spirochaeta_2;s__
OTU_2430	1	0	2	1	0	1	0	0	0	0	2	1	k__Bacteria;p__Spirochaetes;c__unidentified_Spirochaetes;o__Spirochaetales;f__Spirochaetaceae;g__Spirochaeta_2;s__
OTU_2472	1	1	0	0	0	0	0	0	0	0	3	0	k__Bacteria;p__Spirochaetes;c__unidentified_Spirochaetes;o__Spirochaetales;f__Spirochaetaceae;g__Spirochaeta_2;s__
OTU_2599	0	0	0	2	1	0	0	1	0	0	1	3	k__Bacteria;p__Spirochaetes;c__unidentified_Spirochaetes;o__Spirochaetales;f__Spirochaetaceae;g__Spirochaeta_2;s__
OTU_2636	1	1	0	0	3	1	1	0	1	0	0	0	k__Bacteria;p__Spirochaetes;c__unidentified_Spirochaetes;o__Spirochaetales;f__Spirochaetaceae;g__Spirochaeta_2;s__
OTU_2679	2	2	0	0	0	1	1	0	1	2	0	0	k__Bacteria;p__Spirochaetes;c__unidentified_Spirochaetes;o__Spirochaetales;f__Spirochaetaceae;g__Spirochaeta_2;s__
OTU_2751	2	2	1	3	1	0	1	1	0	1	6	6	k__Bacteria;p__Spirochaetes;c__unidentified_Spirochaetes;o__Spirochaetales;f__Spirochaetaceae;g__Spirochaeta_2;s__
OTU_2806	0	0	0	1	1	0	0	0	0	1	3	5	k__Bacteria;p__Spirochaetes;c__unidentified_Spirochaetes;o__Spirochaetales;f__Spirochaetaceae;g__Spirochaeta_2;s__
OTU_2812	4	4	3	1	2	4	4	0	2	4	1	1	k__Bacteria;p__Spirochaetes;c__unidentified_Spirochaetes;o__Spirochaetales;f__Spirochaetaceae;g__Spirochaeta_2;s__
OTU_2881	1	6	0	3	0	0	0	0	0	1	1	1	k__Bacteria;p__Spirochaetes;c__unidentified_Spirochaetes;o__Spirochaetales;f__Spirochaetaceae;g__Spirochaeta_2;s__
OTU_2928	1	1	1	0	0	1	0	0	0	0	4	4	k__Bacteria;p__Spirochaetes;c__unidentified_Spirochaetes;o__Spirochaetales;f__Spirochaetaceae;g__Spirochaeta_2;s__
OTU_2999	0	1	0	0	0	0	0	0	0	0	0	3	k__Bacteria;p__Spirochaetes;c__unidentified_Spirochaetes;o__Spirochaetales;f__Spirochaetaceae;g__Spirochaeta_2;s__
OTU_3037	4	1	0	8	2	3	3	1	0	0	5	1	k__Bacteria;p__Spirochaetes;c__unidentified_Spirochaetes;o__Spirochaetales;f__Spirochaetaceae;g__Spirochaeta_2;s__
OTU_3182	0	0	0	0	0	0	0	0	0	0	4	2	k__Bacteria;p__Spirochaetes;c__unidentified_Spirochaetes;o__Spirochaetales;f__Spirochaetaceae;g__Spirochaeta_2;s__
OTU_3238	2	1	0	2	2	3	2	0	1	2	5	3	k__Bacteria;p__Spirochaetes;c__unidentified_Spirochaetes;o__Spirochaetales;f__Spirochaetaceae;g__Spirochaeta_2;s__
OTU_3271	1	1	0	3	1	2	1	0	1	0	0	1	k__Bacteria;p__Spirochaetes;c__unidentified_Spirochaetes;o__Spirochaetales;f__Spirochaetaceae;g__Spirochaeta_2;s__
OTU_3303	1	1	1	0	0	1	0	0	0	0	2	1	k__Bacteria;p__Spirochaetes;c__unidentified_Spirochaetes;o__Spirochaetales;f__Spirochaetaceae;g__Spirochaeta_2;s__
OTU_3330	0	6	1	1	0	0	2	0	0	0	1	0	k__Bacteria;p__Spirochaetes;c__unidentified_Spirochaetes;o__Spirochaetales;f__Spirochaetaceae;g__Spirochaeta_2;s__
OTU_3407	4	2	1	2	2	1	0	0	1	1	4	5	k__Bacteria;p__Spirochaetes;c__unidentified_Spirochaetes;o__Spirochaetales;f__Spirochaetaceae;g__Spirochaeta_2;s__
OTU_3425	1	0	0	0	0	0	1	0	0	0	0	2	k__Bacteria;p__Spirochaetes;c__unidentified_Spirochaetes;o__Spirochaetales;f__Spirochaetaceae;g__Spirochaeta_2;s__
OTU_3564	3	3	2	1	0	0	2	0	2	3	3	2	k__Bacteria;p__Spirochaetes;c__unidentified_Spirochaetes;o__Spirochaetales;f__Spirochaetaceae;g__Spirochaeta_2;s__
OTU_3565	0	0	0	0	1	0	0	0	2	0	0	3	k__Bacteria;p__Spirochaetes;c__unidentified_Spirochaetes;o__Spirochaetales;f__Spirochaetaceae;g__Spirochaeta_2;s__
OTU_3614	1	4	0	0	1	0	0	0	0	1	1	0	k__Bacteria;p__Spirochaetes;c__unidentified_Spirochaetes;o__Spirochaetales;f__Spirochaetaceae;g__Spirochaeta_2;s__
OTU_3625	0	1	0	3	1	0	0	0	0	0	3	2	k__Bacteria;p__Spirochaetes;c__unidentified_Spirochaetes;o__Spirochaetales;f__Spirochaetaceae;g__Spirochaeta_2;s__
OTU_4197	0	1	1	1	0	0	1	0	0	1	5	2	k__Bacteria;p__Spirochaetes;c__unidentified_Spirochaetes;o__Spirochaetales;f__Spirochaetaceae;g__Spirochaeta_2;s__
OTU_4411	0	1	0	0	0	0	0	0	0	0	0	2	k__Bacteria;p__Spirochaetes;c__unidentified_Spirochaetes;o__Spirochaetales;f__Spirochaetaceae;g__Spirochaeta_2;s__
OTU_4511	0	0	1	1	0	0	0	0	1	0	2	6	k__Bacteria;p__Spirochaetes;c__unidentified_Spirochaetes;o__Spirochaetales;f__Spirochaetaceae;g__Spirochaeta_2;s__
OTU_4649	0	1	1	1	0	0	0	0	0	0	0	0	k__Bacteria;p__Spirochaetes;c__unidentified_Spirochaetes;o__Spirochaetales;f__Spirochaetaceae;g__Spirochaeta_2;s__
OTU_4749	1	0	0	0	0	0	0	0	0	0	1	0	k__Bacteria;p__Spirochaetes;c__unidentified_Spirochaetes;o__Spirochaetales;f__Spirochaetaceae;g__Spirochaeta_2;s__
OTU_4751	1	0	0	2	0	0	2	1	0	1	2	6	k__Bacteria;p__Spirochaetes;c__unidentified_Spirochaetes;o__Spirochaetales;f__Spirochaetaceae;g__Spirochaeta_2;s__
OTU_5269	0	0	0	2	1	0	0	1	0	0	4	1	k__Bacteria;p__Spirochaetes;c__unidentified_Spirochaetes;o__Spirochaetales;f__Spirochaetaceae;g__Spirochaeta_2;s__
OTU_5305	0	0	0	0	0	0	0	0	0	0	0	6	k__Bacteria;p__Spirochaetes;c__unidentified_Spirochaetes;o__Spirochaetales;f__Spirochaetaceae;g__Spirochaeta_2;s__
OTU_5442	0	0	1	0	0	0	0	0	0	0	2	0	k__Bacteria;p__Spirochaetes;c__unidentified_Spirochaetes;o__Spirochaetales;f__Spirochaetaceae;g__Spirochaeta_2;s__
OTU_5480	0	1	0	2	0	2	1	0	0	0	0	1	k__Bacteria;p__Spirochaetes;c__unidentified_Spirochaetes;o__Spirochaetales;f__Spirochaetaceae;g__Spirochaeta_2;s__
OTU_5679	0	1	1	0	0	0	1	0	0	0	2	0	k__Bacteria;p__Spirochaetes;c__unidentified_Spirochaetes;o__Spirochaetales;f__Spirochaetaceae;g__Spirochaeta_2;s__
OTU_5681	1	0	0	0	0	0	3	0	0	0	0	0	k__Bacteria;p__Spirochaetes;c__unidentified_Spirochaetes;o__Spirochaetales;f__Spirochaetaceae;g__Spirochaeta_2;s__
OTU_5776	0	0	0	3	2	2	0	0	0	0	1	2	k__Bacteria;p__Spirochaetes;c__unidentified_Spirochaetes;o__Spirochaetales;f__Spirochaetaceae;g__Spirochaeta_2;s__
OTU_5787	0	2	0	0	0	0	0	0	4	0	1	0	k__Bacteria;p__Spirochaetes;c__unidentified_Spirochaetes;o__Spirochaetales;f__Spirochaetaceae;g__Spirochaeta_2;s__
OTU_6333	1	0	1	0	0	1	1	0	0	0	0	0	k__Bacteria;p__Spirochaetes;c__unidentified_Spirochaetes;o__Spirochaetales;f__Spirochaetaceae;g__Spirochaeta_2;s__
OTU_6426	0	0	0	0	0	0	0	0	0	0	0	2	k__Bacteria;p__Spirochaetes;c__unidentified_Spirochaetes;o__Spirochaetales;f__Spirochaetaceae;g__Spirochaeta_2;s__
OTU_11	41	70	2626	61	61	48	61	30	23	65	4	10	k__Bacteria;p__Spirochaetes;c__unidentified_Spirochaetes;o__Spirochaetales;f__Spirochaetaceae;g__Spirochaeta_2
OTU_82	7	16	537	13	13	12	12	8	5	16	0	1	k__Bacteria;p__Spirochaetes;c__unidentified_Spirochaetes;o__Spirochaetales;f__Spirochaetaceae;g__Spirochaeta_2
OTU_170	2	3	248	2	4	6	8	2	5	6	0	0	k__Bacteria;p__Spirochaetes;c__unidentified_Spirochaetes;o__Spirochaetales;f__Spirochaetaceae;g__Spirochaeta_2
OTU_349	3	24	1	2	2	4	0	3	3	2	8	34	k__Bacteria;p__Spirochaetes;c__unidentified_Spirochaetes;o__Spirochaetales;f__Spirochaetaceae;g__Spirochaeta_2
OTU_361	0	10	1	0	0	2	0	0	0	0	20	62	k__Bacteria;p__Spirochaetes;c__unidentified_Spirochaetes;o__Spirochaetales;f__Spirochaetaceae;g__Spirochaeta_2
OTU_414	13	27	6	6	7	5	8	1	1	7	5	14	k__Bacteria;p__Spirochaetes;c__unidentified_Spirochaetes;o__Spirochaetales;f__Spirochaetaceae;g__Spirochaeta_2
OTU_427	7	14	10	5	5	5	8	2	2	7	8	6	k__Bacteria;p__Spirochaetes;c__unidentified_Spirochaetes;o__Spirochaetales;f__Spirochaetaceae;g__Spirochaeta_2
OTU_491	0	0	0	0	0	0	0	0	0	0	9	29	k__Bacteria;p__Spirochaetes;c__unidentified_Spirochaetes;o__Spirochaetales;f__Spirochaetaceae;g__Spirochaeta_2
OTU_641	0	0	0	0	0	0	0	1	0	0	7	28	k__Bacteria;p__Spirochaetes;c__unidentified_Spirochaetes;o__Spirochaetales;f__Spirochaetaceae;g__Spirochaeta_2
OTU_1005	0	0	25	0	0	1	0	0	0	2	0	0	k__Bacteria;p__Spirochaetes;c__unidentified_Spirochaetes;o__Spirochaetales;f__Spirochaetaceae;g__Spirochaeta_2
OTU_1060	1	1	25	1	0	0	0	0	1	1	0	0	k__Bacteria;p__Spirochaetes;c__unidentified_Spirochaetes;o__Spirochaetales;f__Spirochaetaceae;g__Spirochaeta_2
OTU_1091	1	2	11	0	0	0	0	0	1	2	2	1	k__Bacteria;p__Spirochaetes;c__unidentified_Spirochaetes;o__Spirochaetales;f__Spirochaetaceae;g__Spirochaeta_2
OTU_1390	0	2	22	1	1	2	1	1	0	1	0	0	k__Bacteria;p__Spirochaetes;c__unidentified_Spirochaetes;o__Spirochaetales;f__Spirochaetaceae;g__Spirochaeta_2
OTU_1416	0	0	0	0	0	0	0	0	0	0	0	22	k__Bacteria;p__Spirochaetes;c__unidentified_Spirochaetes;o__Spirochaetales;f__Spirochaetaceae;g__Spirochaeta_2
OTU_1677	1	0	0	0	0	1	0	1	0	0	3	6	k__Bacteria;p__Spirochaetes;c__unidentified_Spirochaetes;o__Spirochaetales;f__Spirochaetaceae;g__Spirochaeta_2
OTU_1730	6	21	3	2	6	2	2	2	0	2	10	38	k__Bacteria;p__Spirochaetes;c__unidentified_Spirochaetes;o__Spirochaetales;f__Spirochaetaceae;g__Spirochaeta_2
OTU_1785	0	6	0	1	0	0	1	0	1	0	2	1	k__Bacteria;p__Spirochaetes;c__unidentified_Spirochaetes;o__Spirochaetales;f__Spirochaetaceae;g__Spirochaeta_2
OTU_2330	0	0	0	0	0	0	0	0	0	0	0	7	k__Bacteria;p__Spirochaetes;c__unidentified_Spirochaetes;o__Spirochaetales;f__Spirochaetaceae;g__Spirochaeta_2
OTU_2381	0	0	0	0	0	0	0	0	0	0	4	12	k__Bacteria;p__Spirochaetes;c__unidentified_Spirochaetes;o__Spirochaetales;f__Spirochaetaceae;g__Spirochaeta_2
OTU_2519	0	0	0	0	0	0	0	0	0	0	0	4	k__Bacteria;p__Spirochaetes;c__unidentified_Spirochaetes;o__Spirochaetales;f__Spirochaetaceae;g__Spirochaeta_2
OTU_2706	0	0	0	0	0	0	0	0	0	0	3	4	k__Bacteria;p__Spirochaetes;c__unidentified_Spirochaetes;o__Spirochaetales;f__Spirochaetaceae;g__Spirochaeta_2
OTU_3103	0	1	0	0	1	0	1	0	0	1	0	0	k__Bacteria;p__Spirochaetes;c__unidentified_Spirochaetes;o__Spirochaetales;f__Spirochaetaceae;g__Spirochaeta_2
OTU_3370	0	2	22	1	1	0	0	1	2	3	0	0	k__Bacteria;p__Spirochaetes;c__unidentified_Spirochaetes;o__Spirochaetales;f__Spirochaetaceae;g__Spirochaeta_2
OTU_3433	1	0	1	1	2	0	0	0	0	0	0	0	k__Bacteria;p__Spirochaetes;c__unidentified_Spirochaetes;o__Spirochaetales;f__Spirochaetaceae;g__Spirochaeta_2
OTU_3475	1	2	1	0	2	1	0	0	0	1	0	3	k__Bacteria;p__Spirochaetes;c__unidentified_Spirochaetes;o__Spirochaetales;f__Spirochaetaceae;g__Spirochaeta_2
OTU_3628	1	2	84	2	4	3	6	1	1	7	0	0	k__Bacteria;p__Spirochaetes;c__unidentified_Spirochaetes;o__Spirochaetales;f__Spirochaetaceae;g__Spirochaeta_2
OTU_4321	0	5	0	0	0	0	0	0	0	1	1	2	k__Bacteria;p__Spirochaetes;c__unidentified_Spirochaetes;o__Spirochaetales;f__Spirochaetaceae;g__Spirochaeta_2
OTU_4512	0	0	0	0	0	0	0	0	0	0	0	3	k__Bacteria;p__Spirochaetes;c__unidentified_Spirochaetes;o__Spirochaetales;f__Spirochaetaceae;g__Spirochaeta_2
OTU_4840	0	1	1	0	2	0	0	0	0	0	0	3	k__Bacteria;p__Spirochaetes;c__unidentified_Spirochaetes;o__Spirochaetales;f__Spirochaetaceae;g__Spirochaeta_2
OTU_4947	0	0	0	3	1	0	0	0	0	0	1	0	k__Bacteria;p__Spirochaetes;c__unidentified_Spirochaetes;o__Spirochaetales;f__Spirochaetaceae;g__Spirochaeta_2
OTU_5584	0	0	0	2	0	0	0	0	0	0	0	0	k__Bacteria;p__Spirochaetes;c__unidentified_Spirochaetes;o__Spirochaetales;f__Spirochaetaceae;g__Spirochaeta_2
OTU_6141	0	0	0	0	0	0	0	0	0	0	0	2	k__Bacteria;p__Spirochaetes;c__unidentified_Spirochaetes;o__Spirochaetales;f__Spirochaetaceae;g__Spirochaeta_2
OTU_6343	0	0	0	0	0	0	0	0	0	0	2	2	k__Bacteria;p__Spirochaetes;c__unidentified_Spirochaetes;o__Spirochaetales;f__Spirochaetaceae;g__Sphaerochaeta
OTU_786	7	13	3	0	1	1	1	0	0	4	0	0	k__Bacteria;p__Spirochaetes;c__unidentified_Spirochaetes;o__Spirochaetales;f__Spirochaetaceae;g__Salinispira;s__Salinispira_pacifica
OTU_2342	1	3	1	0	0	0	0	0	0	0	0	0	k__Bacteria;p__Spirochaetes;c__unidentified_Spirochaetes;o__Spirochaetales;f__Spirochaetaceae;g__Salinispira;s__Salinispira_pacifica
OTU_383	15	12	11	17	18	16	12	3	2	7	18	17	k__Bacteria;p__Spirochaetes;c__unidentified_Spirochaetes;o__Spirochaetales;f__Spirochaetaceae;g__;s__
OTU_3909	0	0	10	0	0	0	0	0	0	0	0	0	k__Bacteria;p__Spirochaetes;c__unidentified_Spirochaetes;o__Spirochaetales;f__Spirochaetaceae;g__;s__
OTU_5043	0	0	0	0	0	0	0	0	0	0	1	1	k__Bacteria;p__Spirochaetes;c__unidentified_Spirochaetes;o__Spirochaetales;f__Spirochaetaceae;g__;s__
OTU_1858	0	0	0	0	0	0	0	0	0	0	4	2	k__Bacteria;p__Spirochaetes;c__unidentified_Spirochaetes;o__Spirochaetales;f__Spirochaetaceae
OTU_2299	0	0	0	0	0	0	0	0	0	0	3	5	k__Bacteria;p__Spirochaetes;c__unidentified_Spirochaetes;o__Spirochaetales;f__Spirochaetaceae
OTU_2699	1	1	2	0	2	1	0	0	0	0	0	0	k__Bacteria;p__Spirochaetes;c__unidentified_Spirochaetes;o__Spirochaetales;f__Spirochaetaceae
OTU_3500	0	0	0	0	0	0	0	0	0	0	3	1	k__Bacteria;p__Spirochaetes;c__unidentified_Spirochaetes;o__Spirochaetales;f__Spirochaetaceae
OTU_4181	0	0	1	0	0	0	0	0	0	1	0	4	k__Bacteria;p__Spirochaetes;c__unidentified_Spirochaetes;o__Spirochaetales;f__Spirochaetaceae
OTU_4601	0	1	0	0	0	0	0	0	0	0	2	2	k__Bacteria;p__Spirochaetes;c__unidentified_Spirochaetes;o__Spirochaetales;f__Spirochaetaceae
OTU_4826	0	0	3	0	0	0	0	0	0	0	0	1	k__Bacteria;p__Spirochaetes;c__unidentified_Spirochaetes;o__Spirochaetales;f__Spirochaetaceae
OTU_5113	0	0	0	0	0	0	0	0	0	0	1	3	k__Bacteria;p__Spirochaetes;c__unidentified_Spirochaetes;o__Spirochaetales;f__Spirochaetaceae
OTU_5124	0	1	1	0	0	1	0	0	0	3	0	0	k__Bacteria;p__Spirochaetes;c__unidentified_Spirochaetes;o__Spirochaetales;f__Spirochaetaceae
OTU_5705	1	0	0	0	1	0	0	0	0	0	0	0	k__Bacteria;p__Spirochaetes;c__unidentified_Spirochaetes;o__Spirochaetales;f__Spirochaetaceae
OTU_5791	0	0	0	2	1	0	0	0	0	0	0	3	k__Bacteria;p__Spirochaetes;c__unidentified_Spirochaetes;o__Spirochaetales;f__Spirochaetaceae
OTU_5835	0	0	0	0	0	0	0	0	0	0	2	5	k__Bacteria;p__Spirochaetes;c__unidentified_Spirochaetes;o__Spirochaetales;f__Spirochaetaceae
OTU_6196	0	0	0	0	0	0	0	0	0	0	0	2	k__Bacteria;p__Spirochaetes;c__unidentified_Spirochaetes;o__Spirochaetales;f__Spirochaetaceae
OTU_6440	0	0	0	0	0	0	0	0	0	0	0	2	k__Bacteria;p__Spirochaetes;c__unidentified_Spirochaetes;o__Spirochaetales;f__Spirochaetaceae
OTU_6699	0	0	0	0	0	0	0	0	0	0	1	1	k__Bacteria;p__Spirochaetes;c__unidentified_Spirochaetes;o__Spirochaetales;f__Spirochaetaceae
OTU_6747	0	0	0	2	0	0	0	0	0	0	0	0	k__Bacteria;p__Spirochaetes;c__unidentified_Spirochaetes;o__Spirochaetales;f__Spirochaetaceae
OTU_1426	0	0	0	0	0	0	0	0	0	0	4	5	k__Bacteria;p__Spirochaetes;c__unidentified_Spirochaetes;o__Spirochaetales;f__PL-11B10
OTU_1963	0	0	5	0	1	2	1	0	0	0	0	0	k__Bacteria;p__Spirochaetes;c__unidentified_Spirochaetes;o__Spirochaetales;f__Leptospiraceae;g__;s__
OTU_2632	0	0	1	6	0	0	1	0	1	0	0	0	k__Bacteria;p__Spirochaetes;c__unidentified_Spirochaetes;o__Spirochaetales;f__Leptospiraceae;g__;s__
OTU_3237	0	0	0	0	0	0	0	0	0	0	0	7	k__Bacteria;p__Spirochaetes;c__unidentified_Spirochaetes;o__Spirochaetales;f__Leptospiraceae;g__;s__
OTU_4588	0	0	0	0	0	0	0	0	0	0	2	0	k__Bacteria;p__Spirochaetes;c__unidentified_Spirochaetes;o__Spirochaetales;f__Leptospiraceae;g__;s__
OTU_5375	0	0	0	0	0	0	0	0	0	0	0	2	k__Bacteria;p__Spirochaetes;c__unidentified_Spirochaetes;o__Spirochaetales;f__Leptospiraceae;g__;s__
OTU_5539	0	0	0	0	0	0	0	0	0	0	0	2	k__Bacteria;p__Spirochaetes;c__unidentified_Spirochaetes;o__Spirochaetales;f__Leptospiraceae;g__;s__
OTU_5732	0	0	0	0	0	0	0	0	0	0	2	0	k__Bacteria;p__Spirochaetes;c__unidentified_Spirochaetes;o__Spirochaetales;f__Leptospiraceae;g__;s__
OTU_6205	0	2	0	0	0	1	0	0	0	0	0	0	k__Bacteria;p__Spirochaetes;c__unidentified_Spirochaetes;o__Spirochaetales;f__Leptospiraceae;g__;s__
OTU_2997	0	0	1	0	0	0	2	0	0	0	9	1	k__Bacteria;p__Spirochaetes;c__unidentified_Spirochaetes;o__Spirochaetales;f__Leptospiraceae
OTU_5125	0	0	0	0	0	0	0	0	0	0	3	1	k__Bacteria;p__Spirochaetes;c__unidentified_Spirochaetes;o__Spirochaetales;f__Leptospiraceae
OTU_4392	0	2	0	0	1	0	1	1	0	0	0	0	k__Bacteria;p__Spirochaetes;c__unidentified_Spirochaetes;o__Spirochaetales;f__Brevinemataceae;g__Brevinema;s__
OTU_6620	0	0	0	0	0	0	0	0	0	0	2	0	k__Bacteria;p__Spirochaetes;c__unidentified_Spirochaetes;o__Spirochaetales;f__Brevinemataceae;g__Brevinema;s__
OTU_1598	3	2	1	1	2	2	1	0	1	2	0	0	k__Bacteria;p__SBR1093;c__;o__;f__;g__;s__
OTU_2084	6	4	0	4	4	11	2	23	4	7	1	0	k__Bacteria;p__SBR1093;c__;o__;f__;g__;s__
OTU_3720	0	0	1	2	0	2	0	3	0	1	0	0	k__Bacteria;p__SBR1093;c__;o__;f__;g__;s__
OTU_1837	0	10	0	0	0	0	0	0	0	0	0	0	k__Bacteria;p__Saccharibacteria;c__;o__;f__;g__;s__
OTU_2680	1	1	0	0	1	0	1	0	0	1	0	0	k__Bacteria;p__Saccharibacteria;c__;o__;f__;g__;s__
OTU_3404	0	3	1	0	0	0	0	0	0	0	0	0	k__Bacteria;p__Saccharibacteria;c__;o__;f__;g__;s__
OTU_3574	0	0	1	1	1	0	3	0	0	1	1	0	k__Bacteria;p__Saccharibacteria;c__;o__;f__;g__;s__
OTU_5097	1	0	0	0	1	0	0	0	0	0	0	0	k__Bacteria;p__Saccharibacteria;c__;o__;f__;g__;s__
OTU_5404	3	0	0	0	0	1	0	0	0	0	0	0	k__Bacteria;p__Saccharibacteria;c__;o__;f__;g__;s__
OTU_5779	0	0	0	0	0	1	0	0	0	1	0	0	k__Bacteria;p__Saccharibacteria
OTU_530	3	10	7	13	6	11	9	6	4	9	43	20	k__Bacteria;p__RBG-1_(Zixibacteria);c__;o__;f__;g__;s__
OTU_610	0	0	0	0	0	0	0	0	0	1	6	29	k__Bacteria;p__RBG-1_(Zixibacteria);c__;o__;f__;g__;s__
OTU_772	3	5	3	3	3	1	2	1	0	1	4	2	k__Bacteria;p__RBG-1_(Zixibacteria);c__;o__;f__;g__;s__
OTU_789	0	0	0	0	0	0	0	0	0	0	5	21	k__Bacteria;p__RBG-1_(Zixibacteria);c__;o__;f__;g__;s__
OTU_1067	0	0	0	0	0	0	0	0	0	0	10	8	k__Bacteria;p__RBG-1_(Zixibacteria);c__;o__;f__;g__;s__
OTU_1201	0	1	1	3	1	1	0	0	0	0	13	10	k__Bacteria;p__RBG-1_(Zixibacteria);c__;o__;f__;g__;s__
OTU_1282	0	0	0	0	0	0	0	0	0	0	4	6	k__Bacteria;p__RBG-1_(Zixibacteria);c__;o__;f__;g__;s__
OTU_1464	0	1	0	0	1	2	0	0	0	0	4	12	k__Bacteria;p__RBG-1_(Zixibacteria);c__;o__;f__;g__;s__
OTU_1629	1	1	0	2	0	2	0	0	1	0	5	0	k__Bacteria;p__RBG-1_(Zixibacteria);c__;o__;f__;g__;s__
OTU_1640	2	2	0	0	3	2	0	0	0	0	1	1	k__Bacteria;p__RBG-1_(Zixibacteria);c__;o__;f__;g__;s__
OTU_1670	0	4	0	2	0	0	0	0	0	0	7	7	k__Bacteria;p__RBG-1_(Zixibacteria);c__;o__;f__;g__;s__
OTU_1684	1	1	2	3	0	2	0	0	2	0	9	2	k__Bacteria;p__RBG-1_(Zixibacteria);c__;o__;f__;g__;s__
OTU_1846	1	2	1	1	0	0	1	0	0	0	2	2	k__Bacteria;p__RBG-1_(Zixibacteria);c__;o__;f__;g__;s__
OTU_1975	1	1	2	3	0	3	5	2	0	1	0	2	k__Bacteria;p__RBG-1_(Zixibacteria);c__;o__;f__;g__;s__
OTU_2030	0	0	0	0	0	0	0	0	0	0	1	9	k__Bacteria;p__RBG-1_(Zixibacteria);c__;o__;f__;g__;s__
OTU_2066	0	5	0	0	0	0	0	0	2	1	2	0	k__Bacteria;p__RBG-1_(Zixibacteria);c__;o__;f__;g__;s__
OTU_2203	0	0	0	0	0	0	0	0	0	0	2	6	k__Bacteria;p__RBG-1_(Zixibacteria);c__;o__;f__;g__;s__
OTU_2331	0	1	0	2	0	0	0	0	0	0	4	8	k__Bacteria;p__RBG-1_(Zixibacteria);c__;o__;f__;g__;s__
OTU_2419	2	1	0	0	2	0	0	0	0	2	3	0	k__Bacteria;p__RBG-1_(Zixibacteria);c__;o__;f__;g__;s__
OTU_2424	0	0	0	0	0	0	0	0	0	0	2	6	k__Bacteria;p__RBG-1_(Zixibacteria);c__;o__;f__;g__;s__
OTU_2512	0	0	0	1	0	2	0	0	0	0	2	0	k__Bacteria;p__RBG-1_(Zixibacteria);c__;o__;f__;g__;s__
OTU_2761	0	0	0	0	0	0	0	0	0	0	0	6	k__Bacteria;p__RBG-1_(Zixibacteria);c__;o__;f__;g__;s__
OTU_2775	0	0	0	0	0	0	0	0	0	0	0	4	k__Bacteria;p__RBG-1_(Zixibacteria);c__;o__;f__;g__;s__
OTU_2778	1	3	0	0	0	0	2	0	0	1	1	0	k__Bacteria;p__RBG-1_(Zixibacteria);c__;o__;f__;g__;s__
OTU_2842	0	1	0	0	0	1	0	0	0	0	3	8	k__Bacteria;p__RBG-1_(Zixibacteria);c__;o__;f__;g__;s__
OTU_2993	0	3	0	0	2	0	0	1	1	0	0	0	k__Bacteria;p__RBG-1_(Zixibacteria);c__;o__;f__;g__;s__
OTU_3017	0	0	0	0	0	0	0	0	0	0	3	8	k__Bacteria;p__RBG-1_(Zixibacteria);c__;o__;f__;g__;s__
OTU_3044	0	1	0	0	0	0	0	0	0	0	3	3	k__Bacteria;p__RBG-1_(Zixibacteria);c__;o__;f__;g__;s__
OTU_3295	0	1	0	1	1	0	0	0	0	0	3	0	k__Bacteria;p__RBG-1_(Zixibacteria);c__;o__;f__;g__;s__
OTU_3409	0	0	2	0	3	0	1	0	0	2	1	0	k__Bacteria;p__RBG-1_(Zixibacteria);c__;o__;f__;g__;s__
OTU_3559	0	0	0	0	1	0	0	0	0	0	2	1	k__Bacteria;p__RBG-1_(Zixibacteria);c__;o__;f__;g__;s__
OTU_3611	0	3	0	0	2	2	0	0	0	0	5	0	k__Bacteria;p__RBG-1_(Zixibacteria);c__;o__;f__;g__;s__
OTU_4102	0	0	0	0	0	0	0	0	0	0	1	4	k__Bacteria;p__RBG-1_(Zixibacteria);c__;o__;f__;g__;s__
OTU_4111	0	0	0	0	0	0	0	0	0	0	2	5	k__Bacteria;p__RBG-1_(Zixibacteria);c__;o__;f__;g__;s__
OTU_4158	1	3	1	0	0	0	0	0	0	0	1	4	k__Bacteria;p__RBG-1_(Zixibacteria);c__;o__;f__;g__;s__
OTU_4184	1	1	0	1	1	1	0	0	0	1	2	3	k__Bacteria;p__RBG-1_(Zixibacteria);c__;o__;f__;g__;s__
OTU_4277	1	3	0	0	1	1	1	0	0	0	1	3	k__Bacteria;p__RBG-1_(Zixibacteria);c__;o__;f__;g__;s__
OTU_4279	0	0	0	0	0	0	0	0	0	0	0	5	k__Bacteria;p__RBG-1_(Zixibacteria);c__;o__;f__;g__;s__
OTU_4324	0	2	0	0	0	0	0	0	0	0	0	4	k__Bacteria;p__RBG-1_(Zixibacteria);c__;o__;f__;g__;s__
OTU_4666	0	0	0	0	0	0	1	0	0	0	1	0	k__Bacteria;p__RBG-1_(Zixibacteria);c__;o__;f__;g__;s__
OTU_4710	0	1	0	2	0	3	1	0	0	0	0	1	k__Bacteria;p__RBG-1_(Zixibacteria);c__;o__;f__;g__;s__
OTU_4790	0	3	0	0	0	0	2	0	0	0	2	0	k__Bacteria;p__RBG-1_(Zixibacteria);c__;o__;f__;g__;s__
OTU_5317	0	1	1	1	0	0	0	0	0	0	0	0	k__Bacteria;p__RBG-1_(Zixibacteria);c__;o__;f__;g__;s__
OTU_5329	0	0	0	0	0	0	0	0	0	0	1	4	k__Bacteria;p__RBG-1_(Zixibacteria);c__;o__;f__;g__;s__
OTU_5600	0	0	0	0	0	0	0	0	0	0	0	2	k__Bacteria;p__RBG-1_(Zixibacteria);c__;o__;f__;g__;s__
OTU_5740	0	0	0	1	0	0	1	0	0	1	3	0	k__Bacteria;p__RBG-1_(Zixibacteria);c__;o__;f__;g__;s__
OTU_6068	0	0	0	0	0	0	0	0	0	0	2	4	k__Bacteria;p__RBG-1_(Zixibacteria);c__;o__;f__;g__;s__
OTU_6115	0	0	0	0	0	0	0	0	0	0	0	4	k__Bacteria;p__RBG-1_(Zixibacteria);c__;o__;f__;g__;s__
OTU_6317	0	0	1	0	1	0	0	1	0	0	0	0	k__Bacteria;p__RBG-1_(Zixibacteria);c__;o__;f__;g__;s__
OTU_6368	0	0	1	1	0	0	0	0	0	0	1	0	k__Bacteria;p__RBG-1_(Zixibacteria);c__;o__;f__;g__;s__
OTU_6388	0	0	0	0	0	0	0	1	0	0	1	0	k__Bacteria;p__RBG-1_(Zixibacteria);c__;o__;f__;g__;s__
OTU_6401	1	1	0	0	0	0	0	0	0	0	0	0	k__Bacteria;p__RBG-1_(Zixibacteria);c__;o__;f__;g__;s__
OTU_6464	0	1	0	0	0	0	0	0	0	0	1	0	k__Bacteria;p__RBG-1_(Zixibacteria);c__;o__;f__;g__;s__
OTU_6600	0	0	0	3	0	0	0	0	0	0	0	2	k__Bacteria;p__RBG-1_(Zixibacteria);c__;o__;f__;g__;s__
OTU_6629	1	1	0	0	0	0	0	0	0	0	3	1	k__Bacteria;p__RBG-1_(Zixibacteria);c__;o__;f__;g__;s__
OTU_6664	0	0	0	0	0	0	0	0	0	0	2	8	k__Bacteria;p__RBG-1_(Zixibacteria);c__;o__;f__;g__;s__
OTU_3995	0	0	0	0	0	0	0	0	0	0	0	5	k__Bacteria;p__RBG-1_(Zixibacteria)
OTU_5538	0	2	0	0	0	0	0	0	0	0	3	0	k__Bacteria;p__RBG-1_(Zixibacteria)
OTU_6766	0	1	0	1	1	1	0	0	0	0	3	2	k__Bacteria;p__RBG-1_(Zixibacteria)
OTU_119	45	153	37	23	37	13	31	27	33	38	14	12	k__Bacteria;p__Proteobacteria;c__unidentified_Proteobacteria;o__unidentified_Proteobacteria;f__unidentified_Proteobacteria;g__Candidatus_Thiobios;s__
OTU_186	30	15	21	22	27	8	37	16	16	29	19	21	k__Bacteria;p__Proteobacteria;c__unidentified_Proteobacteria;o__unidentified_Proteobacteria;f__unidentified_Proteobacteria;g__Candidatus_Tenderia;s__
OTU_574	13	2	9	4	7	2	9	5	5	6	13	8	k__Bacteria;p__Proteobacteria;c__unidentified_Proteobacteria;o__unidentified_Proteobacteria;f__unidentified_Proteobacteria;g__Candidatus_Tenderia;s__
OTU_2608	0	4	1	0	1	0	0	0	1	2	0	0	k__Bacteria;p__Proteobacteria;c__unidentified_Proteobacteria;o__unidentified_Proteobacteria;f__unidentified_Proteobacteria;g__Candidatus_Allobeggiatoa
OTU_997	4	4	1	3	5	5	1	3	5	7	3	1	k__Bacteria;p__Proteobacteria;c__SPOTSOCT00m83;o__;f__;g__;s__
OTU_712	5	8	5	0	3	2	6	2	1	7	0	0	k__Bacteria;p__Proteobacteria;c__pItb-vmat-80;o__;f__;g__;s__
OTU_1317	5	6	1	8	1	1	6	0	4	4	0	0	k__Bacteria;p__Proteobacteria;c__pItb-vmat-80;o__;f__;g__;s__
OTU_2335	1	2	2	2	2	0	0	0	1	1	1	0	k__Bacteria;p__Proteobacteria;c__Milano-WF1B-44;o__;f__;g__;s__
OTU_4081	3	2	0	1	2	0	0	0	2	1	4	2	k__Bacteria;p__Proteobacteria;c__Milano-WF1B-44;o__;f__;g__;s__
OTU_780	3	3	5	4	4	5	4	15	5	5	0	2	k__Bacteria;p__Proteobacteria;c__JTB23;o__;f__;g__;s__
OTU_2956	2	1	0	2	1	4	1	3	1	0	0	0	k__Bacteria;p__Proteobacteria;c__JTB23;o__;f__;g__;s__
OTU_1187	1	0	3	0	6	3	9	6	0	0	0	0	k__Bacteria;p__Proteobacteria;c__Gammaproteobacteria;o__Xanthomonadales;f__Xanthomonadaceae;g__Stenotrophomonas;s__Stenotrophomonas_rhizophila
OTU_42	28	51	40	51	33	40	24	36	563	23	0	0	k__Bacteria;p__Proteobacteria;c__Gammaproteobacteria;o__Xanthomonadales;f__Xanthomonadaceae;g__Stenotrophomonas
OTU_729	0	0	0	0	0	23	0	0	0	0	0	0	k__Bacteria;p__Proteobacteria;c__Gammaproteobacteria;o__Xanthomonadales;f__Xanthomonadaceae;g__;s__
OTU_2942	0	0	0	0	0	6	0	0	0	0	0	0	k__Bacteria;p__Proteobacteria;c__Gammaproteobacteria;o__Xanthomonadales;f__Xanthomonadaceae;g__;s__
OTU_178	0	0	0	0	2	113	0	0	0	0	0	0	k__Bacteria;p__Proteobacteria;c__Gammaproteobacteria;o__Xanthomonadales;f__unidentified_Xanthomonadales;g__Candidatus_Competibacter;s__
OTU_842	0	0	1	0	0	19	0	0	0	0	0	0	k__Bacteria;p__Proteobacteria;c__Gammaproteobacteria;o__Xanthomonadales;f__unidentified_Xanthomonadales;g__Candidatus_Competibacter;s__
OTU_1757	0	0	0	0	0	25	0	0	0	0	0	0	k__Bacteria;p__Proteobacteria;c__Gammaproteobacteria;o__Xanthomonadales;f__unidentified_Xanthomonadales;g__Candidatus_Competibacter;s__
OTU_2444	0	0	0	0	0	12	0	0	0	0	0	0	k__Bacteria;p__Proteobacteria;c__Gammaproteobacteria;o__Xanthomonadales;f__unidentified_Xanthomonadales;g__Candidatus_Competibacter;s__
OTU_6052	0	0	0	0	0	6	0	0	0	0	0	0	k__Bacteria;p__Proteobacteria;c__Gammaproteobacteria;o__Xanthomonadales;f__unidentified_Xanthomonadales;g__Candidatus_Competibacter;s__
OTU_6315	0	0	0	0	0	2	0	0	0	0	0	0	k__Bacteria;p__Proteobacteria;c__Gammaproteobacteria;o__Xanthomonadales;f__unidentified_Xanthomonadales;g__Candidatus_Competibacter;s__
OTU_63	567	468	307	347	431	303	611	320	243	427	371	357	k__Bacteria;p__Proteobacteria;c__Gammaproteobacteria;o__Xanthomonadales;f__JTB255_marine_benthic_group;g__;s__
OTU_142	82	45	46	43	62	58	142	53	48	92	74	48	k__Bacteria;p__Proteobacteria;c__Gammaproteobacteria;o__Xanthomonadales;f__JTB255_marine_benthic_group;g__;s__
OTU_145	74	53	59	106	58	120	83	236	49	78	90	87	k__Bacteria;p__Proteobacteria;c__Gammaproteobacteria;o__Xanthomonadales;f__JTB255_marine_benthic_group;g__;s__
OTU_189	40	37	13	16	30	11	6	19	7	14	23	13	k__Bacteria;p__Proteobacteria;c__Gammaproteobacteria;o__Xanthomonadales;f__JTB255_marine_benthic_group;g__;s__
OTU_262	12	6	9	5	7	7	17	8	3	20	7	6	k__Bacteria;p__Proteobacteria;c__Gammaproteobacteria;o__Xanthomonadales;f__JTB255_marine_benthic_group;g__;s__
OTU_295	18	9	12	14	11	17	36	6	9	19	27	30	k__Bacteria;p__Proteobacteria;c__Gammaproteobacteria;o__Xanthomonadales;f__JTB255_marine_benthic_group;g__;s__
OTU_302	39	39	25	22	25	33	57	23	25	37	83	41	k__Bacteria;p__Proteobacteria;c__Gammaproteobacteria;o__Xanthomonadales;f__JTB255_marine_benthic_group;g__;s__
OTU_387	7	7	5	9	5	7	9	9	6	7	18	19	k__Bacteria;p__Proteobacteria;c__Gammaproteobacteria;o__Xanthomonadales;f__JTB255_marine_benthic_group;g__;s__
OTU_493	7	4	15	33	9	21	17	28	9	20	30	29	k__Bacteria;p__Proteobacteria;c__Gammaproteobacteria;o__Xanthomonadales;f__JTB255_marine_benthic_group;g__;s__
OTU_578	22	23	11	8	14	7	27	12	7	16	22	31	k__Bacteria;p__Proteobacteria;c__Gammaproteobacteria;o__Xanthomonadales;f__JTB255_marine_benthic_group;g__;s__
OTU_581	95	72	42	79	70	76	50	160	38	71	80	70	k__Bacteria;p__Proteobacteria;c__Gammaproteobacteria;o__Xanthomonadales;f__JTB255_marine_benthic_group;g__;s__
OTU_668	118	76	59	79	87	71	98	124	53	109	118	86	k__Bacteria;p__Proteobacteria;c__Gammaproteobacteria;o__Xanthomonadales;f__JTB255_marine_benthic_group;g__;s__
OTU_674	57	54	38	40	34	23	29	46	26	32	36	22	k__Bacteria;p__Proteobacteria;c__Gammaproteobacteria;o__Xanthomonadales;f__JTB255_marine_benthic_group;g__;s__
OTU_1093	3	2	3	7	0	0	3	6	0	4	6	2	k__Bacteria;p__Proteobacteria;c__Gammaproteobacteria;o__Xanthomonadales;f__JTB255_marine_benthic_group;g__;s__
OTU_1419	15	3	11	14	12	7	18	26	7	16	15	10	k__Bacteria;p__Proteobacteria;c__Gammaproteobacteria;o__Xanthomonadales;f__JTB255_marine_benthic_group;g__;s__
OTU_1778	0	0	0	0	0	0	0	0	0	0	4	4	k__Bacteria;p__Proteobacteria;c__Gammaproteobacteria;o__Xanthomonadales;f__JTB255_marine_benthic_group;g__;s__
OTU_2010	4	6	7	13	5	11	7	15	4	2	17	19	k__Bacteria;p__Proteobacteria;c__Gammaproteobacteria;o__Xanthomonadales;f__JTB255_marine_benthic_group;g__;s__
OTU_2024	4	0	1	0	2	1	0	0	1	1	1	1	k__Bacteria;p__Proteobacteria;c__Gammaproteobacteria;o__Xanthomonadales;f__JTB255_marine_benthic_group;g__;s__
OTU_2196	6	3	2	16	5	11	5	11	5	12	15	5	k__Bacteria;p__Proteobacteria;c__Gammaproteobacteria;o__Xanthomonadales;f__JTB255_marine_benthic_group;g__;s__
OTU_2240	11	7	10	10	7	8	24	18	6	16	15	26	k__Bacteria;p__Proteobacteria;c__Gammaproteobacteria;o__Xanthomonadales;f__JTB255_marine_benthic_group;g__;s__
OTU_2838	9	5	2	10	10	14	12	18	5	10	10	8	k__Bacteria;p__Proteobacteria;c__Gammaproteobacteria;o__Xanthomonadales;f__JTB255_marine_benthic_group;g__;s__
OTU_3399	13	12	6	26	12	11	19	21	9	8	13	10	k__Bacteria;p__Proteobacteria;c__Gammaproteobacteria;o__Xanthomonadales;f__JTB255_marine_benthic_group;g__;s__
OTU_3999	1	0	0	0	0	0	0	5	0	0	0	0	k__Bacteria;p__Proteobacteria;c__Gammaproteobacteria;o__Xanthomonadales;f__JTB255_marine_benthic_group;g__;s__
OTU_4027	9	7	11	7	6	14	6	29	13	9	23	21	k__Bacteria;p__Proteobacteria;c__Gammaproteobacteria;o__Xanthomonadales;f__JTB255_marine_benthic_group;g__;s__
OTU_6295	0	3	2	3	2	2	1	8	2	3	0	0	k__Bacteria;p__Proteobacteria;c__Gammaproteobacteria;o__Xanthomonadales;f__JTB255_marine_benthic_group;g__;s__
OTU_172	255	157	139	212	221	137	170	203	98	189	244	184	k__Bacteria;p__Proteobacteria;c__Gammaproteobacteria;o__Xanthomonadales;f__JTB255_marine_benthic_group
OTU_341	8	1	6	11	9	6	19	11	5	16	40	45	k__Bacteria;p__Proteobacteria;c__Gammaproteobacteria;o__Xanthomonadales;f__JTB255_marine_benthic_group
OTU_1038	3	2	2	2	2	3	4	7	1	0	2	0	k__Bacteria;p__Proteobacteria;c__Gammaproteobacteria;o__Xanthomonadales;f__JTB255_marine_benthic_group
OTU_1776	0	2	1	2	3	3	4	7	1	0	2	4	k__Bacteria;p__Proteobacteria;c__Gammaproteobacteria;o__Xanthomonadales;f__JTB255_marine_benthic_group
OTU_3242	0	0	0	1	0	1	1	0	0	0	2	6	k__Bacteria;p__Proteobacteria;c__Gammaproteobacteria;o__Xanthomonadales;f__JTB255_marine_benthic_group
OTU_169	30	17	27	37	25	32	32	60	14	36	72	58	k__Bacteria;p__Proteobacteria;c__Gammaproteobacteria;o__Xanthomonadales;f__;g__;s__
OTU_464	4	5	7	13	8	18	15	33	9	9	18	20	k__Bacteria;p__Proteobacteria;c__Gammaproteobacteria;o__Xanthomonadales;f__;g__;s__
OTU_3276	0	0	0	0	0	10	0	0	0	0	0	0	k__Bacteria;p__Proteobacteria;c__Gammaproteobacteria;o__Xanthomonadales;f__;g__;s__
OTU_4789	0	0	0	2	0	2	2	1	0	0	1	2	k__Bacteria;p__Proteobacteria;c__Gammaproteobacteria;o__Xanthomonadales;f__;g__;s__
OTU_1198	2	2	3	5	1	3	7	5	1	7	8	3	k__Bacteria;p__Proteobacteria;c__Gammaproteobacteria;o__Xanthomonadales
OTU_1375	2	4	5	5	5	11	6	22	3	4	6	10	k__Bacteria;p__Proteobacteria;c__Gammaproteobacteria;o__Xanthomonadales
OTU_2582	1	0	0	2	0	0	1	0	0	0	0	2	k__Bacteria;p__Proteobacteria;c__Gammaproteobacteria;o__Xanthomonadales
OTU_4146	0	1	1	2	0	1	1	5	0	0	1	0	k__Bacteria;p__Proteobacteria;c__Gammaproteobacteria;o__Xanthomonadales
OTU_4983	0	0	0	0	0	0	0	0	0	0	3	1	k__Bacteria;p__Proteobacteria;c__Gammaproteobacteria;o__X35;f__;g__;s__
OTU_5747	0	0	0	0	0	0	0	0	0	0	1	1	k__Bacteria;p__Proteobacteria;c__Gammaproteobacteria;o__X35;f__;g__;s__
OTU_1219	0	2	2	2	3	1	1	2	2	1	14	16	k__Bacteria;p__Proteobacteria;c__Gammaproteobacteria;o__Vibrionales;f__Vibrionaceae;g__Vibrio;s__Vibrio_ponticus
OTU_1366	3	11	7	6	5	2	2	3	5	6	29	38	k__Bacteria;p__Proteobacteria;c__Gammaproteobacteria;o__Vibrionales;f__Vibrionaceae;g__Vibrio;s__Vibrio_harveyi
OTU_160	10	15	160	11	16	14	12	13	25	20	2	1	k__Bacteria;p__Proteobacteria;c__Gammaproteobacteria;o__Vibrionales;f__Vibrionaceae;g__Vibrio
OTU_213	7	21	161	14	15	14	13	20	36	16	10	13	k__Bacteria;p__Proteobacteria;c__Gammaproteobacteria;o__Vibrionales;f__Vibrionaceae;g__Vibrio
OTU_552	0	1	32	1	5	0	2	1	6	2	2	1	k__Bacteria;p__Proteobacteria;c__Gammaproteobacteria;o__Vibrionales;f__Vibrionaceae;g__Vibrio
OTU_4380	2	0	3	0	1	1	1	0	1	2	1	0	k__Bacteria;p__Proteobacteria;c__Gammaproteobacteria;o__Vibrionales;f__Vibrionaceae;g__Vibrio
OTU_5719	0	0	0	0	3	0	0	0	0	0	2	0	k__Bacteria;p__Proteobacteria;c__Gammaproteobacteria;o__Vibrionales;f__Vibrionaceae;g__Vibrio
OTU_2818	0	1	1	1	1	1	0	1	1	0	2	2	k__Bacteria;p__Proteobacteria;c__Gammaproteobacteria;o__Vibrionales;f__Vibrionaceae;g__Photobacterium;s__Photobacterium_marinum
OTU_680	2	3	2	5	3	4	1	0	3	4	26	43	k__Bacteria;p__Proteobacteria;c__Gammaproteobacteria;o__Vibrionales;f__Vibrionaceae;g__Photobacterium;s__Photobacterium_aquae
OTU_2611	1	0	0	1	0	0	1	1	0	1	1	5	k__Bacteria;p__Proteobacteria;c__Gammaproteobacteria;o__Vibrionales;f__Vibrionaceae;g__Photobacterium;s__
OTU_14	127	176	426	35	1504	67	85	388	1908	231	0	2	k__Bacteria;p__Proteobacteria;c__Gammaproteobacteria;o__Vibrionales;f__Vibrionaceae;g__Photobacterium
OTU_4427	0	1	0	0	2	1	0	0	0	0	0	0	k__Bacteria;p__Proteobacteria;c__Gammaproteobacteria;o__Vibrionales;f__Vibrionaceae;g__;s__
OTU_418	4	7	51	5	6	1	3	6	17	7	0	0	k__Bacteria;p__Proteobacteria;c__Gammaproteobacteria;o__Vibrionales;f__Vibrionaceae
OTU_2315	0	1	6	1	0	1	1	2	2	0	0	0	k__Bacteria;p__Proteobacteria;c__Gammaproteobacteria;o__Vibrionales;f__Vibrionaceae
OTU_4454	0	1	1	0	1	0	0	0	0	0	0	0	k__Bacteria;p__Proteobacteria;c__Gammaproteobacteria;o__Vibrionales;f__Vibrionaceae
OTU_6182	0	1	0	0	0	0	0	0	0	1	0	1	k__Bacteria;p__Proteobacteria;c__Gammaproteobacteria;o__unidentified_Gammaproteobacteria;f__unidentified_Gammaproteobacteria;g__Wenzhouxiangella;s__
OTU_2399	0	0	0	0	0	0	0	0	0	0	0	8	k__Bacteria;p__Proteobacteria;c__Gammaproteobacteria;o__unidentified_Gammaproteobacteria;f__unidentified_Gammaproteobacteria;g__Thiohalophilus;s__
OTU_1487	7	3	1	2	5	1	3	0	1	4	0	0	k__Bacteria;p__Proteobacteria;c__Gammaproteobacteria;o__unidentified_Gammaproteobacteria;f__unidentified_Gammaproteobacteria;g__Sedimenticola;s__
OTU_1504	0	0	0	0	0	0	0	0	0	0	9	6	k__Bacteria;p__Proteobacteria;c__Gammaproteobacteria;o__unidentified_Gammaproteobacteria;f__unidentified_Gammaproteobacteria;g__Sedimenticola;s__
OTU_3895	1	0	0	0	1	0	0	0	1	0	1	2	k__Bacteria;p__Proteobacteria;c__Gammaproteobacteria;o__unidentified_Gammaproteobacteria;f__unidentified_Gammaproteobacteria;g__Sedimenticola;s__
OTU_6626	1	0	0	0	1	0	0	1	0	0	1	1	k__Bacteria;p__Proteobacteria;c__Gammaproteobacteria;o__unidentified_Gammaproteobacteria;f__unidentified_Gammaproteobacteria;g__Sedimenticola;s__
OTU_972	6	6	5	13	6	5	6	1	3	7	3	2	k__Bacteria;p__Proteobacteria;c__Gammaproteobacteria;o__unidentified_Gammaproteobacteria;f__unidentified_Gammaproteobacteria;g__Sedimenticola
OTU_989	36	25	19	16	21	16	31	8	17	19	13	8	k__Bacteria;p__Proteobacteria;c__Gammaproteobacteria;o__unidentified_Gammaproteobacteria;f__unidentified_Gammaproteobacteria;g__Sedimenticola
OTU_1283	7	0	1	2	6	1	2	2	1	5	3	2	k__Bacteria;p__Proteobacteria;c__Gammaproteobacteria;o__unidentified_Gammaproteobacteria;f__unidentified_Gammaproteobacteria;g__Sedimenticola
OTU_3721	2	0	1	1	3	1	2	1	1	3	0	0	k__Bacteria;p__Proteobacteria;c__Gammaproteobacteria;o__unidentified_Gammaproteobacteria;f__unidentified_Gammaproteobacteria;g__Sedimenticola
OTU_5309	2	1	0	1	0	0	0	0	1	1	0	0	k__Bacteria;p__Proteobacteria;c__Gammaproteobacteria;o__unidentified_Gammaproteobacteria;f__unidentified_Gammaproteobacteria;g__Sedimenticola
OTU_6268	1	2	0	0	2	0	1	0	0	0	2	2	k__Bacteria;p__Proteobacteria;c__Gammaproteobacteria;o__unidentified_Gammaproteobacteria;f__unidentified_Gammaproteobacteria;g__Sedimenticola
OTU_1842	3	0	0	0	1	0	2	0	0	2	1	2	k__Bacteria;p__Proteobacteria;c__Gammaproteobacteria;o__unidentified_Gammaproteobacteria;f__unidentified_Gammaproteobacteria;g__Marinicella
OTU_479	11	6	3	1	12	5	9	4	2	6	5	7	k__Bacteria;p__Proteobacteria;c__Gammaproteobacteria;o__unidentified_Gammaproteobacteria;f__unidentified_Gammaproteobacteria;g__;s__
OTU_506	22	17	18	28	8	16	25	12	13	16	30	18	k__Bacteria;p__Proteobacteria;c__Gammaproteobacteria;o__unidentified_Gammaproteobacteria;f__unidentified_Gammaproteobacteria;g__;s__
OTU_634	3	3	6	6	5	5	14	9	6	10	29	29	k__Bacteria;p__Proteobacteria;c__Gammaproteobacteria;o__unidentified_Gammaproteobacteria;f__unidentified_Gammaproteobacteria;g__;s__
OTU_699	4	2	5	5	1	2	4	14	8	0	6	5	k__Bacteria;p__Proteobacteria;c__Gammaproteobacteria;o__unidentified_Gammaproteobacteria;f__unidentified_Gammaproteobacteria;g__;s__
OTU_802	7	0	4	1	2	0	2	1	1	3	8	6	k__Bacteria;p__Proteobacteria;c__Gammaproteobacteria;o__unidentified_Gammaproteobacteria;f__unidentified_Gammaproteobacteria;g__;s__
OTU_945	6	3	2	2	5	3	4	5	0	4	8	12	k__Bacteria;p__Proteobacteria;c__Gammaproteobacteria;o__unidentified_Gammaproteobacteria;f__unidentified_Gammaproteobacteria;g__;s__
OTU_1011	6	1	5	2	5	1	0	3	1	1	18	28	k__Bacteria;p__Proteobacteria;c__Gammaproteobacteria;o__unidentified_Gammaproteobacteria;f__unidentified_Gammaproteobacteria;g__;s__
OTU_1135	0	0	2	1	0	1	0	1	0	0	7	6	k__Bacteria;p__Proteobacteria;c__Gammaproteobacteria;o__unidentified_Gammaproteobacteria;f__unidentified_Gammaproteobacteria;g__;s__
OTU_1331	6	1	1	1	1	1	1	1	1	3	1	1	k__Bacteria;p__Proteobacteria;c__Gammaproteobacteria;o__unidentified_Gammaproteobacteria;f__unidentified_Gammaproteobacteria;g__;s__
OTU_1630	2	1	3	1	1	0	3	2	0	3	5	10	k__Bacteria;p__Proteobacteria;c__Gammaproteobacteria;o__unidentified_Gammaproteobacteria;f__unidentified_Gammaproteobacteria;g__;s__
OTU_1990	4	0	4	2	0	2	1	4	0	2	3	5	k__Bacteria;p__Proteobacteria;c__Gammaproteobacteria;o__unidentified_Gammaproteobacteria;f__unidentified_Gammaproteobacteria;g__;s__
OTU_2394	2	1	1	0	3	1	1	0	1	0	2	3	k__Bacteria;p__Proteobacteria;c__Gammaproteobacteria;o__unidentified_Gammaproteobacteria;f__unidentified_Gammaproteobacteria;g__;s__
OTU_2510	2	1	3	3	1	3	0	3	0	1	2	4	k__Bacteria;p__Proteobacteria;c__Gammaproteobacteria;o__unidentified_Gammaproteobacteria;f__unidentified_Gammaproteobacteria;g__;s__
OTU_3291	0	0	0	0	0	0	1	1	0	1	1	1	k__Bacteria;p__Proteobacteria;c__Gammaproteobacteria;o__unidentified_Gammaproteobacteria;f__unidentified_Gammaproteobacteria;g__;s__
OTU_3983	0	1	2	1	2	0	2	7	0	2	13	10	k__Bacteria;p__Proteobacteria;c__Gammaproteobacteria;o__unidentified_Gammaproteobacteria;f__unidentified_Gammaproteobacteria;g__;s__
OTU_4793	1	2	1	4	0	4	1	0	1	0	1	2	k__Bacteria;p__Proteobacteria;c__Gammaproteobacteria;o__unidentified_Gammaproteobacteria;f__unidentified_Gammaproteobacteria;g__;s__
OTU_5514	1	1	1	0	1	0	2	1	0	0	0	1	k__Bacteria;p__Proteobacteria;c__Gammaproteobacteria;o__unidentified_Gammaproteobacteria;f__unidentified_Gammaproteobacteria;g__;s__
OTU_6040	3	1	0	5	0	4	1	0	2	2	10	5	k__Bacteria;p__Proteobacteria;c__Gammaproteobacteria;o__unidentified_Gammaproteobacteria;f__unidentified_Gammaproteobacteria;g__;s__
OTU_6062	4	1	0	4	0	1	5	4	3	2	8	4	k__Bacteria;p__Proteobacteria;c__Gammaproteobacteria;o__unidentified_Gammaproteobacteria;f__unidentified_Gammaproteobacteria;g__;s__
OTU_409	6	6	6	5	7	2	6	1	2	5	24	19	k__Bacteria;p__Proteobacteria;c__Gammaproteobacteria;o__unidentified_Gammaproteobacteria;f__unidentified_Gammaproteobacteria
OTU_1258	1	3	1	2	2	1	3	1	1	2	6	1	k__Bacteria;p__Proteobacteria;c__Gammaproteobacteria;o__unidentified_Gammaproteobacteria;f__unidentified_Gammaproteobacteria
OTU_2180	2	3	2	1	2	0	0	0	1	1	3	4	k__Bacteria;p__Proteobacteria;c__Gammaproteobacteria;o__unidentified_Gammaproteobacteria;f__unidentified_Gammaproteobacteria
OTU_2717	0	4	0	0	1	0	1	0	0	0	0	0	k__Bacteria;p__Proteobacteria;c__Gammaproteobacteria;o__unidentified_Gammaproteobacteria;f__unidentified_Gammaproteobacteria
OTU_1064	2	7	2	1	1	1	1	1	2	1	0	0	k__Bacteria;p__Proteobacteria;c__Gammaproteobacteria;o__Thiotrichales;f__Thiotrichaceae;g__unidentified_Thiotrichaceae;s__Beggiatoa_sp._13.1
OTU_5145	0	0	0	0	0	0	0	0	0	0	2	1	k__Bacteria;p__Proteobacteria;c__Gammaproteobacteria;o__Thiotrichales;f__Thiotrichaceae;g__unidentified_Thiotrichaceae
OTU_3315	0	0	1	0	0	0	0	0	0	0	1	3	k__Bacteria;p__Proteobacteria;c__Gammaproteobacteria;o__Thiotrichales;f__Thiotrichaceae;g__Thiothrix;s__sulfur-oxidizing_bacterium_NDII1.2
OTU_5458	2	0	0	0	0	0	0	0	0	0	0	0	k__Bacteria;p__Proteobacteria;c__Gammaproteobacteria;o__Thiotrichales;f__Thiotrichaceae;g__Candidatus_Marithrix
OTU_2035	3	13	1	1	5	0	1	1	0	2	0	1	k__Bacteria;p__Proteobacteria;c__Gammaproteobacteria;o__Thiotrichales;f__Thiotrichaceae;g__;s__
OTU_3973	1	4	2	1	0	0	5	0	1	0	0	1	k__Bacteria;p__Proteobacteria;c__Gammaproteobacteria;o__Thiotrichales;f__Thiotrichaceae;g__;s__
OTU_2292	0	0	1	4	0	1	1	0	1	1	0	0	k__Bacteria;p__Proteobacteria;c__Gammaproteobacteria;o__Thiotrichales;f__Thiotrichaceae
OTU_4461	0	0	0	0	0	0	0	0	0	0	1	2	k__Bacteria;p__Proteobacteria;c__Gammaproteobacteria;o__Thiotrichales;f__Thiotrichaceae
OTU_3553	0	0	0	0	0	0	0	0	0	0	2	1	k__Bacteria;p__Proteobacteria;c__Gammaproteobacteria;o__Thiotrichales;f__Piscirickettsiaceae;g__Thiomicrospira;s__
OTU_3519	0	0	0	1	0	0	0	0	0	0	4	4	k__Bacteria;p__Proteobacteria;c__Gammaproteobacteria;o__Thiotrichales;f__Piscirickettsiaceae;g__Thiomicrospira
OTU_3837	3	0	0	0	0	0	0	0	0	0	0	0	k__Bacteria;p__Proteobacteria;c__Gammaproteobacteria;o__Thiotrichales;f__Piscirickettsiaceae;g__endosymbionts;s__
OTU_4910	0	1	0	0	0	0	1	0	0	1	1	2	k__Bacteria;p__Proteobacteria;c__Gammaproteobacteria;o__Thiotrichales;f__Piscirickettsiaceae;g__endosymbionts;s__
OTU_4875	0	1	0	1	0	0	0	0	0	1	0	0	k__Bacteria;p__Proteobacteria;c__Gammaproteobacteria;o__Thiotrichales;f__Piscirickettsiaceae;g__endosymbionts
OTU_5927	0	0	1	0	0	0	0	1	0	1	0	1	k__Bacteria;p__Proteobacteria;c__Gammaproteobacteria;o__Thiotrichales;f__Piscirickettsiaceae;g__endosymbionts
OTU_6197	0	1	0	0	0	0	0	0	1	0	1	1	k__Bacteria;p__Proteobacteria;c__Gammaproteobacteria;o__Thiotrichales;f__Piscirickettsiaceae
OTU_5517	1	0	0	0	0	0	0	0	0	0	2	2	k__Bacteria;p__Proteobacteria;c__Gammaproteobacteria;o__Thiotrichales;f__EV818SWSAP88;g__;s__
OTU_250	10	12	16	26	10	50	14	29	16	15	51	40	k__Bacteria;p__Proteobacteria;c__Gammaproteobacteria;o__Sva0071;f__;g__;s__
OTU_515	0	1	3	3	2	2	5	10	5	1	18	11	k__Bacteria;p__Proteobacteria;c__Gammaproteobacteria;o__Sva0071;f__;g__;s__
OTU_2436	5	1	1	8	4	9	7	7	3	5	6	7	k__Bacteria;p__Proteobacteria;c__Gammaproteobacteria;o__Sva0071;f__;g__;s__
OTU_2784	6	6	6	3	0	8	6	13	1	4	19	12	k__Bacteria;p__Proteobacteria;c__Gammaproteobacteria;o__Sva0071;f__;g__;s__
OTU_4372	6	1	0	2	2	0	7	3	2	6	8	6	k__Bacteria;p__Proteobacteria;c__Gammaproteobacteria;o__Sva0071;f__;g__;s__
OTU_4625	0	1	0	0	0	0	0	1	0	0	3	2	k__Bacteria;p__Proteobacteria;c__Gammaproteobacteria;o__Sva0071;f__;g__;s__
OTU_6483	1	0	0	1	0	1	0	0	0	0	4	5	k__Bacteria;p__Proteobacteria;c__Gammaproteobacteria;o__Sva0071;f__;g__;s__
OTU_771	8	5	8	5	5	2	10	3	3	8	1	2	k__Bacteria;p__Proteobacteria;c__Gammaproteobacteria;o__Run-SP154;f__;g__;s__
OTU_1771	4	5	4	2	7	4	8	4	5	8	4	4	k__Bacteria;p__Proteobacteria;c__Gammaproteobacteria;o__Run-SP154;f__;g__;s__
OTU_1773	10	4	6	10	4	5	6	2	4	7	8	5	k__Bacteria;p__Proteobacteria;c__Gammaproteobacteria;o__Run-SP154;f__;g__;s__
OTU_2114	5	1	0	5	5	0	3	3	4	2	9	5	k__Bacteria;p__Proteobacteria;c__Gammaproteobacteria;o__Run-SP154;f__;g__;s__
OTU_4012	2	0	3	2	0	1	0	0	1	4	1	3	k__Bacteria;p__Proteobacteria;c__Gammaproteobacteria;o__Run-SP154;f__;g__;s__
OTU_6522	4	5	3	3	2	1	8	2	2	9	9	5	k__Bacteria;p__Proteobacteria;c__Gammaproteobacteria;o__Run-SP154;f__;g__;s__
OTU_6778	0	0	0	0	0	3	0	0	0	0	0	0	k__Bacteria;p__Proteobacteria;c__Gammaproteobacteria;o__Run-SP154;f__;g__;s__
OTU_5933	0	0	0	0	0	3	0	0	0	0	0	0	k__Bacteria;p__Proteobacteria;c__Gammaproteobacteria;o__PYR10d3;f__;g__;s__
OTU_99	45	45	27	29	13	13	68	282	47	51	0	0	k__Bacteria;p__Proteobacteria;c__Gammaproteobacteria;o__Pseudomonadales;f__Pseudomonadaceae;g__Pseudomonas;s__Pseudomonas_rhodesiae
OTU_5695	0	0	1	3	0	0	0	0	0	0	0	0	k__Bacteria;p__Proteobacteria;c__Gammaproteobacteria;o__Pseudomonadales;f__Pseudomonadaceae;g__Pseudomonas;s__Pseudomonas_caeni
OTU_1000	7	10	8	5	0	1	13	32	7	6	0	0	k__Bacteria;p__Proteobacteria;c__Gammaproteobacteria;o__Pseudomonadales;f__Pseudomonadaceae;g__Pseudomonas;s__Pseudomonas_azotoformans
OTU_1303	5	2	1	3	1	6	1	1	0	0	0	0	k__Bacteria;p__Proteobacteria;c__Gammaproteobacteria;o__Pseudomonadales;f__Pseudomonadaceae;g__Pseudomonas;s__Pseudomonas_aeruginosa
OTU_7	780	1050	756	792	165	301	329	450	421	355	1	0	k__Bacteria;p__Proteobacteria;c__Gammaproteobacteria;o__Pseudomonadales;f__Pseudomonadaceae;g__Pseudomonas
OTU_310	30	24	34	29	6	9	17	175	129	125	0	1	k__Bacteria;p__Proteobacteria;c__Gammaproteobacteria;o__Pseudomonadales;f__Pseudomonadaceae;g__Pseudomonas
OTU_2243	754	911	710	831	176	326	287	397	316	402	0	0	k__Bacteria;p__Proteobacteria;c__Gammaproteobacteria;o__Pseudomonadales;f__Pseudomonadaceae;g__Pseudomonas
OTU_2297	0	0	0	0	2	0	9	0	0	0	0	0	k__Bacteria;p__Proteobacteria;c__Gammaproteobacteria;o__Pseudomonadales;f__Pseudomonadaceae;g__Pseudomonas
OTU_5232	10	5	2	8	1	3	1	1	1	3	0	0	k__Bacteria;p__Proteobacteria;c__Gammaproteobacteria;o__Pseudomonadales;f__Pseudomonadaceae;g__Pseudomonas
OTU_5369	0	0	1	0	0	0	0	4	4	11	0	0	k__Bacteria;p__Proteobacteria;c__Gammaproteobacteria;o__Pseudomonadales;f__Pseudomonadaceae;g__Pseudomonas
OTU_400	11	12	10	19	11	2	17	4	48	22	0	0	k__Bacteria;p__Proteobacteria;c__Gammaproteobacteria;o__Pseudomonadales;f__Moraxellaceae;g__Psychrobacter;s__Psychrobacter_maritimus
OTU_6	477	709	664	474	179	452	471	286	1211	496	0	0	k__Bacteria;p__Proteobacteria;c__Gammaproteobacteria;o__Pseudomonadales;f__Moraxellaceae;g__Psychrobacter;s__Psychrobacter_cibarius
OTU_127	20	24	17	12	22	20	20	15	59	13	0	0	k__Bacteria;p__Proteobacteria;c__Gammaproteobacteria;o__Pseudomonadales;f__Moraxellaceae;g__Psychrobacter
OTU_524	3	2	0	25	15	2	0	0	6	0	0	0	k__Bacteria;p__Proteobacteria;c__Gammaproteobacteria;o__Pseudomonadales;f__Moraxellaceae;g__Psychrobacter
OTU_27	52	77	73	70	33	47	58	52	930	77	0	0	k__Bacteria;p__Proteobacteria;c__Gammaproteobacteria;o__Pseudomonadales;f__Moraxellaceae;g__Enhydrobacter;s__Moraxella_osloensis
OTU_12	394	18	763	10	34	283	5	218	7	691	0	0	k__Bacteria;p__Proteobacteria;c__Gammaproteobacteria;o__Pseudomonadales;f__Moraxellaceae;g__Acinetobacter;s__Acinetobacter_pittii
OTU_24	177	251	440	192	94	169	251	186	954	362	0	1	k__Bacteria;p__Proteobacteria;c__Gammaproteobacteria;o__Pseudomonadales;f__Moraxellaceae;g__Acinetobacter;s__Acinetobacter_harbinensis
OTU_40	249	60	335	15	16	121	32	74	1	215	1	0	k__Bacteria;p__Proteobacteria;c__Gammaproteobacteria;o__Pseudomonadales;f__Moraxellaceae;g__Acinetobacter;s__Acinetobacter_gyllenbergii
OTU_72	81	141	102	67	22	47	91	76	137	90	0	0	k__Bacteria;p__Proteobacteria;c__Gammaproteobacteria;o__Pseudomonadales;f__Moraxellaceae;g__Acinetobacter
OTU_4720	33	66	34	6	3	11	62	6	1	29	0	0	k__Bacteria;p__Proteobacteria;c__Gammaproteobacteria;o__Pseudomonadales;f__Moraxellaceae;g__Acinetobacter
OTU_5040	2	0	1	1	0	1	2	0	1	1	0	0	k__Bacteria;p__Proteobacteria;c__Gammaproteobacteria;o__Pseudomonadales;f__Moraxellaceae
OTU_230	165	103	107	155	149	111	208	73	95	199	80	69	k__Bacteria;p__Proteobacteria;c__Gammaproteobacteria;o__OXIC-003;f__;g__;s__
OTU_3151	1	1	1	3	2	5	0	4	1	0	0	2	k__Bacteria;p__Proteobacteria;c__Gammaproteobacteria;o__Oceanospirillales;f__unidentified_Oceanospirillales;g__unidentified_Oceanospirillales;s__marine_gamma_proteobacterium_HTCC2151
OTU_2013	2	0	1	1	2	1	2	1	1	2	0	0	k__Bacteria;p__Proteobacteria;c__Gammaproteobacteria;o__Oceanospirillales;f__unidentified_Oceanospirillales;g__unidentified_Oceanospirillales
OTU_4769	1	1	1	2	0	2	2	4	2	3	0	0	k__Bacteria;p__Proteobacteria;c__Gammaproteobacteria;o__Oceanospirillales;f__unidentified_Oceanospirillales;g__unidentified_Oceanospirillales
OTU_1125	1	2	0	3	0	0	1	0	2	3	14	8	k__Bacteria;p__Proteobacteria;c__Gammaproteobacteria;o__Oceanospirillales;f__SS1-B-06-26;g__;s__
OTU_2694	2	0	0	1	3	1	0	0	0	0	0	0	k__Bacteria;p__Proteobacteria;c__Gammaproteobacteria;o__Oceanospirillales;f__SS1-B-06-26;g__;s__
OTU_3268	1	0	2	0	2	0	2	1	1	2	2	0	k__Bacteria;p__Proteobacteria;c__Gammaproteobacteria;o__Oceanospirillales;f__SS1-B-06-26;g__;s__
OTU_4281	0	0	1	1	0	1	4	1	0	1	5	4	k__Bacteria;p__Proteobacteria;c__Gammaproteobacteria;o__Oceanospirillales;f__SS1-B-06-26;g__;s__
OTU_4537	0	0	0	1	0	0	0	0	1	0	0	0	k__Bacteria;p__Proteobacteria;c__Gammaproteobacteria;o__Oceanospirillales;f__SS1-B-06-26;g__;s__
OTU_3308	1	1	2	0	0	2	3	1	2	2	2	1	k__Bacteria;p__Proteobacteria;c__Gammaproteobacteria;o__Oceanospirillales;f__Oleiphilaceae;g__Oleiphilus;s__
OTU_742	13	16	180	10	12	7	10	16	23	20	2	0	k__Bacteria;p__Proteobacteria;c__Gammaproteobacteria;o__Oceanospirillales;f__Oceanospirillaceae;g__Reinekea;s__Reinekea_marinisedimentorum
OTU_2429	16	17	329	23	23	18	32	28	35	44	2	1	k__Bacteria;p__Proteobacteria;c__Gammaproteobacteria;o__Oceanospirillales;f__Oceanospirillaceae;g__Reinekea;s__
OTU_51	59	78	850	54	58	40	48	69	90	85	2	4	k__Bacteria;p__Proteobacteria;c__Gammaproteobacteria;o__Oceanospirillales;f__Oceanospirillaceae;g__Reinekea
OTU_678	0	2	20	0	1	1	3	2	2	1	0	0	k__Bacteria;p__Proteobacteria;c__Gammaproteobacteria;o__Oceanospirillales;f__Oceanospirillaceae;g__Reinekea
OTU_2348	0	4	21	4	1	1	1	0	1	1	0	0	k__Bacteria;p__Proteobacteria;c__Gammaproteobacteria;o__Oceanospirillales;f__Oceanospirillaceae;g__Reinekea
OTU_2704	0	2	0	3	1	0	0	0	1	3	0	0	k__Bacteria;p__Proteobacteria;c__Gammaproteobacteria;o__Oceanospirillales;f__Oceanospirillaceae;g__Reinekea
OTU_4240	1	4	0	1	0	0	0	0	1	0	0	1	k__Bacteria;p__Proteobacteria;c__Gammaproteobacteria;o__Oceanospirillales;f__Oceanospirillaceae;g__Reinekea
OTU_684	6	2	5	4	6	10	3	4	8	8	15	20	k__Bacteria;p__Proteobacteria;c__Gammaproteobacteria;o__Oceanospirillales;f__Oceanospirillaceae;g__Pseudohongiella;s__
OTU_736	13	9	6	2	15	4	5	4	7	6	5	0	k__Bacteria;p__Proteobacteria;c__Gammaproteobacteria;o__Oceanospirillales;f__Oceanospirillaceae;g__Pseudohongiella;s__
OTU_1195	3	1	1	2	6	2	2	2	2	2	0	2	k__Bacteria;p__Proteobacteria;c__Gammaproteobacteria;o__Oceanospirillales;f__Oceanospirillaceae;g__Pseudohongiella;s__
OTU_1681	8	2	1	3	5	5	4	4	5	4	9	17	k__Bacteria;p__Proteobacteria;c__Gammaproteobacteria;o__Oceanospirillales;f__Oceanospirillaceae;g__Pseudohongiella;s__
OTU_1704	2	2	4	2	5	1	4	4	2	4	2	5	k__Bacteria;p__Proteobacteria;c__Gammaproteobacteria;o__Oceanospirillales;f__Oceanospirillaceae;g__Pseudohongiella;s__
OTU_2549	1	1	3	2	2	5	2	1	2	1	1	0	k__Bacteria;p__Proteobacteria;c__Gammaproteobacteria;o__Oceanospirillales;f__Oceanospirillaceae;g__Pseudohongiella;s__
OTU_5598	2	0	1	3	3	2	2	4	2	1	4	5	k__Bacteria;p__Proteobacteria;c__Gammaproteobacteria;o__Oceanospirillales;f__Oceanospirillaceae;g__Pseudohongiella;s__
OTU_3091	0	1	0	0	2	0	0	1	3	1	1	1	k__Bacteria;p__Proteobacteria;c__Gammaproteobacteria;o__Oceanospirillales;f__Oceanospirillaceae;g__Pseudohongiella
OTU_5096	0	0	0	2	1	0	0	2	0	0	1	0	k__Bacteria;p__Proteobacteria;c__Gammaproteobacteria;o__Oceanospirillales;f__Oceanospirillaceae;g__Pseudohongiella
OTU_1636	3	2	12	1	6	5	3	0	2	2	1	0	k__Bacteria;p__Proteobacteria;c__Gammaproteobacteria;o__Oceanospirillales;f__Oceanospirillaceae;g__Neptuniibacter
OTU_4373	2	0	0	0	1	0	1	0	1	0	0	1	k__Bacteria;p__Proteobacteria;c__Gammaproteobacteria;o__Oceanospirillales;f__Oceanospirillaceae;g__Neptuniibacter
OTU_4721	0	1	0	1	0	0	0	0	0	0	0	0	k__Bacteria;p__Proteobacteria;c__Gammaproteobacteria;o__Oceanospirillales;f__Oceanospirillaceae;g__Marinomonas
OTU_1740	0	0	9	1	0	1	1	0	0	0	0	0	k__Bacteria;p__Proteobacteria;c__Gammaproteobacteria;o__Oceanospirillales;f__Oceanospirillaceae
OTU_2744	1	0	0	1	0	0	0	4	1	2	0	0	k__Bacteria;p__Proteobacteria;c__Gammaproteobacteria;o__Oceanospirillales;f__Oceanospirillaceae
OTU_5219	0	0	1	1	0	1	0	0	0	1	0	0	k__Bacteria;p__Proteobacteria;c__Gammaproteobacteria;o__Oceanospirillales;f__Oceanospirillaceae
OTU_4150	1	1	0	0	1	0	2	2	0	0	0	1	k__Bacteria;p__Proteobacteria;c__Gammaproteobacteria;o__Oceanospirillales;f__MBAE14
OTU_4274	0	0	2	0	0	0	1	0	0	0	0	0	k__Bacteria;p__Proteobacteria;c__Gammaproteobacteria;o__Oceanospirillales;f__MBAE14
OTU_3	265	340	372	296	228	205	306	293	7613	391	31	4	k__Bacteria;p__Proteobacteria;c__Gammaproteobacteria;o__Oceanospirillales;f__Halomonadaceae;g__Halomonas
OTU_1	243	343	348	269	201	199	294	274	7561	361	0	0	k__Bacteria;p__Proteobacteria;c__Gammaproteobacteria;o__Oceanospirillales;f__Halomonadaceae
OTU_1341	0	1	0	1	1	0	0	0	0	0	5	11	k__Bacteria;p__Proteobacteria;c__Gammaproteobacteria;o__Oceanospirillales;f__Hahellaceae;g__Hahella
OTU_6756	1	1	0	3	0	1	1	2	1	0	1	0	k__Bacteria;p__Proteobacteria;c__Gammaproteobacteria;o__Oceanospirillales;f__CrystalBog021C3;g__;s__
OTU_1494	5	3	3	2	4	2	3	9	2	2	2	0	k__Bacteria;p__Proteobacteria;c__Gammaproteobacteria;o__Oceanospirillales;f__Alcanivoracaceae;g__Kangiella;s__Oceanospirillales_bacterium_GYP-15
OTU_249	15	64	6	13	13	13	11	5	12	17	2	1	k__Bacteria;p__Proteobacteria;c__Gammaproteobacteria;o__Oceanospirillales;f__Alcanivoracaceae;g__Kangiella;s__
OTU_704	14	54	10	6	10	6	6	7	7	12	1	0	k__Bacteria;p__Proteobacteria;c__Gammaproteobacteria;o__Oceanospirillales;f__Alcanivoracaceae;g__Kangiella;s__
OTU_1901	8	4	1	0	3	1	3	2	3	4	1	4	k__Bacteria;p__Proteobacteria;c__Gammaproteobacteria;o__Oceanospirillales;f__Alcanivoracaceae;g__Kangiella;s__
OTU_3567	3	1	2	3	5	1	3	1	0	1	0	0	k__Bacteria;p__Proteobacteria;c__Gammaproteobacteria;o__Oceanospirillales;f__Alcanivoracaceae;g__Kangiella;s__
OTU_3585	0	0	1	0	1	1	2	1	0	0	0	0	k__Bacteria;p__Proteobacteria;c__Gammaproteobacteria;o__Oceanospirillales;f__Alcanivoracaceae;g__Kangiella;s__
OTU_4341	1	0	0	0	0	0	0	1	1	1	0	0	k__Bacteria;p__Proteobacteria;c__Gammaproteobacteria;o__Oceanospirillales;f__Alcanivoracaceae;g__Kangiella;s__
OTU_5935	0	0	1	0	1	1	0	1	1	2	1	3	k__Bacteria;p__Proteobacteria;c__Gammaproteobacteria;o__Oceanospirillales;f__Alcanivoracaceae;g__Kangiella;s__
OTU_660	8	27	8	10	8	3	1	5	1	7	0	1	k__Bacteria;p__Proteobacteria;c__Gammaproteobacteria;o__Oceanospirillales;f__;g__;s__
OTU_2886	2	3	0	2	0	1	1	3	0	2	1	0	k__Bacteria;p__Proteobacteria;c__Gammaproteobacteria;o__Oceanospirillales
OTU_3360	1	1	2	0	0	1	0	0	0	1	0	0	k__Bacteria;p__Proteobacteria;c__Gammaproteobacteria;o__Oceanospirillales
OTU_3566	2	1	1	1	0	0	0	1	1	0	2	0	k__Bacteria;p__Proteobacteria;c__Gammaproteobacteria;o__Oceanospirillales
OTU_4495	1	1	0	0	1	0	0	1	0	1	0	0	k__Bacteria;p__Proteobacteria;c__Gammaproteobacteria;o__Oceanospirillales
OTU_4550	0	0	1	1	0	0	0	1	0	1	1	0	k__Bacteria;p__Proteobacteria;c__Gammaproteobacteria;o__Oceanospirillales
OTU_5721	0	0	0	0	0	0	0	0	0	0	0	4	k__Bacteria;p__Proteobacteria;c__Gammaproteobacteria;o__Oceanospirillales
OTU_6411	0	0	0	0	0	1	1	1	0	0	0	0	k__Bacteria;p__Proteobacteria;c__Gammaproteobacteria;o__Oceanospirillales
OTU_3227	3	1	0	0	0	2	0	1	0	0	0	0	k__Bacteria;p__Proteobacteria;c__Gammaproteobacteria;o__Legionellales;f__Legionellaceae
OTU_2274	0	0	0	0	0	0	0	0	0	0	6	5	k__Bacteria;p__Proteobacteria;c__Gammaproteobacteria;o__Legionellales;f__Coxiellaceae;g__Coxiella;s__
OTU_2836	0	0	0	0	0	0	0	0	0	0	2	3	k__Bacteria;p__Proteobacteria;c__Gammaproteobacteria;o__Legionellales;f__Coxiellaceae;g__Coxiella;s__
OTU_3333	1	2	0	1	1	0	3	0	1	0	3	1	k__Bacteria;p__Proteobacteria;c__Gammaproteobacteria;o__Legionellales;f__Coxiellaceae;g__Coxiella;s__
OTU_3487	0	0	0	0	0	1	0	1	0	1	1	2	k__Bacteria;p__Proteobacteria;c__Gammaproteobacteria;o__Legionellales;f__Coxiellaceae;g__Coxiella;s__
OTU_3620	0	0	0	0	0	0	0	0	0	0	1	2	k__Bacteria;p__Proteobacteria;c__Gammaproteobacteria;o__Legionellales;f__Coxiellaceae;g__Coxiella;s__
OTU_3740	3	0	0	1	0	0	0	0	0	1	0	0	k__Bacteria;p__Proteobacteria;c__Gammaproteobacteria;o__Legionellales;f__Coxiellaceae;g__Coxiella;s__
OTU_4605	1	0	1	0	0	0	0	0	0	0	3	1	k__Bacteria;p__Proteobacteria;c__Gammaproteobacteria;o__Legionellales;f__Coxiellaceae;g__Coxiella;s__
OTU_4739	0	2	2	0	3	0	0	0	1	0	1	3	k__Bacteria;p__Proteobacteria;c__Gammaproteobacteria;o__Legionellales;f__Coxiellaceae;g__Coxiella;s__
OTU_4758	1	0	0	0	0	0	0	0	0	1	0	0	k__Bacteria;p__Proteobacteria;c__Gammaproteobacteria;o__Legionellales;f__Coxiellaceae;g__Coxiella;s__
OTU_5099	0	0	0	0	0	0	0	0	0	0	2	0	k__Bacteria;p__Proteobacteria;c__Gammaproteobacteria;o__Legionellales;f__Coxiellaceae;g__Coxiella
OTU_148	38	31	13	6	23	15	20	6	16	24	28	47	k__Bacteria;p__Proteobacteria;c__Gammaproteobacteria;o__KI89A_clade;f__;g__;s__
OTU_215	14	19	16	11	32	12	24	10	13	22	35	35	k__Bacteria;p__Proteobacteria;c__Gammaproteobacteria;o__KI89A_clade;f__;g__;s__
OTU_306	10	8	7	18	5	10	21	7	6	9	14	12	k__Bacteria;p__Proteobacteria;c__Gammaproteobacteria;o__KI89A_clade;f__;g__;s__
OTU_348	21	10	7	15	12	10	14	20	10	18	32	29	k__Bacteria;p__Proteobacteria;c__Gammaproteobacteria;o__KI89A_clade;f__;g__;s__
OTU_512	39	17	24	36	27	22	20	24	18	39	45	56	k__Bacteria;p__Proteobacteria;c__Gammaproteobacteria;o__KI89A_clade;f__;g__;s__
OTU_526	11	9	5	3	4	6	12	9	3	13	12	8	k__Bacteria;p__Proteobacteria;c__Gammaproteobacteria;o__KI89A_clade;f__;g__;s__
OTU_588	4	6	4	5	8	0	6	5	2	7	2	5	k__Bacteria;p__Proteobacteria;c__Gammaproteobacteria;o__KI89A_clade;f__;g__;s__
OTU_700	4	0	2	0	5	0	4	2	2	5	4	0	k__Bacteria;p__Proteobacteria;c__Gammaproteobacteria;o__KI89A_clade;f__;g__;s__
OTU_720	9	4	2	5	6	2	8	2	3	8	0	0	k__Bacteria;p__Proteobacteria;c__Gammaproteobacteria;o__KI89A_clade;f__;g__;s__
OTU_876	8	2	7	20	2	16	8	22	9	7	23	23	k__Bacteria;p__Proteobacteria;c__Gammaproteobacteria;o__KI89A_clade;f__;g__;s__
OTU_930	12	2	4	3	2	1	3	4	1	7	3	3	k__Bacteria;p__Proteobacteria;c__Gammaproteobacteria;o__KI89A_clade;f__;g__;s__
OTU_943	4	2	4	3	2	7	5	9	7	3	7	7	k__Bacteria;p__Proteobacteria;c__Gammaproteobacteria;o__KI89A_clade;f__;g__;s__
OTU_953	1	1	3	1	1	3	5	7	1	1	11	12	k__Bacteria;p__Proteobacteria;c__Gammaproteobacteria;o__KI89A_clade;f__;g__;s__
OTU_1384	3	3	1	1	2	1	1	0	2	2	1	0	k__Bacteria;p__Proteobacteria;c__Gammaproteobacteria;o__KI89A_clade;f__;g__;s__
OTU_1425	6	2	2	3	2	4	6	5	4	5	2	0	k__Bacteria;p__Proteobacteria;c__Gammaproteobacteria;o__KI89A_clade;f__;g__;s__
OTU_1465	4	0	0	4	1	3	7	5	3	1	1	3	k__Bacteria;p__Proteobacteria;c__Gammaproteobacteria;o__KI89A_clade;f__;g__;s__
OTU_1795	5	2	0	4	5	2	3	1	4	7	1	1	k__Bacteria;p__Proteobacteria;c__Gammaproteobacteria;o__KI89A_clade;f__;g__;s__
OTU_1992	4	4	2	5	1	2	2	11	0	4	7	0	k__Bacteria;p__Proteobacteria;c__Gammaproteobacteria;o__KI89A_clade;f__;g__;s__
OTU_2034	2	0	3	0	1	1	1	1	1	1	0	0	k__Bacteria;p__Proteobacteria;c__Gammaproteobacteria;o__KI89A_clade;f__;g__;s__
OTU_2304	0	0	0	0	0	0	0	0	0	0	4	4	k__Bacteria;p__Proteobacteria;c__Gammaproteobacteria;o__KI89A_clade;f__;g__;s__
OTU_2371	0	0	1	2	0	0	0	2	0	1	1	0	k__Bacteria;p__Proteobacteria;c__Gammaproteobacteria;o__KI89A_clade;f__;g__;s__
OTU_2382	5	1	3	1	3	9	4	3	3	6	0	2	k__Bacteria;p__Proteobacteria;c__Gammaproteobacteria;o__KI89A_clade;f__;g__;s__
OTU_2740	3	2	1	1	2	3	5	3	3	1	0	2	k__Bacteria;p__Proteobacteria;c__Gammaproteobacteria;o__KI89A_clade;f__;g__;s__
OTU_2752	1	1	1	2	0	1	1	3	1	0	0	0	k__Bacteria;p__Proteobacteria;c__Gammaproteobacteria;o__KI89A_clade;f__;g__;s__
OTU_3369	0	0	0	1	0	1	0	0	1	0	0	0	k__Bacteria;p__Proteobacteria;c__Gammaproteobacteria;o__KI89A_clade;f__;g__;s__
OTU_3377	0	0	2	3	1	2	0	1	1	2	2	1	k__Bacteria;p__Proteobacteria;c__Gammaproteobacteria;o__KI89A_clade;f__;g__;s__
OTU_3427	0	1	0	2	1	0	2	6	1	1	0	1	k__Bacteria;p__Proteobacteria;c__Gammaproteobacteria;o__KI89A_clade;f__;g__;s__
OTU_3859	0	0	0	0	1	0	0	1	0	0	2	3	k__Bacteria;p__Proteobacteria;c__Gammaproteobacteria;o__KI89A_clade;f__;g__;s__
OTU_3918	0	0	0	2	0	0	0	1	0	1	0	0	k__Bacteria;p__Proteobacteria;c__Gammaproteobacteria;o__KI89A_clade;f__;g__;s__
OTU_4059	2	1	1	4	2	7	2	7	2	2	4	5	k__Bacteria;p__Proteobacteria;c__Gammaproteobacteria;o__KI89A_clade;f__;g__;s__
OTU_4098	0	3	2	0	1	1	0	2	0	0	2	1	k__Bacteria;p__Proteobacteria;c__Gammaproteobacteria;o__KI89A_clade;f__;g__;s__
OTU_4313	0	0	0	0	1	0	1	2	0	1	1	0	k__Bacteria;p__Proteobacteria;c__Gammaproteobacteria;o__KI89A_clade;f__;g__;s__
OTU_5332	0	0	1	0	0	0	0	0	0	1	0	0	k__Bacteria;p__Proteobacteria;c__Gammaproteobacteria;o__KI89A_clade;f__;g__;s__
OTU_5708	0	0	0	3	0	2	0	2	0	0	0	0	k__Bacteria;p__Proteobacteria;c__Gammaproteobacteria;o__KI89A_clade;f__;g__;s__
OTU_6775	0	0	3	1	0	2	0	4	0	2	2	0	k__Bacteria;p__Proteobacteria;c__Gammaproteobacteria;o__KI89A_clade;f__;g__;s__
OTU_1690	3	1	2	2	5	2	4	0	2	2	3	1	k__Bacteria;p__Proteobacteria;c__Gammaproteobacteria;o__KI89A_clade
OTU_1991	7	1	1	1	4	3	1	2	0	4	3	1	k__Bacteria;p__Proteobacteria;c__Gammaproteobacteria;o__KI89A_clade
OTU_2236	1	0	0	0	1	1	0	0	0	0	2	1	k__Bacteria;p__Proteobacteria;c__Gammaproteobacteria;o__KI89A_clade
OTU_2295	2	1	0	3	3	2	4	0	0	2	1	1	k__Bacteria;p__Proteobacteria;c__Gammaproteobacteria;o__KI89A_clade
OTU_4235	1	0	0	1	0	0	1	0	0	0	0	0	k__Bacteria;p__Proteobacteria;c__Gammaproteobacteria;o__HTA4;f__;g__;s__
OTU_5117	0	1	0	0	0	0	0	0	0	1	1	0	k__Bacteria;p__Proteobacteria;c__Gammaproteobacteria;o__HTA4;f__;g__;s__
OTU_6217	0	3	0	0	0	0	0	0	0	0	1	0	k__Bacteria;p__Proteobacteria;c__Gammaproteobacteria;o__HTA4;f__;g__;s__
OTU_3823	0	2	0	0	1	1	0	2	1	1	0	0	k__Bacteria;p__Proteobacteria;c__Gammaproteobacteria;o__HTA4
OTU_4982	0	0	0	0	2	0	0	0	0	0	0	0	k__Bacteria;p__Proteobacteria;c__Gammaproteobacteria;o__HTA4
OTU_5658	0	0	0	0	0	0	0	0	0	0	1	2	k__Bacteria;p__Proteobacteria;c__Gammaproteobacteria;o__HTA4
OTU_258	45	38	27	40	35	27	73	34	22	49	76	56	k__Bacteria;p__Proteobacteria;c__Gammaproteobacteria;o__HOC36;f__;g__;s__
OTU_434	19	26	10	12	22	17	26	11	12	18	11	24	k__Bacteria;p__Proteobacteria;c__Gammaproteobacteria;o__HOC36;f__;g__;s__
OTU_534	24	15	18	8	17	15	31	10	20	16	18	12	k__Bacteria;p__Proteobacteria;c__Gammaproteobacteria;o__HOC36;f__;g__;s__
OTU_620	18	3	3	8	5	4	17	8	4	12	21	12	k__Bacteria;p__Proteobacteria;c__Gammaproteobacteria;o__HOC36;f__;g__;s__
OTU_628	26	42	14	22	18	16	39	13	15	38	18	10	k__Bacteria;p__Proteobacteria;c__Gammaproteobacteria;o__HOC36;f__;g__;s__
OTU_1220	4	5	1	8	1	2	4	2	0	5	7	13	k__Bacteria;p__Proteobacteria;c__Gammaproteobacteria;o__HOC36;f__;g__;s__
OTU_1226	2	2	4	4	1	0	4	2	1	1	11	7	k__Bacteria;p__Proteobacteria;c__Gammaproteobacteria;o__HOC36;f__;g__;s__
OTU_1234	2	3	1	0	1	1	5	0	0	1	2	0	k__Bacteria;p__Proteobacteria;c__Gammaproteobacteria;o__HOC36;f__;g__;s__
OTU_1302	12	11	6	8	8	6	13	7	6	16	16	11	k__Bacteria;p__Proteobacteria;c__Gammaproteobacteria;o__HOC36;f__;g__;s__
OTU_1574	0	0	0	4	3	3	2	1	2	2	6	13	k__Bacteria;p__Proteobacteria;c__Gammaproteobacteria;o__HOC36;f__;g__;s__
OTU_2045	5	2	1	1	2	1	2	0	0	4	1	5	k__Bacteria;p__Proteobacteria;c__Gammaproteobacteria;o__HOC36;f__;g__;s__
OTU_2065	3	0	0	1	0	0	0	1	0	0	2	0	k__Bacteria;p__Proteobacteria;c__Gammaproteobacteria;o__HOC36;f__;g__;s__
OTU_2866	2	1	1	0	3	0	4	2	2	4	6	0	k__Bacteria;p__Proteobacteria;c__Gammaproteobacteria;o__HOC36;f__;g__;s__
OTU_2872	1	0	0	1	0	0	0	1	1	0	1	0	k__Bacteria;p__Proteobacteria;c__Gammaproteobacteria;o__HOC36;f__;g__;s__
OTU_2892	0	1	3	1	2	1	0	4	1	2	2	1	k__Bacteria;p__Proteobacteria;c__Gammaproteobacteria;o__HOC36;f__;g__;s__
OTU_3068	1	1	0	0	5	2	6	0	0	2	4	3	k__Bacteria;p__Proteobacteria;c__Gammaproteobacteria;o__HOC36;f__;g__;s__
OTU_3079	1	1	2	3	2	2	3	0	0	0	4	2	k__Bacteria;p__Proteobacteria;c__Gammaproteobacteria;o__HOC36;f__;g__;s__
OTU_3541	5	3	1	3	4	2	5	3	2	3	7	5	k__Bacteria;p__Proteobacteria;c__Gammaproteobacteria;o__HOC36;f__;g__;s__
OTU_4345	5	0	2	0	1	0	3	0	0	0	2	2	k__Bacteria;p__Proteobacteria;c__Gammaproteobacteria;o__HOC36;f__;g__;s__
OTU_4698	2	0	0	0	0	1	2	0	0	2	0	0	k__Bacteria;p__Proteobacteria;c__Gammaproteobacteria;o__HOC36;f__;g__;s__
OTU_4764	1	3	3	3	1	0	3	0	2	3	3	0	k__Bacteria;p__Proteobacteria;c__Gammaproteobacteria;o__HOC36;f__;g__;s__
OTU_5688	0	0	1	1	1	1	1	0	0	0	0	0	k__Bacteria;p__Proteobacteria;c__Gammaproteobacteria;o__HOC36;f__;g__;s__
OTU_6250	1	0	0	0	0	0	0	0	1	1	0	0	k__Bacteria;p__Proteobacteria;c__Gammaproteobacteria;o__HOC36;f__;g__;s__
OTU_2688	0	1	1	0	1	0	0	0	1	0	0	0	k__Bacteria;p__Proteobacteria;c__Gammaproteobacteria;o__eub62A3;f__;g__;s__
OTU_23	3	0	19	1	0	1	2	410	1371	1016	0	0	k__Bacteria;p__Proteobacteria;c__Gammaproteobacteria;o__Enterobacteriales;f__Enterobacteriaceae;g__Serratia;s__Serratia_fonticola
OTU_2319	2	0	9	0	0	0	1	0	32	27	0	0	k__Bacteria;p__Proteobacteria;c__Gammaproteobacteria;o__Enterobacteriales;f__Enterobacteriaceae;g__Serratia
OTU_1304	0	9	579	4	3	4	0	38	3	6	0	0	k__Bacteria;p__Proteobacteria;c__Gammaproteobacteria;o__Enterobacteriales;f__Enterobacteriaceae;g__Raoultella
OTU_20	56	1253	144	227	120	184	36	13	38	55	0	0	k__Bacteria;p__Proteobacteria;c__Gammaproteobacteria;o__Enterobacteriales;f__Enterobacteriaceae;g__Klebsiella;s__Klebsiella_variicola
OTU_21	1	0	1	0	1	0	1	358	1149	938	0	0	k__Bacteria;p__Proteobacteria;c__Gammaproteobacteria;o__Enterobacteriales;f__Enterobacteriaceae;g__Hafnia-Obesumbacterium;s__Hafnia_alvei
OTU_399	0	0	1	0	8	2	2	0	0	1	1	32	k__Bacteria;p__Proteobacteria;c__Gammaproteobacteria;o__Enterobacteriales;f__Enterobacteriaceae;g__Escherichia-Shigella;s__Escherichia_coli
OTU_3216	0	0	0	0	0	0	0	0	0	0	1	3	k__Bacteria;p__Proteobacteria;c__Gammaproteobacteria;o__EC3;f__;g__;s__
OTU_3547	0	0	0	0	0	0	0	0	1	0	2	10	k__Bacteria;p__Proteobacteria;c__Gammaproteobacteria;o__EC3;f__;g__;s__
OTU_5587	0	0	0	0	1	0	0	0	2	0	0	1	k__Bacteria;p__Proteobacteria;c__Gammaproteobacteria;o__EC3;f__;g__;s__
OTU_1326	4	9	6	5	5	6	7	17	6	4	12	15	k__Bacteria;p__Proteobacteria;c__Gammaproteobacteria;o__E01-9C-26_marine_group;f__;g__;s__
OTU_1453	0	0	1	0	0	0	0	1	1	0	13	8	k__Bacteria;p__Proteobacteria;c__Gammaproteobacteria;o__E01-9C-26_marine_group;f__;g__;s__
OTU_1754	2	3	4	4	7	3	2	3	3	4	10	6	k__Bacteria;p__Proteobacteria;c__Gammaproteobacteria;o__E01-9C-26_marine_group;f__;g__;s__
OTU_3510	0	0	0	0	1	0	0	0	1	2	0	0	k__Bacteria;p__Proteobacteria;c__Gammaproteobacteria;o__E01-9C-26_marine_group;f__;g__;s__
OTU_561	25	80	20	6	21	7	19	13	26	16	3	4	k__Bacteria;p__Proteobacteria;c__Gammaproteobacteria;o__CS-B046;f__;g__;s__
OTU_3248	0	0	1	2	0	0	0	0	0	0	0	0	k__Bacteria;p__Proteobacteria;c__Gammaproteobacteria;o__CS-B046;f__;g__;s__
OTU_319	7	6	8	8	9	7	10	16	5	18	13	16	k__Bacteria;p__Proteobacteria;c__Gammaproteobacteria;o__Chromatiales;f__Granulosicoccaceae;g__Granulosicoccus;s__
OTU_424	10	11	9	13	7	20	32	39	8	17	29	36	k__Bacteria;p__Proteobacteria;c__Gammaproteobacteria;o__Chromatiales;f__Granulosicoccaceae;g__Granulosicoccus;s__
OTU_507	10	14	13	38	15	28	14	55	18	21	9	8	k__Bacteria;p__Proteobacteria;c__Gammaproteobacteria;o__Chromatiales;f__Granulosicoccaceae;g__Granulosicoccus;s__
OTU_3401	10	4	2	0	4	1	0	2	3	4	2	6	k__Bacteria;p__Proteobacteria;c__Gammaproteobacteria;o__Chromatiales;f__Granulosicoccaceae;g__Granulosicoccus;s__
OTU_1743	0	0	0	0	0	0	0	0	0	0	4	8	k__Bacteria;p__Proteobacteria;c__Gammaproteobacteria;o__Chromatiales;f__Ectothiorhodospiraceae;g__Thiorhodospira;s__
OTU_1867	0	0	0	0	0	0	0	0	0	0	0	10	k__Bacteria;p__Proteobacteria;c__Gammaproteobacteria;o__Chromatiales;f__Ectothiorhodospiraceae;g__Thiorhodospira;s__
OTU_1894	7	6	8	4	11	4	5	5	2	6	6	5	k__Bacteria;p__Proteobacteria;c__Gammaproteobacteria;o__Chromatiales;f__Ectothiorhodospiraceae;g__Thiogranum;s__
OTU_4225	0	0	0	0	0	6	0	0	0	0	0	0	k__Bacteria;p__Proteobacteria;c__Gammaproteobacteria;o__Chromatiales;f__Chromatiaceae;g__Rheinheimera
OTU_6244	1	0	0	1	1	0	0	0	0	0	0	0	k__Bacteria;p__Proteobacteria;c__Gammaproteobacteria;o__Chromatiales;f__Chromatiaceae;g__Lamprocystis;s__
OTU_939	0	14	0	0	1	0	1	1	2	1	0	0	k__Bacteria;p__Proteobacteria;c__Gammaproteobacteria;o__Chromatiales;f__Chromatiaceae
OTU_1397	5	20	1	2	1	0	5	1	0	1	1	0	k__Bacteria;p__Proteobacteria;c__Gammaproteobacteria;o__Chromatiales;f__Chromatiaceae
OTU_1752	1	3	1	0	0	0	0	1	0	0	0	1	k__Bacteria;p__Proteobacteria;c__Gammaproteobacteria;o__Chromatiales;f__Chromatiaceae
OTU_3942	0	1	0	0	0	2	0	0	0	2	1	4	k__Bacteria;p__Proteobacteria;c__Gammaproteobacteria;o__Chromatiales;f__Chromatiaceae
OTU_4971	0	0	1	0	0	0	0	0	1	0	0	0	k__Bacteria;p__Proteobacteria;c__Gammaproteobacteria;o__Chromatiales;f__Chromatiaceae
OTU_5672	2	0	1	1	0	1	1	3	0	0	0	0	k__Bacteria;p__Proteobacteria;c__Gammaproteobacteria;o__Chromatiales
OTU_5844	0	0	0	1	0	0	0	2	0	1	1	2	k__Bacteria;p__Proteobacteria;c__Gammaproteobacteria;o__Cellvibrionales;f__unidentified_Cellvibrionales;g__unidentified_Cellvibrionales;s__bacterium_BW3SW37
OTU_591	2	8	1	2	1	1	31	1	3	1	6	7	k__Bacteria;p__Proteobacteria;c__Gammaproteobacteria;o__Cellvibrionales;f__Spongiibacteraceae;g__;s__
OTU_1392	0	1	1	1	2	0	9	0	0	1	1	2	k__Bacteria;p__Proteobacteria;c__Gammaproteobacteria;o__Cellvibrionales;f__Spongiibacteraceae;g__;s__
OTU_2290	0	0	0	2	1	2	5	3	1	0	2	0	k__Bacteria;p__Proteobacteria;c__Gammaproteobacteria;o__Cellvibrionales;f__Spongiibacteraceae;g__;s__
OTU_2386	0	0	1	2	0	0	0	0	2	1	5	5	k__Bacteria;p__Proteobacteria;c__Gammaproteobacteria;o__Cellvibrionales;f__Spongiibacteraceae;g__;s__
OTU_2643	0	2	2	0	0	0	1	2	0	2	1	0	k__Bacteria;p__Proteobacteria;c__Gammaproteobacteria;o__Cellvibrionales;f__Spongiibacteraceae;g__;s__
OTU_2938	0	1	0	0	1	1	0	2	1	2	0	0	k__Bacteria;p__Proteobacteria;c__Gammaproteobacteria;o__Cellvibrionales;f__Spongiibacteraceae;g__;s__
OTU_3889	1	2	0	0	2	1	1	0	0	0	0	0	k__Bacteria;p__Proteobacteria;c__Gammaproteobacteria;o__Cellvibrionales;f__Spongiibacteraceae;g__;s__
OTU_4672	0	1	1	1	2	1	0	0	0	2	1	0	k__Bacteria;p__Proteobacteria;c__Gammaproteobacteria;o__Cellvibrionales;f__Spongiibacteraceae;g__;s__
OTU_4824	2	1	2	5	3	2	2	1	3	2	10	4	k__Bacteria;p__Proteobacteria;c__Gammaproteobacteria;o__Cellvibrionales;f__Spongiibacteraceae;g__;s__
OTU_5231	2	0	0	0	0	1	2	4	3	4	0	0	k__Bacteria;p__Proteobacteria;c__Gammaproteobacteria;o__Cellvibrionales;f__Spongiibacteraceae;g__;s__
OTU_5276	0	0	0	0	1	0	1	1	1	0	0	0	k__Bacteria;p__Proteobacteria;c__Gammaproteobacteria;o__Cellvibrionales;f__Spongiibacteraceae;g__;s__
OTU_5911	1	0	0	1	0	0	0	1	0	0	0	0	k__Bacteria;p__Proteobacteria;c__Gammaproteobacteria;o__Cellvibrionales;f__Spongiibacteraceae;g__;s__
OTU_2140	1	2	2	1	0	2	22	0	7	1	3	0	k__Bacteria;p__Proteobacteria;c__Gammaproteobacteria;o__Cellvibrionales;f__Spongiibacteraceae
OTU_3032	0	0	1	0	2	0	0	0	0	0	0	3	k__Bacteria;p__Proteobacteria;c__Gammaproteobacteria;o__Cellvibrionales;f__Spongiibacteraceae
OTU_4771	0	0	0	0	0	0	0	0	0	0	1	1	k__Bacteria;p__Proteobacteria;c__Gammaproteobacteria;o__Cellvibrionales;f__Spongiibacteraceae
OTU_5638	0	0	0	0	1	1	3	4	0	2	1	0	k__Bacteria;p__Proteobacteria;c__Gammaproteobacteria;o__Cellvibrionales;f__Spongiibacteraceae
OTU_5853	2	1	2	2	3	4	3	1	5	7	6	4	k__Bacteria;p__Proteobacteria;c__Gammaproteobacteria;o__Cellvibrionales;f__Spongiibacteraceae
OTU_4186	1	2	1	0	0	0	0	0	0	0	0	0	k__Bacteria;p__Proteobacteria;c__Gammaproteobacteria;o__Cellvibrionales;f__Porticoccaceae
OTU_957	4	2	0	3	0	1	5	1	2	3	13	9	k__Bacteria;p__Proteobacteria;c__Gammaproteobacteria;o__Cellvibrionales;f__Microbulbiferaceae;g__Microbulbifer
OTU_286	9	6	3	3	3	0	18	3	4	4	20	11	k__Bacteria;p__Proteobacteria;c__Gammaproteobacteria;o__Cellvibrionales;f__Halieaceae;g__Parahaliea;s__
OTU_356	7	3	6	5	12	3	8	3	4	5	43	32	k__Bacteria;p__Proteobacteria;c__Gammaproteobacteria;o__Cellvibrionales;f__Halieaceae;g__Parahaliea;s__
OTU_840	2	3	5	4	11	4	5	6	3	7	23	5	k__Bacteria;p__Proteobacteria;c__Gammaproteobacteria;o__Cellvibrionales;f__Halieaceae;g__Parahaliea;s__
OTU_1295	0	1	3	0	1	1	0	5	1	0	5	12	k__Bacteria;p__Proteobacteria;c__Gammaproteobacteria;o__Cellvibrionales;f__Halieaceae;g__Parahaliea;s__
OTU_2041	7	0	1	5	0	0	1	0	0	1	0	0	k__Bacteria;p__Proteobacteria;c__Gammaproteobacteria;o__Cellvibrionales;f__Halieaceae;g__Parahaliea;s__
OTU_2375	1	0	0	5	0	2	0	3	0	0	1	0	k__Bacteria;p__Proteobacteria;c__Gammaproteobacteria;o__Cellvibrionales;f__Halieaceae;g__Parahaliea;s__
OTU_2525	0	0	2	2	0	1	3	0	0	4	1	1	k__Bacteria;p__Proteobacteria;c__Gammaproteobacteria;o__Cellvibrionales;f__Halieaceae;g__Parahaliea;s__
OTU_3723	1	0	0	1	1	0	0	0	0	0	2	3	k__Bacteria;p__Proteobacteria;c__Gammaproteobacteria;o__Cellvibrionales;f__Halieaceae;g__Parahaliea;s__
OTU_3652	8	7	8	5	14	4	10	4	9	9	13	15	k__Bacteria;p__Proteobacteria;c__Gammaproteobacteria;o__Cellvibrionales;f__Halieaceae;g__Parahaliea
OTU_423	20	20	17	21	30	17	30	26	20	45	120	102	k__Bacteria;p__Proteobacteria;c__Gammaproteobacteria;o__Cellvibrionales;f__Halieaceae;g__OM60(NOR5)_clade;s__
OTU_1984	1	17	1	1	1	1	1	2	3	0	2	2	k__Bacteria;p__Proteobacteria;c__Gammaproteobacteria;o__Cellvibrionales;f__Halieaceae;g__OM60(NOR5)_clade;s__
OTU_536	8	6	5	4	11	3	9	3	3	6	15	12	k__Bacteria;p__Proteobacteria;c__Gammaproteobacteria;o__Cellvibrionales;f__Halieaceae;g__Halioglobus;s__
OTU_300	27	8	19	13	18	12	19	15	6	27	65	90	k__Bacteria;p__Proteobacteria;c__Gammaproteobacteria;o__Cellvibrionales;f__Halieaceae;g__Haliea;s__
OTU_92	118	81	59	45	86	39	126	41	45	87	176	91	k__Bacteria;p__Proteobacteria;c__Gammaproteobacteria;o__Cellvibrionales;f__Halieaceae
OTU_246	26	11	20	21	18	15	16	19	16	24	64	35	k__Bacteria;p__Proteobacteria;c__Gammaproteobacteria;o__Cellvibrionales;f__Halieaceae
OTU_313	17	9	10	11	22	10	18	6	9	24	34	23	k__Bacteria;p__Proteobacteria;c__Gammaproteobacteria;o__Cellvibrionales;f__Halieaceae
OTU_535	15	19	8	3	15	0	3	6	4	5	38	6	k__Bacteria;p__Proteobacteria;c__Gammaproteobacteria;o__Cellvibrionales;f__Halieaceae
OTU_593	0	5	2	13	1	6	8	7	4	1	10	15	k__Bacteria;p__Proteobacteria;c__Gammaproteobacteria;o__Cellvibrionales;f__Halieaceae
OTU_751	0	5	5	3	5	2	2	6	1	5	15	9	k__Bacteria;p__Proteobacteria;c__Gammaproteobacteria;o__Cellvibrionales;f__Halieaceae
OTU_819	1	0	2	4	5	1	0	1	0	1	4	3	k__Bacteria;p__Proteobacteria;c__Gammaproteobacteria;o__Cellvibrionales;f__Halieaceae
OTU_892	4	5	6	10	4	3	12	4	2	12	26	13	k__Bacteria;p__Proteobacteria;c__Gammaproteobacteria;o__Cellvibrionales;f__Halieaceae
OTU_907	6	0	2	7	2	0	2	2	0	3	20	9	k__Bacteria;p__Proteobacteria;c__Gammaproteobacteria;o__Cellvibrionales;f__Halieaceae
OTU_1116	1	2	0	1	3	2	0	0	3	1	13	13	k__Bacteria;p__Proteobacteria;c__Gammaproteobacteria;o__Cellvibrionales;f__Halieaceae
OTU_1165	0	1	1	1	0	2	3	1	0	3	1	0	k__Bacteria;p__Proteobacteria;c__Gammaproteobacteria;o__Cellvibrionales;f__Halieaceae
OTU_1330	5	9	4	3	14	5	9	1	7	6	69	56	k__Bacteria;p__Proteobacteria;c__Gammaproteobacteria;o__Cellvibrionales;f__Halieaceae
OTU_1357	1	2	1	0	3	0	0	0	1	2	4	6	k__Bacteria;p__Proteobacteria;c__Gammaproteobacteria;o__Cellvibrionales;f__Halieaceae
OTU_1360	0	0	4	1	0	2	2	1	1	1	8	1	k__Bacteria;p__Proteobacteria;c__Gammaproteobacteria;o__Cellvibrionales;f__Halieaceae
OTU_1548	9	5	8	6	9	3	8	9	3	9	12	11	k__Bacteria;p__Proteobacteria;c__Gammaproteobacteria;o__Cellvibrionales;f__Halieaceae
OTU_2474	0	3	0	3	0	0	0	1	1	0	0	0	k__Bacteria;p__Proteobacteria;c__Gammaproteobacteria;o__Cellvibrionales;f__Halieaceae
OTU_2731	4	20	1	3	7	4	2	3	0	2	7	0	k__Bacteria;p__Proteobacteria;c__Gammaproteobacteria;o__Cellvibrionales;f__Halieaceae
OTU_2747	12	41	11	8	13	2	8	7	10	18	9	11	k__Bacteria;p__Proteobacteria;c__Gammaproteobacteria;o__Cellvibrionales;f__Halieaceae
OTU_2749	1	5	6	4	1	2	0	2	1	6	0	1	k__Bacteria;p__Proteobacteria;c__Gammaproteobacteria;o__Cellvibrionales;f__Halieaceae
OTU_3290	3	1	0	0	2	0	0	0	0	2	5	1	k__Bacteria;p__Proteobacteria;c__Gammaproteobacteria;o__Cellvibrionales;f__Halieaceae
OTU_3600	0	4	0	0	0	2	0	1	0	0	0	0	k__Bacteria;p__Proteobacteria;c__Gammaproteobacteria;o__Cellvibrionales;f__Halieaceae
OTU_4340	1	2	2	0	1	2	0	2	1	2	20	21	k__Bacteria;p__Proteobacteria;c__Gammaproteobacteria;o__Cellvibrionales;f__Halieaceae
OTU_4346	0	0	1	0	0	0	0	0	0	0	1	0	k__Bacteria;p__Proteobacteria;c__Gammaproteobacteria;o__Cellvibrionales;f__Halieaceae
OTU_4746	1	0	1	2	3	1	2	0	1	2	10	8	k__Bacteria;p__Proteobacteria;c__Gammaproteobacteria;o__Cellvibrionales;f__Halieaceae
OTU_5952	1	0	0	2	1	1	0	0	0	1	2	2	k__Bacteria;p__Proteobacteria;c__Gammaproteobacteria;o__Cellvibrionales;f__Halieaceae
OTU_6601	14	34	10	8	8	3	10	5	5	18	15	3	k__Bacteria;p__Proteobacteria;c__Gammaproteobacteria;o__Cellvibrionales;f__Halieaceae
OTU_1053	1	1	13	2	2	1	1	2	1	2	0	0	k__Bacteria;p__Proteobacteria;c__Gammaproteobacteria;o__Cellvibrionales;f__Cellvibrionaceae;g__Simiduia;s__
OTU_5434	0	0	4	2	0	0	1	0	0	0	0	0	k__Bacteria;p__Proteobacteria;c__Gammaproteobacteria;o__Cellvibrionales;f__Cellvibrionaceae;g__Simiduia
OTU_5751	0	0	0	1	0	0	0	1	2	0	0	0	k__Bacteria;p__Proteobacteria;c__Gammaproteobacteria;o__Cellvibrionales;f__Cellvibrionaceae;g__Simiduia
OTU_126	0	2	1	1	8	0	209	0	0	1	0	0	k__Bacteria;p__Proteobacteria;c__Gammaproteobacteria;o__Cellvibrionales;f__Cellvibrionaceae;g__Cellvibrio;s__
OTU_1765	8	5	3	4	6	2	5	1	2	7	4	3	k__Bacteria;p__Proteobacteria;c__Gammaproteobacteria;o__Cellvibrionales;f__Cellvibrionaceae;g__Candidatus_Endobugula;s__
OTU_4794	0	1	0	1	0	0	0	1	0	0	0	0	k__Bacteria;p__Proteobacteria;c__Gammaproteobacteria;o__Cellvibrionales;f__Cellvibrionaceae;g__Candidatus_Endobugula;s__
OTU_4990	0	0	1	0	0	0	0	0	0	0	1	1	k__Bacteria;p__Proteobacteria;c__Gammaproteobacteria;o__Cellvibrionales;f__Cellvibrionaceae;g__Candidatus_Endobugula;s__
OTU_6006	1	0	2	4	2	2	2	0	2	2	1	0	k__Bacteria;p__Proteobacteria;c__Gammaproteobacteria;o__Cellvibrionales;f__Cellvibrionaceae;g__Candidatus_Endobugula;s__
OTU_4976	0	0	0	0	0	0	0	1	0	0	1	1	k__Bacteria;p__Proteobacteria;c__Gammaproteobacteria;o__Cellvibrionales;f__Cellvibrionaceae;g__Aestuariicella;s__
OTU_3552	0	0	1	0	0	2	0	1	0	0	0	0	k__Bacteria;p__Proteobacteria;c__Gammaproteobacteria;o__Cellvibrionales;f__Cellvibrionaceae;g__;s__
OTU_3953	0	0	2	3	1	1	1	2	0	0	0	0	k__Bacteria;p__Proteobacteria;c__Gammaproteobacteria;o__Cellvibrionales;f__Cellvibrionaceae;g__;s__
OTU_6152	0	0	0	1	0	0	1	1	0	0	0	3	k__Bacteria;p__Proteobacteria;c__Gammaproteobacteria;o__Cellvibrionales;f__Cellvibrionaceae;g__;s__
OTU_2766	0	0	0	0	0	0	0	0	0	0	2	6	k__Bacteria;p__Proteobacteria;c__Gammaproteobacteria;o__Cellvibrionales;f__Cellvibrionaceae
OTU_3461	1	0	1	0	0	0	0	0	0	0	2	1	k__Bacteria;p__Proteobacteria;c__Gammaproteobacteria;o__Cellvibrionales;f__Cellvibrionaceae
OTU_3470	2	0	0	0	1	0	0	0	0	1	0	0	k__Bacteria;p__Proteobacteria;c__Gammaproteobacteria;o__Cellvibrionales;f__Cellvibrionaceae
OTU_3956	0	0	1	4	1	0	0	2	1	0	0	0	k__Bacteria;p__Proteobacteria;c__Gammaproteobacteria;o__Cellvibrionales;f__Cellvibrionaceae
OTU_4377	1	1	0	0	4	3	2	1	1	4	1	0	k__Bacteria;p__Proteobacteria;c__Gammaproteobacteria;o__Cellvibrionales;f__Cellvibrionaceae
OTU_4756	1	0	0	0	0	0	0	0	2	0	0	0	k__Bacteria;p__Proteobacteria;c__Gammaproteobacteria;o__Cellvibrionales;f__Cellvibrionaceae
OTU_4933	1	1	0	0	0	0	0	0	1	0	0	0	k__Bacteria;p__Proteobacteria;c__Gammaproteobacteria;o__Cellvibrionales;f__Cellvibrionaceae
OTU_5941	2	0	0	0	2	0	0	0	1	0	0	1	k__Bacteria;p__Proteobacteria;c__Gammaproteobacteria;o__Cellvibrionales;f__Cellvibrionaceae
OTU_6389	0	0	0	0	0	0	0	0	0	2	0	0	k__Bacteria;p__Proteobacteria;c__Gammaproteobacteria;o__Cellvibrionales;f__Cellvibrionaceae
OTU_171	15	22	15	13	17	9	25	14	7	33	16	17	k__Bacteria;p__Proteobacteria;c__Gammaproteobacteria;o__Cellvibrionales;f__BD2-7;g__;s__
OTU_237	32	34	13	16	19	10	32	17	20	29	15	19	k__Bacteria;p__Proteobacteria;c__Gammaproteobacteria;o__Cellvibrionales;f__BD2-7;g__;s__
OTU_255	10	9	9	11	13	8	32	9	12	14	7	3	k__Bacteria;p__Proteobacteria;c__Gammaproteobacteria;o__Cellvibrionales;f__BD2-7;g__;s__
OTU_364	41	68	32	23	38	16	58	18	26	40	34	19	k__Bacteria;p__Proteobacteria;c__Gammaproteobacteria;o__Cellvibrionales;f__BD2-7;g__;s__
OTU_843	1	1	2	2	2	1	9	1	5	4	2	1	k__Bacteria;p__Proteobacteria;c__Gammaproteobacteria;o__Cellvibrionales;f__BD2-7;g__;s__
OTU_1066	11	16	4	4	8	10	19	8	8	22	11	10	k__Bacteria;p__Proteobacteria;c__Gammaproteobacteria;o__Cellvibrionales;f__BD2-7;g__;s__
OTU_1159	2	5	5	1	9	3	7	10	3	5	6	14	k__Bacteria;p__Proteobacteria;c__Gammaproteobacteria;o__Cellvibrionales;f__BD2-7;g__;s__
OTU_1669	6	5	3	7	5	2	18	6	4	9	4	9	k__Bacteria;p__Proteobacteria;c__Gammaproteobacteria;o__Cellvibrionales;f__BD2-7;g__;s__
OTU_1747	16	10	10	12	16	5	18	9	7	20	9	17	k__Bacteria;p__Proteobacteria;c__Gammaproteobacteria;o__Cellvibrionales;f__BD2-7;g__;s__
OTU_2984	2	3	1	3	3	9	9	6	3	3	2	0	k__Bacteria;p__Proteobacteria;c__Gammaproteobacteria;o__Cellvibrionales;f__BD2-7;g__;s__
OTU_3294	2	3	2	3	5	2	11	1	2	4	5	1	k__Bacteria;p__Proteobacteria;c__Gammaproteobacteria;o__Cellvibrionales;f__BD2-7;g__;s__
OTU_3771	4	3	8	2	12	4	10	7	4	22	3	2	k__Bacteria;p__Proteobacteria;c__Gammaproteobacteria;o__Cellvibrionales;f__BD2-7;g__;s__
OTU_4621	5	5	5	4	2	6	13	4	5	10	4	4	k__Bacteria;p__Proteobacteria;c__Gammaproteobacteria;o__Cellvibrionales;f__BD2-7;g__;s__
OTU_6561	2	0	1	1	0	0	1	1	0	0	0	0	k__Bacteria;p__Proteobacteria;c__Gammaproteobacteria;o__Cellvibrionales;f__BD2-7;g__;s__
OTU_288	14	10	4	8	10	8	18	4	8	14	18	9	k__Bacteria;p__Proteobacteria;c__Gammaproteobacteria;o__Cellvibrionales
OTU_463	14	13	11	10	14	1	21	7	12	16	23	15	k__Bacteria;p__Proteobacteria;c__Gammaproteobacteria;o__Cellvibrionales
OTU_525	6	3	8	10	6	9	7	15	9	8	29	25	k__Bacteria;p__Proteobacteria;c__Gammaproteobacteria;o__Cellvibrionales
OTU_978	6	5	7	3	4	1	6	3	5	2	9	4	k__Bacteria;p__Proteobacteria;c__Gammaproteobacteria;o__Cellvibrionales
OTU_1972	0	0	1	0	0	1	1	0	0	2	0	2	k__Bacteria;p__Proteobacteria;c__Gammaproteobacteria;o__Cellvibrionales
OTU_2148	1	3	2	6	1	3	3	3	0	2	0	0	k__Bacteria;p__Proteobacteria;c__Gammaproteobacteria;o__Cellvibrionales
OTU_2464	1	0	3	0	1	0	3	1	0	2	0	5	k__Bacteria;p__Proteobacteria;c__Gammaproteobacteria;o__Cellvibrionales
OTU_3058	0	0	0	0	1	0	0	4	1	0	0	2	k__Bacteria;p__Proteobacteria;c__Gammaproteobacteria;o__Cellvibrionales
OTU_4231	0	2	1	0	2	0	0	3	0	2	1	0	k__Bacteria;p__Proteobacteria;c__Gammaproteobacteria;o__Cellvibrionales
OTU_6002	0	2	1	0	2	0	1	0	0	1	0	0	k__Bacteria;p__Proteobacteria;c__Gammaproteobacteria;o__Cellvibrionales
OTU_6273	0	1	0	1	0	1	0	1	0	0	0	0	k__Bacteria;p__Proteobacteria;c__Gammaproteobacteria;o__Cellvibrionales
OTU_6562	0	0	0	0	0	1	0	0	0	0	1	3	k__Bacteria;p__Proteobacteria;c__Gammaproteobacteria;o__Cellvibrionales
OTU_334	102	65	57	54	89	48	61	49	51	79	13	9	k__Bacteria;p__Proteobacteria;c__Gammaproteobacteria;o__BD7-8_marine_group;f__;g__;s__
OTU_455	30	20	12	7	20	10	8	7	10	16	2	3	k__Bacteria;p__Proteobacteria;c__Gammaproteobacteria;o__BD7-8_marine_group;f__;g__;s__
OTU_4540	16	17	15	11	28	15	20	19	5	19	3	2	k__Bacteria;p__Proteobacteria;c__Gammaproteobacteria;o__BD7-8_marine_group;f__;g__;s__
OTU_5983	0	1	0	2	2	1	0	0	0	1	0	0	k__Bacteria;p__Proteobacteria;c__Gammaproteobacteria;o__BD7-8_marine_group
OTU_4084	0	1	0	2	0	0	0	0	0	0	0	0	k__Bacteria;p__Proteobacteria;c__Gammaproteobacteria;o__Arenicellales;f__Arenicellaceae;g__Perspicuibacter;s__
OTU_4869	0	0	2	0	0	0	0	0	0	0	0	0	k__Bacteria;p__Proteobacteria;c__Gammaproteobacteria;o__Arenicellales;f__Arenicellaceae;g__Perspicuibacter
OTU_6622	3	0	0	2	1	1	0	2	0	0	0	1	k__Bacteria;p__Proteobacteria;c__Gammaproteobacteria;o__Arenicellales;f__Arenicellaceae;g__Arenicella;s__
OTU_853	0	0	0	0	0	0	0	0	0	0	16	11	k__Bacteria;p__Proteobacteria;c__Gammaproteobacteria;o__Arenicellales;f__Arenicellaceae;g__;s__
OTU_3081	5	3	2	3	6	4	5	1	2	2	5	6	k__Bacteria;p__Proteobacteria;c__Gammaproteobacteria;o__Arenicellales;f__Arenicellaceae;g__;s__
OTU_4394	0	0	1	4	1	2	0	1	1	0	5	7	k__Bacteria;p__Proteobacteria;c__Gammaproteobacteria;o__Arenicellales;f__Arenicellaceae;g__;s__
OTU_1540	0	2	2	4	1	6	5	1	1	1	4	3	k__Bacteria;p__Proteobacteria;c__Gammaproteobacteria;o__Arenicellales;f__Arenicellaceae
OTU_2176	0	5	3	0	3	0	0	0	1	1	0	0	k__Bacteria;p__Proteobacteria;c__Gammaproteobacteria;o__Arenicellales;f__Arenicellaceae
OTU_4144	2	0	0	0	0	0	1	0	0	1	0	0	k__Bacteria;p__Proteobacteria;c__Gammaproteobacteria;o__Arenicellales;f__Arenicellaceae
OTU_5488	0	1	1	1	4	1	3	1	2	3	3	4	k__Bacteria;p__Proteobacteria;c__Gammaproteobacteria;o__Arenicellales;f__Arenicellaceae
OTU_5574	3	0	0	2	0	1	0	1	0	0	1	0	k__Bacteria;p__Proteobacteria;c__Gammaproteobacteria;o__Arenicellales;f__Arenicellaceae
OTU_5579	1	0	0	0	1	1	1	0	0	2	1	0	k__Bacteria;p__Proteobacteria;c__Gammaproteobacteria;o__Arenicellales;f__Arenicellaceae
OTU_187	51	59	61	56	12	22	31	54	40	35	0	0	k__Bacteria;p__Proteobacteria;c__Gammaproteobacteria;o__Alteromonadales;f__Shewanellaceae;g__Shewanella;s__Shewanella_morhuae
OTU_32	242	224	360	329	64	130	155	165	189	165	0	0	k__Bacteria;p__Proteobacteria;c__Gammaproteobacteria;o__Alteromonadales;f__Shewanellaceae;g__Shewanella;s__Shewanella_baltica
OTU_5	94	144	168	144	140	86	143	111	2950	159	0	0	k__Bacteria;p__Proteobacteria;c__Gammaproteobacteria;o__Alteromonadales;f__Shewanellaceae;g__Shewanella;s__Shewanella_algae
OTU_3028	7	17	17	12	1	2	14	14	8	5	0	0	k__Bacteria;p__Proteobacteria;c__Gammaproteobacteria;o__Alteromonadales;f__Shewanellaceae;g__Shewanella
OTU_3041	107	91	69	34	36	28	62	68	35	50	0	0	k__Bacteria;p__Proteobacteria;c__Gammaproteobacteria;o__Alteromonadales;f__Shewanellaceae;g__Shewanella
OTU_1512	0	2	3	2	1	2	3	1	1	2	0	0	k__Bacteria;p__Proteobacteria;c__Gammaproteobacteria;o__Alteromonadales;f__Psychromonadaceae;g__Psychromonas;s__Psychromonas_agarivorans
OTU_366	3	4	63	7	11	3	6	4	5	5	0	1	k__Bacteria;p__Proteobacteria;c__Gammaproteobacteria;o__Alteromonadales;f__Psychromonadaceae;g__Psychromonas
OTU_485	3	3	31	3	1	5	2	3	7	1	2	3	k__Bacteria;p__Proteobacteria;c__Gammaproteobacteria;o__Alteromonadales;f__Psychromonadaceae;g__Psychromonas
OTU_644	2	4	45	6	4	2	5	1	6	5	1	1	k__Bacteria;p__Proteobacteria;c__Gammaproteobacteria;o__Alteromonadales;f__Psychromonadaceae;g__Psychromonas
OTU_1314	4	1	2	3	1	4	0	6	1	0	0	0	k__Bacteria;p__Proteobacteria;c__Gammaproteobacteria;o__Alteromonadales;f__Psychromonadaceae;g__Psychromonas
OTU_31	128	236	57	133	50	147	72	248	252	75	2	1	k__Bacteria;p__Proteobacteria;c__Gammaproteobacteria;o__Alteromonadales;f__Pseudoalteromonadaceae;g__Pseudoalteromonas
OTU_2477	1	7	3	2	0	2	1	0	3	1	0	0	k__Bacteria;p__Proteobacteria;c__Gammaproteobacteria;o__Alteromonadales;f__Pseudoalteromonadaceae;g__Algicola;s__
OTU_5349	0	0	1	0	0	0	0	1	0	0	2	0	k__Bacteria;p__Proteobacteria;c__Gammaproteobacteria;o__Alteromonadales;f__Pseudoalteromonadaceae;g__;s__
OTU_5965	0	1	0	1	0	0	0	0	0	0	0	0	k__Bacteria;p__Proteobacteria;c__Gammaproteobacteria;o__Alteromonadales;f__Pseudoalteromonadaceae
OTU_4379	1	7	1	3	0	1	1	1	0	2	0	0	k__Bacteria;p__Proteobacteria;c__Gammaproteobacteria;o__Alteromonadales;f__Moritellaceae;g__Paramoritella;s__marine_bacterium_IV3005
OTU_432	6	20	15	8	23	5	18	6	11	26	6	26	k__Bacteria;p__Proteobacteria;c__Gammaproteobacteria;o__Alteromonadales;f__Moritellaceae;g__Paramoritella;s__
OTU_1210	1	5	4	4	5	0	5	2	2	4	5	4	k__Bacteria;p__Proteobacteria;c__Gammaproteobacteria;o__Alteromonadales;f__Moritellaceae;g__Paramoritella;s__
OTU_1449	14	15	4	4	4	3	12	1	7	12	10	19	k__Bacteria;p__Proteobacteria;c__Gammaproteobacteria;o__Alteromonadales;f__Moritellaceae;g__Paramoritella;s__
OTU_1724	1	0	0	2	1	0	0	0	0	1	3	2	k__Bacteria;p__Proteobacteria;c__Gammaproteobacteria;o__Alteromonadales;f__Moritellaceae;g__Paramoritella;s__
OTU_1983	2	10	1	0	6	1	3	3	5	6	2	4	k__Bacteria;p__Proteobacteria;c__Gammaproteobacteria;o__Alteromonadales;f__Moritellaceae;g__Paramoritella;s__
OTU_2909	0	0	0	0	0	0	0	0	0	0	4	5	k__Bacteria;p__Proteobacteria;c__Gammaproteobacteria;o__Alteromonadales;f__Moritellaceae;g__Paramoritella;s__
OTU_3342	2	2	1	1	2	3	3	1	2	6	3	10	k__Bacteria;p__Proteobacteria;c__Gammaproteobacteria;o__Alteromonadales;f__Moritellaceae;g__Paramoritella;s__
OTU_3442	5	6	1	1	2	0	3	0	3	2	5	2	k__Bacteria;p__Proteobacteria;c__Gammaproteobacteria;o__Alteromonadales;f__Moritellaceae;g__Paramoritella;s__
OTU_4596	1	0	1	1	0	0	1	0	1	0	3	3	k__Bacteria;p__Proteobacteria;c__Gammaproteobacteria;o__Alteromonadales;f__Moritellaceae;g__Paramoritella;s__
OTU_4882	0	0	0	1	0	1	0	1	0	0	0	0	k__Bacteria;p__Proteobacteria;c__Gammaproteobacteria;o__Alteromonadales;f__Moritellaceae;g__Paramoritella;s__
OTU_6136	3	6	2	2	3	0	0	1	1	1	15	22	k__Bacteria;p__Proteobacteria;c__Gammaproteobacteria;o__Alteromonadales;f__Moritellaceae;g__Paramoritella;s__
OTU_17	4	18	62	1025	5	2	1180	3	10	17	0	0	k__Bacteria;p__Proteobacteria;c__Gammaproteobacteria;o__Alteromonadales;f__Moritellaceae;g__Moritella
OTU_4195	0	0	0	8	0	0	2	0	0	0	0	0	k__Bacteria;p__Proteobacteria;c__Gammaproteobacteria;o__Alteromonadales;f__Moritellaceae;g__Moritella
OTU_662	0	0	1	1	0	0	1	0	0	0	24	5	k__Bacteria;p__Proteobacteria;c__Gammaproteobacteria;o__Alteromonadales;f__Ferrimonadaceae;g__Ferrimonas
OTU_1772	1	0	0	0	0	0	1	1	0	0	13	22	k__Bacteria;p__Proteobacteria;c__Gammaproteobacteria;o__Alteromonadales;f__Ferrimonadaceae;g__Ferrimonas
OTU_2302	0	0	0	0	0	0	0	1	0	0	14	13	k__Bacteria;p__Proteobacteria;c__Gammaproteobacteria;o__Alteromonadales;f__Ferrimonadaceae;g__Ferrimonas
OTU_3208	0	0	0	0	0	0	0	0	1	0	4	0	k__Bacteria;p__Proteobacteria;c__Gammaproteobacteria;o__Alteromonadales;f__Ferrimonadaceae;g__Ferrimonas
OTU_4669	0	0	0	0	1	1	0	0	0	0	0	0	k__Bacteria;p__Proteobacteria;c__Gammaproteobacteria;o__Alteromonadales;f__Ferrimonadaceae;g__Ferrimonas
OTU_1245	1	9	0	2	3	3	1	2	2	3	0	0	k__Bacteria;p__Proteobacteria;c__Gammaproteobacteria;o__Alteromonadales;f__Colwelliaceae;g__Thalassotalea;s__Thalassotalea_loyana
OTU_1345	2	2	4	1	4	1	13	2	2	1	1	1	k__Bacteria;p__Proteobacteria;c__Gammaproteobacteria;o__Alteromonadales;f__Colwelliaceae;g__Thalassotalea;s__
OTU_3177	2	2	0	0	0	0	1	0	1	0	0	0	k__Bacteria;p__Proteobacteria;c__Gammaproteobacteria;o__Alteromonadales;f__Alteromonadaceae;g__unidentified_Alteromonadaceae;s__Alteromonadaceae_bacterium_NB0094
OTU_1051	1	30	1	2	2	2	3	1	1	3	0	1	k__Bacteria;p__Proteobacteria;c__Gammaproteobacteria;o__Alteromonadales;f__Alteromonadaceae;g__Agaribacter;s__
OTU_4335	3	4	0	2	0	2	2	2	1	3	1	0	k__Bacteria;p__Proteobacteria;c__Gammaproteobacteria;o__Alteromonadales;f__Alteromonadaceae;g__Aestuariibacter;s__
OTU_5132	0	6	0	0	0	0	1	0	0	0	0	0	k__Bacteria;p__Proteobacteria;c__Gammaproteobacteria;o__Alteromonadales;f__Alteromonadaceae;g__Aestuariibacter;s__
OTU_345	10	7	70	6	6	3	7	6	8	10	0	0	k__Bacteria;p__Proteobacteria;c__Gammaproteobacteria;o__Alteromonadales;f__Alteromonadaceae;g__;s__
OTU_3078	1	1	0	0	1	0	0	1	1	2	1	0	k__Bacteria;p__Proteobacteria;c__Gammaproteobacteria;o__Alteromonadales;f__Alteromonadaceae;g__;s__
OTU_1836	0	8	1	2	1	0	2	1	4	1	1	0	k__Bacteria;p__Proteobacteria;c__Gammaproteobacteria;o__Alteromonadales;f__Alteromonadaceae
OTU_2405	1	7	0	2	0	0	0	1	4	1	0	0	k__Bacteria;p__Proteobacteria;c__Gammaproteobacteria;o__Alteromonadales;f__Alteromonadaceae
OTU_4383	1	2	0	0	0	1	1	1	0	1	0	1	k__Bacteria;p__Proteobacteria;c__Gammaproteobacteria;o__Alteromonadales;f__Alteromonadaceae
OTU_5014	0	4	0	1	1	0	0	0	0	1	0	0	k__Bacteria;p__Proteobacteria;c__Gammaproteobacteria;o__Alteromonadales;f__Alteromonadaceae
OTU_5315	2	2	5	3	2	0	2	0	1	2	1	0	k__Bacteria;p__Proteobacteria;c__Gammaproteobacteria;o__Alteromonadales;f__Alteromonadaceae
OTU_5341	0	6	0	1	0	0	4	0	1	3	0	0	k__Bacteria;p__Proteobacteria;c__Gammaproteobacteria;o__Alteromonadales;f__Alteromonadaceae
OTU_45	60	74	993	84	87	54	91	66	164	106	6	7	k__Bacteria;p__Proteobacteria;c__Gammaproteobacteria;o__Alteromonadales
OTU_322	1	0	3	0	4	0	1	0	1	0	27	36	k__Bacteria;p__Proteobacteria;c__Gammaproteobacteria;o__Alteromonadales
OTU_1929	1	0	0	2	5	0	0	0	0	0	0	0	k__Bacteria;p__Proteobacteria;c__Gammaproteobacteria;o__Alteromonadales
OTU_2966	2	0	1	0	1	0	0	0	1	0	0	0	k__Bacteria;p__Proteobacteria;c__Gammaproteobacteria;o__Alteromonadales
OTU_5477	4	0	1	0	1	0	0	0	1	0	0	0	k__Bacteria;p__Proteobacteria;c__Gammaproteobacteria;o__Alteromonadales
[truncated: 5,379 more rows]

## Sheet: Archaeal table
Table S2
[truncated: 2,754 more rows]
